# Supplementary material for: Evolution of tissue and developmental specificity of transcription start sites in Bos taurus indicus
Source: Commun Biol. 2021 Jul 1;4:829. doi: 10.1038/s42003-021-02340-6 (PMC8249380; doi:10.1038/s42003-021-02340-6)
Supplement: Supplementary file 2 — Supplementary Data1 [file 42003_2021_2340_MOESM2_ESM.txt]

Bosindicus.Liver	Bostaurus.Liver
chr10:10003928-10003946:-	1.58799860388906	6.89457395153519
chr10:100119454-100119486:+	1.20446195309075	1.97815101633154
chr10:100247635-100247661:-	7.01972013843809	0
chr10:100258132-100258189:+	69.5609742099111	21.0819876091931
chr10:101094550-101094647:-	56.0818090305938	6.4391438396342
chr10:101280674-101280700:-	4.26902809088379	18.8523447799421
chr10:101282635:-	1.09827268333244	0
chr10:10142761-10142819:-	0.951759468374579	51.3255954038843
chr10:10142892-10142902:+	0	3.61607067550643
chr10:10151381-10151411:+	0	2.75619617099836
chr10:101634628-101634635:-	3.83337074036002	0
chr10:101862213-101862245:+	11.045654643598	25.6152478708856
chr10:10192223-10192230:+	4.58466915549022	123.330672781693
chr10:101923777:-	0	1.11660738140701
chr10:102005666-102005668:+	0	12.6071079379827
chr10:102435808:-	0	1.46479131844855
chr10:102673860-102673869:-	3.61073874227027	0
chr10:102772588-102772599:+	8.68978663267872	1.16123301646702
chr10:102772750-102772849:+	1.96102230406639	7.56052956456037
chr10:102869241:+	1.09827268333244	0
chr10:102869572-102869619:+	31.3809285045192	8.9503138652476
chr10:102954891-102954979:+	15.7851525076666	16.6704136699258
chr10:10305735-10305774:+	10.652753996757	0
chr10:1043554-1043577:-	9.28891731096943	9.32935693833856
chr10:10546792:-	1.09827268333244	1.11660738140701
chr10:10611799:+	1.09827268333244	0
chr10:10611937-10611966:+	3.37703615915132	0.761666127924651
chr10:1094686-1094715:+	87.5868033052519	8.76431453080682
chr10:10961439-10961442:-	6.55875458396913	3.89346093498177
chr10:11006282-11006284:+	4.15351715133072	0
chr10:11216774-11216812:-	19.9946261009664	20.1004872525413
chr10:11392671-11392747:+	25.18506388451	15.0953318997157
chr10:11460229-11460245:-	2.95877327020679	2.14739337675044
chr10:11498714:+	0	2.14739337675044
chr10:1161252-1161297:-	11.5043705556013	1.11660738140701
chr10:11616278:+	0	1.29140485254981
chr10:11839089:-	3.74891521566526	0
chr10:11926186-11926355:-	31.6241757929428	28.4566548922947
chr10:11961493-11961500:-	23.6904373273559	2.40493839435833
chr10:11983217-11983354:+	10.1582095137589	5.02011369068311
chr10:12075358:+	0	1.11660738140701
chr10:12082674-12082712:-	19.8218463966914	1.16123301646702
chr10:12129449-12129490:-	17.3439509549311	20.0242105888896
chr10:12166353-12166357:-	18.7652863811347	0
chr10:12228561:-	1.09827268333244	0
chr10:12228727-12228765:-	0.887704984199773	6.08456651314043
chr10:12354684:-	1.09827268333244	0.580616508233511
chr10:12424475-12424552:-	12.5562648171108	3.80426321858082
chr10:12435691:+	0	1.11660738140701
chr10:12435871-12435938:+	13.648287625217	30.2858919595792
chr10:12634030:-	1.20446195309075	0
chr10:1263857:-	0	2.14739337675044
chr10:12674852-12674906:-	13.4376383081363	1.52076358414329
chr10:12675045-12675048:-	19.4734574429957	4.12554439308199
chr10:12743610-12743657:+	166.848233683375	33.9552858191277
chr10:1299352-1299461:-	21.3119401303965	1.34228263615816
chr10:13201774-13201806:+	3.27221277207011	1.34228263615816
chr10:1324758:+	0	2.14739337675044
chr10:13252124-13252144:-	1.20446195309075	4.59371417281089
chr10:13276169-13276291:+	4.36737437663542	0.580616508233511
chr10:13356163:-	0	1.11660738140701
chr10:13362104-13362143:-	14.4183214795959	6.34731015356927
chr10:13544293-13544387:+	15.5260310515476	0.761666127924651
chr10:13895538-13895539:+	4.50725407950026	0
chr10:13895769:+	7.9386575813318	5.7363865123024
chr10:14103110-14103151:-	2.07067264205321	1.46479131844855
chr10:14381837:+	0	2.65059128923174
chr10:14905223-14905254:+	216.003590768671	33.9842982775791
chr10:15044809-15044869:-	17.6845565941747	2.48355355091283
chr10:15067611-15067649:-	3.38923159095965	7.22728922502058
chr10:15081416:-	0	1.80803533775321
chr10:15105605-15105622:+	6.10305109100997	5.90454061577434
chr10:15105949:+	0.887704984199773	2.14739337675044
chr10:1518102:+	1.63424631185432	0
chr10:15419095:+	2.29095890762722	0
chr10:15652216-15652328:-	64.1673046004961	26.633727422311
chr10:16029515-16029598:+	4.8272649943181	7.92789157594145
chr10:16343835-16343848:+	6.66799574330946	4.2918959669003
chr10:16579889-16579890:-	3.92239459759416	0
chr10:16971620-16971697:-	3.16894532538564	0
chr10:16971851-16971884:-	11.9833926344679	0.761666127924651
chr10:17619163-17619277:-	2.83870826494507	1.11660738140701
chr10:17926032-17926035:+	12.1227332162382	0
chr10:17952605-17952693:+	6.36791845961902	0
chr10:18167234:-	0	1.11660738140701
chr10:1817589-1817590:-	0.47587973418729	24.2702992353631
chr10:19061365:-	1.63424631185432	0
chr10:19061536-19061661:-	12.3837437302172	3.34447583302427
chr10:19164419-19164465:-	238.432764055062	9.46926882199762
chr10:19197758-19197848:-	5.12138276197565	0
chr10:19214668:-	0.276808135885344	2.65059128923174
chr10:19296221-19296252:-	0.992668699259311	20.7370929754623
chr10:19367321-19367342:+	36.5793991702109	11.7963071055931
chr10:19367541-19367641:+	7.2342149686675	3.85344316443528
chr10:19486133-19486151:+	8.54781454010906	8.92220786333285
chr10:19578543:-	1.31119046800372	0
chr10:19888440-19888492:+	77.1576264949455	1.97815101633154
chr10:19888606-19888662:+	19.0313039097043	0
chr10:20437576-20437587:-	124.637046290327	13.1889787855092
chr10:20437695-20437728:-	48.6230980858617	10.6042291489007
chr10:20490909-20490932:+	14.4344212380443	13.11498275191
chr10:20560455:-	1.74278984729699	0.580616508233511
chr10:20731347-20731395:+	3.11105008601804	11.0136506419081
chr10:20744430:-	0.992668699259311	1.46479131844855
chr10:20751299:-	1.20446195309075	0
chr10:20776089-20776095:-	2.83870826494507	0
chr10:20809214-20809226:-	3.92520521948154	0.580616508233511
chr10:20810479-20810484:+	2.94543677985804	0
chr10:20832541-20832558:+	2.94453324035807	1.29140485254981
chr10:20862449-20862546:+	6.27837232534895	299.734749811648
chr10:20864427:+	0	1.97815101633154
chr10:20864787-20864926:+	0.276808135885344	10.3231440481165
chr10:20871375-20871549:+	15.159591980633	33.5433739198749
chr10:20878692:+	0.783448396289805	1.29140485254981
chr10:20893317-20893345:+	15.4995023330524	2.10394876408281
chr10:20926557-20926610:+	3.63539946443226	4.94189810985243
chr10:20936179-20936206:-	15.3837345985811	10.4109099843256
chr10:20936616-20936646:+	10.8254006656682	8.80976174452092
chr10:20948244-20948256:+	5.84546580260147	1.87202136078332
chr10:20962156-20962164:+	0	11.0130411585885
chr10:20967420:+	1.31119046800372	0
chr10:20991827-20991879:-	4.80917174784041	21.3075001029736
chr10:21003739-21003759:-	2.83870826494507	0
chr10:21004526-21004576:+	176.893174574064	60.4793334212486
chr10:21015297-21015396:-	38.1906078309707	29.5309232746585
chr10:21028552-21028680:-	0.887704984199773	12.7023595531959
chr10:21029097-21029181:-	35.5186081126717	7.25389126315428
chr10:21029309:-	2.51246605893783	0
chr10:21044490-21044539:-	3.31950898685167	63.7059827302321
chr10:21088703-21088705:-	0	2.23321476281401
chr10:21098357:-	0	1.63695351349004
chr10:21100386-21100639:-	20.1330312866355	660.151768349138
chr10:21119216:+	0	2.65059128923174
chr10:21126948:-	1.63424631185432	0
chr10:21381133:+	18.9192092647754	0
chr10:21392368-21392398:-	7.13814680662491	1.63695351349004
chr10:21468739-21468757:-	13.0337305085622	1.16123301646702
chr10:21488776-21488784:+	0	22.53150123813
chr10:21594750:-	4.8941449266935	0
chr10:21595267-21595288:-	40.3039850729663	10.1851728555203
chr10:21606888-21606893:-	2.94999463887339	0
chr10:21620432-21620437:+	5.93330072420077	0
chr10:21762016-21762039:-	9.54658235144601	12.1793751545231
chr10:21762390-21762431:+	162.960018555212	40.8676029182845
chr10:21789774-21789778:+	5.27502936172019	6.62126338169494
chr10:21801676:+	1.09827268333244	0
chr10:21821853-21821856:+	96.0791389449598	69.8082945859504
chr10:21862243-21862361:+	4.4795965482347	7.67755838185434
chr10:21868080-21868106:+	0.375580709711145	10.8792351061425
chr10:21915947-21915977:+	46.6519089487805	13.9198356430453
chr10:21924903:+	16.9310978402691	0
chr10:21953033:-	0.679982054502986	1.11660738140701
chr10:21955564:-	1.85172195554095	0
chr10:21955758-21955883:-	15.4241543867723	35.6868483581013
chr10:21977831-21977942:-	160.442252430072	30.1191509006301
chr10:21984360-21984379:-	114.436619608764	54.8251530470995
chr10:21992757-21992764:+	3.08154830981168	4.76851164395369
chr10:21995738-21995739:+	0	4.62874230556329
chr10:22042461-22042483:-	17.3708140557433	89.6533206313549
chr10:2213050-2213052:+	18.2771851711005	2.81700016311412
chr10:22212585-22212593:-	7.64431551022392	8.90590516419089
chr10:22229532-22229603:+	2.70518090597783	129.221579138631
chr10:22347399:+	4.09062483637925	0
chr10:22360664:-	1.20446195309075	0
chr10:23384626-23384627:-	20.6412904229705	0
chr10:23532693:-	1.52611414605493	0
chr10:2413546:+	0	1.46479131844855
chr10:25653525:-	0	1.11660738140701
chr10:25662324-25662348:+	7.88597663118762	6.69325649570395
chr10:25692932-25692974:-	31.6590324986223	17.7737145897489
chr10:25693053:+	3.97653291521355	0.580616508233511
chr10:25693293-25693310:+	8.72688574188771	2.72800988498396
chr10:25712376-25712452:+	22.3340795498986	3.21430399694148
chr10:25725977:+	6.17189891171844	0.940147075909775
chr10:25771863-25771904:+	89.985259443724	18.8009439914781
chr10:25880945-25880981:+	166.969050636791	38.5323306727059
chr10:25990641:-	1.31119046800372	0
chr10:25992714-25992843:+	25.264890546692	3.31284442674826
chr10:26023758-26023833:-	21.383447019513	0.580616508233511
chr10:26078531-26078576:+	11.1247738756849	4.98318791656625
chr10:26079181-26079233:+	52.3178687541033	653.059372933338
chr10:26081057:+	0	1.80803533775321
chr10:26082320:+	0.276808135885344	1.29140485254981
chr10:26125218-26125237:-	1.85172195554095	8.93725229666597
chr10:26256231-26256264:+	12.6980673818528	1.29140485254981
chr10:26371941-26371992:-	0.783448396289805	13.9062002172592
chr10:26396932-26397002:-	0	19.1081143231866
chr10:26412907-26413057:-	71.8762612338382	1893.5133646946
chr10:26413239-26413253:-	0	15.2931797343948
chr10:26415050:-	0	1.46479131844855
chr10:26638325-26638328:-	1.52611414605493	106.604254068863
chr10:26650585:-	0	10.8787542557111
chr10:26667210-26667258:+	23.0180414163343	10.7493915947931
chr10:26673437-26673473:-	3.49542086071797	5.10569659885664
chr10:26673828-26673881:+	1.20446195309075	8.57338037022871
chr10:26708051-26708094:+	17.4344212459242	2.92835836603985
chr10:26778367-26778370:-	0	2.40801223395681
chr10:26778576-26778639:+	19.4996697197135	22.7368782526067
chr10:26806105-26806108:+	5.92957170908107	1.29140485254981
chr10:27041504:-	2.4015662553087	0
chr10:28279556:+	1.20446195309075	0
chr10:28299482-28299536:+	100.515748831214	73.5347194142162
chr10:28303649:+	1.31119046800372	0
chr10:28325694-28325752:+	0.276808135885344	9.16937321196954
chr10:28391816-28391855:-	0	34.1217640745738
chr10:28406098-28406113:+	9.28918479669827	0
chr10:28490749-28490797:+	30.1661868771796	8.94269076016086
chr10:28535846-28535906:+	4.25572370836179	0.580616508233511
chr10:29551881-29551897:+	17.0829571108609	0
chr10:29552029:+	13.1183573926791	0
chr10:29978629-29978636:-	141.673440438401	0
chr10:30293161:-	4.09062483637925	0
chr10:30293908:-	0	17.8134911860946
chr10:30440164-30440192:-	31.0500814574223	12.8071278239626
chr10:30457177:-	0	3.64090528040809
chr10:31026323-31026325:-	4.1692524287024	3.44498885124325
chr10:32160651:-	0	1.11660738140701
chr10:32244041-32244073:+	12.6205725740957	2.63368748870797
chr10:32542643:-	0	1.11660738140701
chr10:3261738-3261750:+	0	2.75356089489705
chr10:3262106:+	0	1.29140485254981
chr10:32769793:-	5.70532013777181	0
chr10:32770528-32770531:-	5.02944591226	0
chr10:33846906-33847237:+	60.5692516300451	7.51451628018672
chr10:34060116-34060146:+	2.83683818860628	1.11660738140701
chr10:34179229:-	2.18065649341581	0.761666127924651
chr10:35209555-35209563:+	1.20446195309075	14.2207559670981
chr10:35691471-35691507:-	77.5646317953083	20.3486601209599
chr10:35757205-35757210:-	0	2.92464271916022
chr10:35786198-35786212:+	11.8972509763247	0
chr10:35866718:+	3.74891521566526	0
chr10:35926957-35926965:-	3.86262808214756	1.29140485254981
chr10:35927093-35927096:-	0.276808135885344	17.1473175075818
chr10:35956239:-	2.07067264205321	0
chr10:35967456-35967502:+	7.37941475133901	0
chr10:36022848-36022882:+	0.851460443898434	134.613385843894
chr10:36032230:+	0	1.80803533775321
chr10:36042246:-	0	1.11660738140701
chr10:36051501-36051521:+	6.54359527226745	1.97815101633154
chr10:36051690-36051757:+	11.3795445049753	1.87202136078332
chr10:36160881:-	5.24091747449244	0.940147075909775
chr10:36179400:+	3.74891521566526	0
chr10:36306635:-	1.31119046800372	1.29140485254981
chr10:36311955:+	0	5.41748836099735
chr10:36312469:+	0	2.14739337675044
chr10:36312770-36312820:+	6.08043315310738	67.8831326202833
chr10:36347369-36347373:-	2.94725180038774	0
chr10:36347547:+	2.07067264205321	0.580616508233511
chr10:36366042-36366093:-	92.2851317174755	0
chr10:36366229:-	1.09827268333244	0
chr10:36377597:-	1.85172195554095	0
chr10:36377696-36377863:+	19.5416323851896	0
chr10:36377978:-	1.41841909430314	0
chr10:36378109-36378125:+	6.66679523998125	0
chr10:3638162-3638165:+	21.4023359112882	0
chr10:36433625-36433647:+	3.0561839086317	1.97815101633154
chr10:36464643-36464650:+	6.58621982972391	12.7785704342245
chr10:36628950:-	1.31119046800372	0
chr10:36720031-36720237:+	46.9809716929877	12.3903533336278
chr10:36836726-36836748:-	0	21.5944763457269
chr10:36864212-36864223:+	41.0781293016976	9.39562530638646
chr10:36918710-36918740:+	16.8592069192026	0.580616508233511
chr10:36955495-36955506:-	0	7.04186536040036
chr10:36960204:-	0	1.11660738140701
chr10:36962156-36962166:+	3.49542086071797	0
chr10:37019367:+	1.09827268333244	0
chr10:37019646:+	0	1.97815101633154
chr10:37066941-37066993:+	9.07829057446765	2.10394876408281
chr10:37170429-37170502:+	8.93971061052418	1.34228263615816
chr10:37222175:+	1.31119046800372	1.80803533775321
chr10:37379517:-	0	1.29140485254981
chr10:37596881-37596903:-	15.5672560155796	2.63737096555029
chr10:37637408-37637434:-	53.2365190029668	2.57710058939982
chr10:37637605-37637608:+	0	2.75619617099836
chr10:37799100:-	0	1.29140485254981
chr10:37821791-37821796:-	9.42224814980039	0
chr10:37826004-37826021:+	9.01001846163956	8.18159795261023
chr10:37875077-37875080:-	1.89429882849043	1.11660738140701
chr10:37875130-37875152:+	13.5982131123313	1.11660738140701
chr10:37897074-37897079:+	3.48596826739527	0
chr10:38032327-38032346:-	25.6776327780237	4.28754480272178
chr10:38168186:-	2.73509805702758	1.46479131844855
chr10:38333659-38333662:-	12.1106329077669	3.95542871450366
chr10:38358715-38358739:+	1.09827268333244	2.65059128923174
chr10:38393518-38393548:+	0	14.2920888581797
chr10:4104890-4104898:-	1.52611414605493	3.95279282870966
chr10:42629358-42629388:-	4.09062483637925	7.34501091335832
chr10:42644353:+	1.09827268333244	0
chr10:42659076-42659093:-	12.4220628778001	22.4766088191839
chr10:42659222-42659280:+	3.67781308474437	46.3540740643579
chr10:42670000:-	0.783448396289805	1.46479131844855
chr10:42670103-42670110:+	5.52381360963729	0
chr10:42705620-42705627:-	9.44445052249677	0
chr10:42707691-42707712:+	2.94725180038774	0
chr10:42749324-42749410:+	12.6655794916638	20.5470930981302
chr10:42819468-42819499:-	26.8122910619384	0
chr10:42820754:-	1.96102230406639	4.61512335134933
chr10:42858200-42858231:+	30.6202779770203	9.16294161040653
chr10:42858586:-	1.09827268333244	0
chr10:42858638-42858682:+	5.01293089714108	0
chr10:43051979:-	6.0550585801914	0
chr10:43219830-43219870:-	5.80058930767682	1.80803533775321
chr10:43219965-43219995:+	50.8472959782199	3.95630203266309
chr10:43438241-43438247:-	3.82734300048463	0
chr10:43555349-43555391:-	9.95132130418858	5.75463754451988
chr10:43699978-43699983:-	3.49542086071797	0
chr10:43797315-43797412:-	19.1097928654904	264.244919409738
chr10:4387821-4387852:-	7.16358753378782	0.940147075909775
chr10:44057562-44057582:+	18.5735435788275	1.29140485254981
chr10:4444618:-	0	1.46479131844855
chr10:44477035-44477059:+	1.63424631185432	8.64544601697749
chr10:44660000-44660143:+	32.7861933612538	8.72237777401442
chr10:4470541-4470548:-	0.276808135885344	4.73869834542863
chr10:4471282-4471387:-	54.0344702268392	64.2544640404039
chr10:44831859-44831912:+	1.02796955530763	46.4596713010374
chr10:44939153-44939164:-	4.77886120276727	14.9711251708347
chr10:45256215-45256219:-	29.118174121356	9.37672749247948
chr10:45311582-45311583:+	30.3095414157196	0
chr10:45312312:+	1.31119046800372	0
chr10:45313000-45313019:+	120.984288031472	5.24419768125947
chr10:45313290-45313360:+	14.0685641328557	1.11660738140701
chr10:45328733:+	2.18065649341581	0
chr10:45366555-45366566:+	25.4031364980532	11.1635020533888
chr10:45582459-45582479:-	2.62288104739389	0
chr10:45639624-45639698:-	35.0180454820066	5.28174008086989
chr10:45645687-45645716:+	20.206820566068	0
chr10:45661370-45661462:+	15.3740350696555	1.69722388964052
chr10:45818617-45818717:+	91.1315913774168	182.195594552146
chr10:45876874-45876902:-	91.3310978755504	21.1968947784312
chr10:45880274-45880425:+	127.50914525778	49.9353333635053
chr10:45950465-45950500:+	7.14329024253671	3.26955586888135
chr10:46185094-46185096:+	5.40936116950774	1.11660738140701
chr10:46407862-46407884:-	1.31119046800372	1.11660738140701
chr10:46512787-46512816:-	16.760979536228	6.82780031325925
chr10:46772235:-	0	1.63695351349004
chr10:46850532-46850577:-	41.8592279331058	14.5525032765915
chr10:46889172-46889193:+	31.5992842269495	16.6393131389175
chr10:46994043:+	1.20446195309075	0
chr10:47016104-47016124:-	0	8.04777393197022
chr10:47022710:-	1.09827268333244	0
chr10:47022832-47022918:-	2351.82186353637	15.6219798506467
chr10:4702504-4702508:-	19.9990494593074	14.3714585944459
chr10:4702691-4702757:-	7.34695038638574	8.35380287525022
chr10:4702893:+	2.51246605893783	0
chr10:47562186:-	1.41841909430314	0
chr10:47742864:-	13.607111915571	0.580616508233511
chr10:47902636-47902639:+	26.0219085335744	0
chr10:48034997-48035058:+	40.1606141975429	10.2118437483006
chr10:48892500-48892510:+	3.16548425715714	0
chr10:49591178-49591183:+	4.38217021337368	3.14809232989979
chr10:49707774-49707811:+	0.276808135885344	9.42005387274369
chr10:49800140-49800161:+	0	10.1851728555203
chr10:49960578-49960622:-	0	46.053249775353
chr10:5012257-5012297:+	44.7179654374721	22.7911554095319
chr10:50557234-50557278:+	19.7294148154666	1.29140485254981
chr10:50583140-50583159:+	0	3.87280355240537
chr10:50957729-50957750:+	41.8233730331072	5.85852733140069
chr10:5109470:-	1.85172195554095	1.97815101633154
chr10:51318950-51319004:-	25.704290902332	6.75448856262015
chr10:51347917-51348028:+	18.2689859349377	3.74722103051649
chr10:51508886-51508904:-	3.50773583466859	2.98282168120184
chr10:51535726-51535810:+	92.0544131949924	5.36197255873272
chr10:51859031-51859107:-	1.85685079868724	166.505220281492
chr10:52136016-52136097:-	0.652388845596489	105.773779701294
chr10:52215207:+	1.31119046800372	0
chr10:52590579-52590596:-	17.7245059179893	0.580616508233511
chr10:52719338-52719340:-	26.786818671169	1.11660738140701
chr10:52936785-52936817:-	0.992668699259311	49.0957175365304
chr10:53416484:-	0	1.46479131844855
chr10:53416679-53416730:-	121.272703046324	11.459702192318
chr10:53648541-53648668:+	10.3514497471398	4.0978641735431
chr10:54224180:+	1.74278984729699	0.580616508233511
chr10:54224356-54224451:+	13.7249917481471	1.34228263615816
chr10:54426277:+	8.17606021973445	0
chr10:54810100:+	1.09827268333244	0
chr10:54931335-54931447:+	14.7331761603372	10.8640917844287
chr10:54998914-54998946:-	6.46550546917664	6.43928934365075
chr10:54999020:+	0	1.29140485254981
chr10:55014840-55014874:+	5.33957663540513	0
chr10:55054438:+	2.84680989036941	0
chr10:55099786-55099791:+	0	7.70346959513309
chr10:55328127:-	0	1.11660738140701
chr10:5674941-5674994:-	0	21.6762504374333
chr10:57605628:+	0	1.11660738140701
chr10:57606328:+	0	3.80426321858082
chr10:57722591-57722651:+	7.89403260567395	7.62064183507402
chr10:57819054-57819103:+	63.424478172386	13.4258861091266
chr10:57819213-57819298:+	29.4641309721801	0.761666127924651
chr10:57848905:+	1.63424631185432	0
chr10:58061538:+	1.09827268333244	0
chr10:58367458-58367490:-	29.0241767147376	17.1759314723329
chr10:58544505-58544628:-	94.3553606563072	12.7303726559499
chr10:58684668-58684673:-	4.5936935440504	0
chr10:59370121:+	0	5.57707404195181
chr10:59460127-59460171:-	5.68459774648011	2.98862874219033
chr10:59575781-59575910:+	139.071286764861	43.0243447092653
chr10:59648220-59648299:+	54.23876063592	24.3921823242823
chr10:59746223:+	0	1.11660738140701
chr10:59849848-59849899:-	24.4173525106438	11.9272930012544
chr10:59890250-59890319:+	17.5310165170775	1.5233322558493
chr10:59890573-59890588:+	2.94543677985804	1.29140485254981
chr10:60070428-60070456:-	0	27.4238391889041
chr10:60070812-60070871:-	13.7230174607178	82.1739249492157
chr10:60138202:+	6.40595774580373	0
chr10:60712264-60712326:-	5.75323612719438	2.72800988498396
chr10:60854157:-	1.31119046800372	0
chr10:60854262:-	9.48858591413495	0
chr10:61065992-61066082:-	26.7655910197009	1.52076358414329
chr10:61080808:+	0	1.46479131844855
chr10:61182296-61182425:+	226.360011282181	30.1329069753136
chr10:61372079-61372109:-	0	13.4494831752552
chr10:61428124:+	1.63424631185432	0
chr10:61654512-61654592:+	94.620603335928	8.23448852411147
chr10:62070744-62070861:-	14.1024824730793	0
chr10:62211100-62211159:+	34.2323859628278	0
chr10:62697058-62697071:-	7.42412462662718	0
chr10:64828088:-	1.63424631185432	0
chr10:64843442-64843483:-	4.83986141752301	0
chr10:64864875-64864955:-	75.5962783982341	69.5923045081655
chr10:64898298-64898370:-	7.48486076971232	3.56343818943535
chr10:64947664:+	0	3.47710679140388
chr10:65019315-65019386:-	1.96102230406639	1.46479131844855
chr10:65056998:-	5.70532013777181	0.940147075909775
chr10:65098715-65098766:+	7.24291135473466	985.939942620348
chr10:65106083-65106085:+	0	4.2183522133456
chr10:65243755-65243790:+	6.65739560634804	18.1184546362294
chr10:65312901:-	1.52611414605493	0
chr10:65313083-65313132:+	8.0441950348216	0
chr10:6531466-6531506:-	18.1555848145236	1.11660738140701
chr10:6532014-6532047:-	6.90978209086256	0
chr10:65381959-65382097:-	5.46552042942048	158.947551442571
chr10:65613531-65613605:-	26.6221988719257	32.2436627407617
chr10:65741054:-	0	1.11660738140701
chr10:663544-663572:+	6.11094425723905	0
chr10:66459636:-	0	1.29140485254981
chr10:66522186-66522222:-	4.79973056901146	4.05772329963739
chr10:66523253-66523259:-	12.9499138771848	0
chr10:66525605-66525611:-	3.81490280527014	1.11660738140701
chr10:66534474:+	0	1.11660738140701
chr10:66961765-66961811:-	18.8726241231586	20.6281225301706
chr10:66996813-66996898:-	30.8632098926344	9.70317346231493
chr10:67014681-67014709:+	7.42968473534099	0.580616508233511
chr10:67063026-67063065:+	168.006635794517	9.18535103705727
chr10:67200046-67200127:+	0	7.70086624664136
chr10:67400556-67400557:-	0	9.64271102166875
chr10:67400849:+	0	2.98282168120184
chr10:67504498:-	1.31119046800372	0
chr10:67504535-67504649:+	6.44085764057601	0.580616508233511
chr10:67525430-67525499:+	151.677639339567	22.8120568836515
chr10:67611583-67611623:+	26.1479176694083	3.76719867063875
chr10:67620181-67620260:+	4.70522605722428	0
chr10:6763980-6764053:+	99.9043611803453	137.511226582695
chr10:67753214-67753265:+	25.3596980089934	0.580616508233511
chr10:67879043:-	20.1679682303976	8.40957906280179
chr10:68006316-68006360:+	94.8043843260015	16.2737019909185
chr10:68531967:+	1.09827268333244	0
chr10:69005129-69005153:+	4.1692524287024	4.75751266181509
chr10:6925118-6925142:-	45.1170836960463	12.4363865126535
chr10:6925340-6925390:+	2.40946315133616	1.63695351349004
chr10:69671033-69671099:-	9.625727408596	1.29140485254981
chr10:69671235-69671245:+	6.64050722034454	6.50744129656566
chr10:69768289-69768312:+	12.2033490118399	7.01183843113343
chr10:69853333:-	0	1.63695351349004
chr10:69863142:-	0	1.11660738140701
chr10:70515421-70515448:+	52.1773673893521	24.3050002174178
chr10:70551072-70551129:+	32.7255962562759	31.0184541830148
chr10:70592274-70592309:-	20.9175750293306	0.580616508233511
chr10:70592695-70592763:+	18.3535809130971	3.60016093231983
chr10:70698258-70698288:-	6.66799574330946	3.47710679140388
chr10:70698808-70698822:+	8.09149068193428	1.16123301646702
chr10:70906016:+	1.09827268333244	0
chr10:7115695-7115708:-	6.78790775739854	2.38865184598673
chr10:71479315-71479404:+	44.7275175394078	25.4330929636558
chr10:71759840:-	0	1.29140485254981
chr10:71759961:+	0	2.31583931521962
chr10:71897683:-	8.05730885047283	0
chr10:72109482:-	0	1.29140485254981
chr10:72308608-72308663:+	3.72191953475627	0
chr10:72308868-72308874:+	2.83730461405865	0
chr10:72385721-72385850:-	14.6257928538102	309.515864117773
chr10:72471400-72471457:+	10.220943856403	3.39761667134763
chr10:72472108:+	0	1.97815101633154
chr10:72895104-72895128:+	15.1026577154211	1.16123301646702
chr10:73121733-73121775:+	5.67960420118024	0.761666127924651
chr10:73391389:-	0	1.63695351349004
chr10:73391756-73391830:-	8.96677000872143	56.0045661769478
chr10:73836411-73836445:+	133.669331220915	43.5551647703711
chr10:75539180-75539287:+	0	21.008180403429
chr10:75796844:-	2.07067264205321	0
chr10:75797017-75797103:-	68.7459982116497	18.5207555438879
chr10:75968043-75968053:-	1.41841909430314	8.04282763413032
chr10:76063053-76063156:+	54.3843261216233	17.8581877021659
chr10:7625473-7625611:+	120.443670299039	128.809924655072
chr10:76346387-76346420:+	0	16.9678436180961
chr10:76381491:+	0	1.11660738140701
chr10:76382787:+	0	1.46479131844855
chr10:76546335-76546553:+	0.952992926398557	85.6737965734205
chr10:76580052:+	0	1.11660738140701
chr10:76612225:+	1.52611414605493	0
chr10:76649278:+	5.0095843121239	1.80803533775321
chr10:76679817-76679838:+	1.09827268333244	5.21535154137279
chr10:76687473-76687477:+	6.32077478012762	0.761666127924651
chr10:76838562-76838593:+	7.34618732590144	1.87827350933166
chr10:76838721:+	1.96102230406639	1.11660738140701
chr10:77048084-77048142:+	74.4146210681818	55.2017748149285
chr10:77072897-77073110:-	35.0037753069103	2.48355355091283
chr10:77226290-77226384:-	107.695640207495	23.7045985484118
chr10:77508856-77508887:+	14.0294967893206	0
chr10:77509084:+	3.18342143077974	0
chr10:77509256:+	1.20446195309075	0
chr10:7787198-7787386:+	0	10.0442893881347
chr10:7854584-7854620:-	5.66518444489115	0
chr10:78563044-78563093:+	1.20446195309075	16.8384078842304
chr10:78563445-78563460:+	12.2604145810377	2.38865184598673
chr10:79157662-79157772:+	9.59217687480585	4.89156578486964
chr10:79255109-79255163:-	44.180288673364	28.7476562472223
chr10:79255695-79255710:+	0	13.160127860641
chr10:79299452-79299464:-	12.162773353685	3.78618635408476
chr10:79388177-79388193:-	2.62438682938737	0
chr10:7945876-7945904:+	0	19.5372569927228
chr10:79474656-79474689:-	4.38559777192074	7.05486890480668
chr10:79499914:+	0	2.65059128923174
chr10:79553006-79553048:-	25.5506322873133	7.17854271925694
chr10:79566919-79566933:-	2.4015662553087	8.20250151305835
chr10:79667536-79667553:-	37.5714803828572	12.1319152805033
chr10:79669821:+	1.20446195309075	0.580616508233511
chr10:8022305-8022373:+	4.79625519589902	0
chr10:80616691-80616692:-	0.679982054502986	5.24634751325273
chr10:80617360-80617361:-	0	2.40801223395681
chr10:80620106-80620114:-	0.854220352572757	139.22353212546
chr10:80706780:+	0	1.11660738140701
chr10:80770763-80770994:-	704.199179018172	62.8928318699609
chr10:80771098:-	6.17189891171844	0
chr10:80934494-80934504:-	2.4089239061815	1.52076358414329
chr10:80934618-80934648:-	6.47951238266365	5.75668728534885
chr10:81046036-81046068:+	10.3212089296433	0.761666127924651
chr10:81185012-81185081:-	24.6927753724409	34.5121844512808
chr10:81185430-81185446:+	21.7719146124704	17.8205060706167
chr10:81344814-81344864:+	40.8068408747321	13.1630898330815
chr10:81408231-81408244:+	0	3.69941708650662
chr10:81495884-81495954:+	292.097781437791	90.1845160986108
chr10:81526307-81526939:-	1.50660919816925	413.203976468822
chr10:81527572:-	0	1.11660738140701
chr10:81541718-81541724:-	0	2.92835836603985
chr10:81541879:+	0	1.63695351349004
chr10:81593311-81593339:+	0.47587973418729	2.92835836603985
chr10:8176667-8176734:+	12.4277093316079	1.52076358414329
chr10:82020578-82020581:-	0	10.2770255375953
chr10:82036650:-	3.63539946443226	0
chr10:82046839:+	0	1.80803533775321
chr10:82226955-82226962:-	8.05730885047283	5.96066034231671
chr10:82281550:+	3.40898139616782	0
chr10:82525305-82525421:+	8.86400186481968	0
chr10:82525648-82525650:+	5.2571132559503	2.14739337675044
chr10:8253182-8253193:-	0.992668699259311	3.60016093231983
chr10:82890310-82890318:+	13.4261236513768	0.580616508233511
chr10:8336655-8336665:+	2.51669177763558	0
chr10:84318668:+	0	2.65059128923174
chr10:84405584-84405587:-	12.7074392908403	0
chr10:84446585-84446622:+	8.26208677599555	4.41725386731366
chr10:84531210-84531289:-	12.466077876124	5.44121673207086
chr10:84561388-84561443:+	172.780459524697	23.2252250200326
chr10:84619668-84619701:+	15.2516922362019	1.97815101633154
chr10:84901494-84901563:-	69.3276902536325	25.1428976008084
chr10:84987927-84987981:+	0	4.78504584338983
chr10:85042086:+	1.41841909430314	0
chr10:85054868-85054925:+	1.68677117771486	74.8670553438074
chr10:85078200-85078231:+	24.9285707912725	2.98282168120184
chr10:85165265-85165290:-	3.93483731942755	0.761666127924651
chr10:85165497-85165517:-	2.51565242109447	0
chr10:85196682-85196718:-	24.5955029546267	13.315838249398
chr10:85254439-85254462:+	5.66477725389897	25.4568768848306
chr10:85277948:+	0	1.97815101633154
chr10:85333679:-	1.31119046800372	0
chr10:85333978-85333989:+	1.0532919508747	4.4394971824496
chr10:85367704-85367772:-	6.08614734418155	183.474356174779
chr10:85384453-85384510:-	3.89240095282041	27.5728897893466
chr10:85429484:-	0	1.11660738140701
chr10:85447564-85447682:-	13.4601685094362	499.581293911152
chr10:85448141-85448155:+	5.67960420118024	0
chr10:85646943-85647014:-	0	23.6450469403121
chr10:85783536-85783648:-	69.809766992321	40.3934483518505
chr10:85783972:+	0	11.4905005565757
chr10:85839758:-	4.8941449266935	0
chr10:85988293-85988423:-	9.38492307880711	29.0948986343488
chr10:85988466-85988488:+	71.2748600697642	29.1839847953254
chr10:86019667-86019751:+	45.8770846321582	5.79519752890456
chr10:86138252-86138310:+	179.175839400761	37.0640581215962
chr10:86141946:+	1.20446195309075	1.11660738140701
chr10:86367743:-	1.09827268333244	0
chr10:86407493-86407536:-	242.677172935164	143.608225472209
chr10:8642661-8642695:-	4.05704595353923	9.2826919994548
chr10:86488915-86488933:+	122.332212134363	9.07561829314211
chr10:86610220:+	1.31119046800372	0
chr10:86611354:+	1.74278984729699	0
chr10:86714196:+	1.09827268333244	0
chr10:86764178-86764182:+	5.45990423301286	0
chr10:86916731-86916735:-	0	3.43244669662663
chr10:86916891-86916926:+	2.51669177763558	4.12050706440287
chr10:86917061:-	2.07067264205321	0
chr10:86917116-86917182:+	11.2444498051411	0
chr10:87267966-87267988:+	40.7914319943678	1.74184952470053
chr10:87459411-87459451:+	45.0039705118413	5.2851421291571
chr10:88016527:+	0	1.29140485254981
chr10:88065334-88065337:-	0	3.09475839773855
chr10:88239647-88239655:-	24.6865956622879	9.26775546485064
chr10:88298660-88298782:+	7.21825489513936	4.56096072143116
chr10:88470675:-	1.09827268333244	0
chr10:88521533:-	3.40898139616782	2.14739337675044
chr10:88521680-88521747:+	0	10.5394351421909
chr10:88522072:-	0	2.98282168120184
chr10:88528741-88528747:+	0	22.1767918329106
chr10:88528869-88528942:+	4.03161398373207	193.556132358258
chr10:88581392-88581395:-	7.27262386709745	0
chr10:88581612:-	2.29095890762722	0
chr10:88648334-88648352:-	4.58736441968878	0.761666127924651
chr10:88648805-88648877:+	32.2960890280953	8.72722111271981
chr10:88784496-88784591:-	32.1042636798136	8.89028196698716
chr10:88792:+	0	1.80803533775321
chr10:88825:-	0	1.46479131844855
chr10:88846492-88846493:-	4.47536880696478	0.580616508233511
chr10:88846574-88846593:+	43.8420783111837	82.0888440668291
chr10:8885025-8885109:-	22.2450921051528	13.532209194208
chr10:88888797-88888829:-	25.4996945290237	2.86304622030145
chr10:88931656:+	2.62364685142383	0
chr10:90497124:-	0	1.11660738140701
chr10:91493589:-	1.74278984729699	0
chr10:91505240-91505242:-	50.4353677414188	0
chr10:92255474:-	1.52611414605493	0
chr10:92509961:+	1.63424631185432	0
chr10:92511429-92511532:-	23.1529374254667	4.19668718373994
chr10:92511733-92511767:+	0.783448396289805	4.38943403760877
chr10:92725543-92725592:-	4.58313870099104	27.2817331706802
chr10:92823118-92823131:-	0.375580709711145	30.16725245291
chr10:9335330-9335423:-	13.3198753852407	13.1465214964966
chr10:9708661-9708669:-	2.84106253062943	0
chr10:9708800-9708808:-	4.77886120276727	2.04540782668206
chr10:9708939:-	1.52611414605493	0
chr10:97153834:+	4.66373646158406	0
chr10:97156881-97156884:+	4.84718789899769	0.940147075909775
chr10:97997618-97997619:-	12.3933653193682	0
chr10:98697647:+	0	1.97815101633154
chr10:99029490-99029496:+	17.0352902776409	0
chr10:99724548-99724565:-	41.4054479518377	5.37678947927398
chr10:99742350:+	1.96102230406639	0
chr11:100021358-100021367:+	3.92239459759416	0
chr11:100036629-100036658:-	11.9895053865803	2.98862874219033
chr11:100133555:-	1.41841909430314	0
chr11:100205120-100205180:-	17.9905396328436	31.9674001977823
chr11:100214805:-	0	2.31583931521962
chr11:100214984-100215014:+	15.8527582856109	7.99648019210423
chr11:100352878:-	0	1.11660738140701
chr11:100399844-100399861:-	22.0550252198243	3.57866629103877
chr11:100410490-100410496:+	7.94266563833231	8.85876753569333
chr11:100490268:+	1.41841909430314	1.46479131844855
chr11:100497949-100498003:+	0	43.4690927829187
chr11:100580642-100580666:+	9.93930454760163	0
chr11:100756101:+	0	1.63695351349004
chr11:100757173:-	0	1.46479131844855
chr11:100770232:+	0.577412216687412	1.63695351349004
chr11:100882227-100882255:+	13.030855480915	5.14484801698508
chr11:10088529-10088551:-	7.67236155637806	1.16123301646702
chr11:100900171:+	0	1.29140485254981
chr11:100975468-100975482:+	15.2371431044605	6.86169764740495
chr11:100988130-100988165:+	50.7027885149675	9.86451401532672
chr11:100988510:+	1.09827268333244	0
chr11:101082664:+	8.41385813801973	0
chr11:10110306-10110423:-	17.9383264397736	2.21757002172355
chr11:10110537-10110644:+	173.282870779652	95.1958831317852
chr11:10114052-10114072:+	33.8717283490927	0
chr11:101296748-101296775:+	4.56650457056654	11.4897075021975
chr11:10130561-10130594:+	15.2634823797756	3.61387088548385
chr11:101323363-101323388:+	20.9920704569625	2.6419602797442
chr11:10151741:-	1.41841909430314	0
chr11:101537057-101537059:+	4.27544169846071	0
chr11:101537165-101537186:+	21.3798790525885	0
chr11:10159148-10159158:-	8.1812496727585	0
chr11:10159227:+	0	1.80803533775321
chr11:101623045-101623047:+	0	4.45395367660416
chr11:10164083-10164107:+	26.172568102197	17.3880250842087
chr11:101645095-101645108:-	17.9408910107361	1.34228263615816
chr11:101652907-101652933:+	13.8489474564305	8.38857436427963
chr11:10170407-10170448:-	25.1463403025181	36.1164279204829
chr11:10173669-10173722:-	16.7722393175937	22.5159378263603
chr11:101783267:-	1.20446195309075	0
chr11:101834155-101834277:-	12.5716516650634	2.04540782668206
chr11:10205700-10205721:-	6.65259045730764	3.9287758181001
chr11:10212261-10212331:+	2.51463857583708	167.52534517164
chr11:102165125-102165145:-	35.1181266484921	8.1600029542562
chr11:10238596-10238648:+	75.7642701356119	3.47710679140388
chr11:102426047-102426055:-	11.2693449839799	0
chr11:102480283-102480292:-	17.4964006956547	0
chr11:102733195-102733221:-	13.676356137884	63.3808318358496
chr11:102975507-102975524:-	10.8034529787489	10.308630675548
chr11:103037522-103037525:+	4.48488741626172	0
chr11:103106533:-	5.47283676991732	7.31613436828792
chr11:103132077-103132101:-	11.912110828593	0
chr11:103256132-103256140:+	0	373.003082755206
chr11:103256946:+	0	4.12974013184572
chr11:103257063:-	0	1.29140485254981
chr11:103481744-103481754:-	10.0953452524312	0.580616508233511
chr11:103481915-103481947:-	8.81935014617504	2.38865184598673
chr11:103597947-103598011:-	18.1324405990523	2.58139869985556
chr11:103618345:-	2.51246605893783	1.80803533775321
chr11:103716237-103716251:-	38.9912497940475	6.89457395153519
chr11:103788058:+	2.07067264205321	0
chr11:103823894-103823910:-	3.07097974536996	6.05422526412761
chr11:103855044:-	0	1.80803533775321
chr11:103865157-103865178:+	13.8756943290177	40.1527112382058
chr11:103916413-103916425:-	36.3231758575255	10.3324432003983
chr11:103916800-103916857:-	7.87017475024155	1.97815101633154
chr11:103980130-103980133:-	0.276808135885344	11.7815775203702
chr11:104075171:+	0	1.80803533775321
chr11:104078009-104078013:+	0.851460443898434	21.8117795003656
chr11:104100122-104100227:-	63.2879295524928	34.4349426322001
chr11:104131878:-	0.47587973418729	19.297173303204
chr11:104246955:-	1.41841909430314	0
chr11:104255694-104255696:-	5.29508678947	0
chr11:104255832-104255851:+	4.25198121169361	85.4250802359083
chr11:104256590:+	1.09827268333244	0
chr11:104263123-104263159:-	1.09827268333244	21.8642199684147
chr11:104278642-104278739:-	123.170516482611	143.955439983603
chr11:104311976-104311991:-	2.62288104739389	2.39861964141469
chr11:104318026-104318041:+	0	3.77495840346263
chr11:104416321:+	0.276808135885344	1.63695351349004
chr11:104581946-104581958:-	0	3.09475839773855
chr11:10475447-10475542:+	27.1022313191114	8.52816247225485
chr11:104777985-104777987:-	7.3567662603948	8.95308788177796
chr11:104838102-104838165:-	29.2105827121988	19.2856612343047
chr11:104868378-104868406:+	41.620883685096	9.01268465547058
chr11:105021586-105021626:+	69.3676724207116	67.8610049695553
chr11:10505144-10505192:+	45.8647702014798	52.3616360271403
chr11:105062164:+	0	3.31284442674826
chr11:105107927:+	0	1.46479131844855
chr11:105268090-105268126:+	159.37520579281	9.69839262818836
chr11:105311576:+	1.74278984729699	0
chr11:105803423:+	1.31119046800372	0
chr11:105803576-105803618:+	6.11092103701518	0.580616508233511
chr11:105822064-105822115:+	0	17.7224942730515
chr11:105895720-105895748:+	3.18342143077974	1.11660738140701
chr11:105908457:+	1.20446195309075	0
chr11:105908930-105908952:+	38.7019170548667	26.1982880707367
chr11:105936882-105936924:+	12.8270354749507	37.4644904489623
chr11:105952115-105952208:-	36.5230859784955	45.3998496428197
chr11:105961169-105961176:+	36.5645317724541	1.97815101633154
chr11:105983082-105983168:-	0	31.6058127493263
chr11:105983311-105983371:+	0	15.3822727400911
chr11:105983880:-	0	1.46479131844855
chr11:105984108:-	0	1.97815101633154
chr11:105984866-105984939:-	0	42.1706898609746
chr11:105985106:+	0	2.48355355091283
chr11:105985275-105985359:-	32.8155482239809	0.580616508233511
chr11:105986032-105986228:+	5.21809013202406	378.753742645471
chr11:105992673:-	1.09827268333244	0
chr11:106021915-106021938:+	0	82.7378137992658
chr11:106039617-106039639:+	0	8.6207792973626
chr11:106043647:-	1.63424631185432	0
chr11:106044732:+	1.20446195309075	0
chr11:106079167-106079184:-	6.56286282914927	0
chr11:106108177-106108196:+	4.31935165654654	2.65059128923174
chr11:106117615-106117637:+	2.45913329630965	46.9846261458199
chr11:106134587-106134610:-	0	6.35000837573836
chr11:106202009-106202038:-	8.51319341477612	0
chr11:106210820-106210851:-	8.89995868785757	5.71028709450066
chr11:106210921:+	0	1.29140485254981
chr11:106220998:-	0	4.45368541344814
chr11:106224741-106224769:-	53.9635055468987	20.2656174699283
chr11:106224802-106224853:+	1.96102230406639	2.48355355091283
chr11:106254814-106254818:+	504.661785524719	42.073621965549
chr11:106256104:+	3.5220862706452	0
chr11:106266448-106266481:+	12.5104392631297	4.04619001830411
chr11:106276988-106276990:+	2.4138191302547	1.87202136078332
chr11:106327723:-	1.74278984729699	0
chr11:106416240-106416287:-	5.45131936553647	0
chr11:106417128-106417152:+	0.375580709711145	2.92835836603985
chr11:106417289-106417297:+	0	7.37796088454528
chr11:106418280-106418295:-	0	6.60318651719888
chr11:106418763:-	0	1.11660738140701
chr11:106418887-106418911:-	0	11.5340036121456
chr11:106442659-106442696:-	52.9876095209488	14.7709911371898
chr11:10649739-10649764:-	24.7226262330569	0
chr11:106520672:-	1.63424631185432	0.940147075909775
chr11:106520910-106520947:+	13.8699119694918	14.1265227952406
chr11:106555118:-	0	2.14739337675044
chr11:106567604-106567655:+	65.2050180875962	9.50907652011469
chr11:106568014:+	1.09827268333244	0
chr11:106578520-106578548:+	21.8291840822375	3.10174483193859
chr11:10666516-10666519:-	9.66374587313797	0
chr11:10666643:-	1.09827268333244	0
chr11:10730399-10730441:-	16.566511623717	31.7555340420563
chr11:10737159:-	1.85172195554095	0
chr11:10741559:-	1.63424631185432	0
chr11:10742523:-	2.84680989036941	0
chr11:10744741-10744744:-	2.73251899518676	0
chr11:10751204-10751267:-	18.7154758517487	0
chr11:10751720-10751828:-	13.2583503916677	0
chr11:10761254-10761299:-	12878.5288525649	2.75619617099836
chr11:10761515-10761517:-	5.73777075084968	0
chr11:10817415-10817444:-	22.6431172472457	4.08209978041436
chr11:10848296-10848346:+	1.52611414605493	7.58758996863325
chr11:10874094-10874126:+	0	12.8596549540863
chr11:11214606-11214689:-	97.6362110741098	28.334434559938
chr11:11215691-11215725:+	16.2893350107256	24.6166688187082
chr11:11232124-11232143:-	27.2405046206125	5.51761518763502
chr11:11236260:-	0	1.11660738140701
chr11:11371629-11371657:+	39.9497745032499	7.88613211007477
chr11:11556665-11556697:-	2.07067264205321	8.9042004302252
chr11:11625776-11625844:+	23.3487574303396	6.76381429022915
chr11:1234928:-	0	1.29140485254981
chr11:12376585:+	0.375580709711145	1.80803533775321
chr11:13111611-13111641:-	2.84680989036941	20.2953412568864
chr11:13123869:-	2.07067264205321	0
chr11:13246751-13246799:-	107.351419111215	23.9711147185268
chr11:13347831:+	0	1.63695351349004
chr11:13428930-13428955:+	0	7.20643420072289
chr11:13861368:+	11.2950926360357	1.11660738140701
chr11:14150188-14150196:+	4.81102940664485	0.580616508233511
chr11:14655139-14655187:-	3.16548425715714	0.580616508233511
chr11:14655496:-	1.41841909430314	0
chr11:14655827:-	1.09827268333244	0
chr11:14678437-14678507:-	23.4312703523983	50.9795538859961
chr11:14696826:+	3.86262808214756	0
chr11:14763578-14763603:+	27.2992715998487	11.4569490665959
chr11:14885052-14885137:+	61.3108736126134	14.9987995105921
chr11:14961138-14961223:+	34.667184602676	6.1855690280265
chr11:15473591-15473653:+	21.4072035073158	9.68897006101005
chr11:15658401-15658522:+	59.138986838931	1.74184952470053
chr11:1585390-1585404:+	5.68411450442806	0
chr11:16033502-16033504:+	2.62364685142383	1.29140485254981
chr11:16153859-16153941:-	38.4818275172064	11.4771387383723
chr11:1692372-1692392:+	0	18.8877283177138
chr11:16970222:-	0	1.11660738140701
chr11:1774875-1774914:+	169.640601866329	0
chr11:1848600-1848606:+	6.96481756874671	0
chr11:18812814-18812847:+	75.8771472164051	14.0035340190171
chr11:18812960:+	1.09827268333244	0
chr11:190353-190415:-	4.04206594572697	1.97815101633154
chr11:19068875-19068908:-	22.0747718606683	13.6043344103556
chr11:19157465:+	1.09827268333244	0
chr11:19423498-19423502:-	3.60602820839944	0.580616508233511
chr11:1945622-1945633:-	25.4580297085012	7.08225074381068
chr11:19468395:-	0	1.11660738140701
chr11:19542437-19542462:-	11.1799660567624	4.62503550086733
chr11:19597254-19597307:-	0.276808135885344	10.838838336857
chr11:19630135-19630152:+	0.375580709711145	7.88448603369285
chr11:19659078-19659123:-	44.8866740111781	15.3324458739137
chr11:19659176-19659186:+	0	4.61977519469188
chr11:1975346:+	0	1.11660738140701
chr11:19764936-19764992:-	14.7853330264324	6.31604882888007
chr11:19792172:+	1.85172195554095	0
chr11:20358819-20358856:+	0	5.22501239707094
chr11:20476486:-	0	1.46479131844855
chr11:20740077-20740102:-	64.1974348949405	40.20238251532
chr11:20745670:-	0	1.11660738140701
chr11:20948030-20948092:-	25.9543011241536	2.04540782668206
chr11:21021104-21021143:+	0.851460443898434	6.06762838003095
chr11:21021267-21021311:+	4.54203712055789	18.6488215773449
chr11:21091534-21091537:-	0.851460443898434	47.1003138093539
chr11:21128704:+	1.09827268333244	0
chr11:21205605-21205635:-	4.36385587416118	2.9295826368971
chr11:21435462-21435505:-	3.05929498739883	0.940147075909775
chr11:21548973-21548974:-	0	4.44761299965039
chr11:21735968-21736171:-	68.9432348673288	25.1545770519027
chr11:22080771:-	5.12517617796431	0
chr11:2255076-2255092:-	0	3.27282665620176
chr11:2284653-2284654:-	12.9963299670196	2.65059128923174
chr11:22854996-22855001:-	3.16120894160013	0
chr11:2338004-2338039:-	0.375580709711145	24.617453387384
chr11:2367303-2367389:-	159.936108845789	71.666877428431
chr11:2367548-2367576:+	7.96512467206346	4.90095427164749
chr11:2400402-2400459:-	0.752687870072634	14.7449562971804
chr11:24464808-24464815:+	122.562318230869	3.15031797391138
chr11:24586373-24586474:+	64.8476930507657	4.97305732216579
chr11:24769215-24769277:-	195.594801060595	54.415319761113
chr11:24936906-24937002:+	17.058726880316	0
chr11:24938668:+	1.20446195309075	0
chr11:25110648:-	0	1.11660738140701
chr11:25112932:-	0	5.25762043804515
chr11:25116880-25116881:-	0	5.29866099642146
chr11:25124483-25124544:-	6.18430213780716	327.434887541429
chr11:25313594:-	0	1.46479131844855
chr11:25509475:-	2.29095890762722	0
chr11:25510697-25510820:-	138.53931380069	15.2190965286581
chr11:2557647:+	0	2.31583931521962
chr11:25615632-25615637:-	6.68069280496306	0
chr11:25849669-25849672:-	0	4.46170456724437
chr11:25888981:+	1.52611414605493	0
chr11:26079324-26079353:+	0	8.41481475047408
chr11:26207387-26207421:-	5.01610942191125	15.1166844396465
chr11:2624718-2624768:-	93.9157627895093	16.4777665159108
chr11:26360178-26360209:+	28.8058639964088	0.580616508233511
chr11:26771215-26771274:-	28.4540621297259	10.6878321544773
chr11:26771656-26771679:+	5.46018566145254	0
chr11:2704096-2704099:-	0	9.05867972885241
chr11:2763409-2763431:+	10.4658247565791	10.3251525203448
chr11:28050561-28050565:-	0	2.40801223395681
chr11:28093207-28093420:+	66.925579462939	1.52076358414329
chr11:2815114-2815132:-	2.18065649341581	7.01251492850771
chr11:2826072-2826094:-	5.56513146509529	0.580616508233511
chr11:28440778:+	0	4.93699867940151
chr11:28735017-28735047:+	121.989846832679	117.549881770281
chr11:28735429-28735492:+	27.2343683854521	23.0156407478967
chr11:28822769:+	0	1.46479131844855
chr11:28991476-28991608:+	33.1968393361864	3.27282665620176
chr11:29060433:-	0	1.97815101633154
chr11:29060602-29060682:+	34.6227904019481	15.7340719762101
chr11:29090949-29090999:+	0	3.69941708650662
chr11:29142823:+	2.62364685142383	0.580616508233511
chr11:29143069-29143088:+	3.27014104984409	0.761666127924651
chr11:29368698-29368742:-	6.5275282343693	45.7217084239486
chr11:29404885-29404985:+	24.1813020538864	5.20619876391388
chr11:29405391:-	0.375580709711145	1.11660738140701
chr11:2949439-2949485:-	1145.85524159773	112.966751949201
chr11:29594305-29594350:-	1286.24875248735	62.4621890346004
chr11:2974140-2974190:-	4.26780329440327	3.44294233478009
chr11:29782734-29782771:+	439.990340717943	1.97815101633154
chr11:29804943-29804976:+	22.5431105869796	1.16123301646702
chr11:30122070:+	0	4.93699867940151
chr11:30255791-30255835:-	4.1505009754423	0.580616508233511
chr11:30256008-30256218:-	43.007933758591	15.8041182747728
chr11:302575:-	3.74891521566526	0
chr11:30657370-30657434:+	9.63319600672571	0
chr11:30836529-30836546:+	7.01393323206473	9.01794757212235
chr11:3298364-3298457:-	55.3545623068408	7.23027361421364
chr11:3584679:+	2.18065649341581	0
chr11:361720-361773:-	63.2454821674223	4.71001099728603
chr11:3651002:+	0	1.97815101633154
chr11:36519642-36519703:-	1.09827268333244	1.46479131844855
chr11:36519740-36519871:+	66.3473592074824	21.2746584355102
chr11:36831206:+	0	2.48355355091283
chr11:37177146-37177195:+	82.3547897602215	74.954456814546
chr11:37202388:+	0	1.97815101633154
chr11:37273519-37273581:+	24.0562962573548	58.881075872704
chr11:37274155-37274188:+	97.2894912342164	9.75525210825476
chr11:37274352-37274357:+	20.3737139123181	0
chr11:37274503-37274591:+	2.94453324035807	0.580616508233511
chr11:37397971-37398002:+	0	15.1616199206725
chr11:37757575:-	0	1.29140485254981
chr11:37758374-37758415:-	12.8784617090823	95.6226972718811
chr11:37796323-37796569:-	456.815342576134	18.6082116620729
chr11:37970080-37970086:-	0	6.24101484592969
chr11:37970478-37970486:+	1024.90435450281	128.524032672881
chr11:38005897:+	0	1.80803533775321
chr11:38128522-38128539:-	3.16291242354467	3.39761667134763
chr11:38211800-38211867:+	0	7.73440042146244
chr11:3824551-3824593:-	9.87352003124021	9.33221819377764
chr11:38296581-38296606:-	10.7974715388342	19.5567003467474
chr11:38296850-38296909:+	3.92239459759416	1.46479131844855
chr11:38297660:-	0	3.14809232989979
chr11:38347123-38347143:-	70.4054670464559	18.8216293474374
chr11:38554358-38554408:-	208.499885364792	0
chr11:3960607-3960666:-	35.669638378201	0.580616508233511
chr11:40689239-40689252:+	2.84106253062943	3.24521967883748
chr11:40886340:-	3.18342143077974	0.580616508233511
chr11:4111321:-	1.63424631185432	0
chr11:4311215:+	0	1.80803533775321
chr11:43309880-43309899:-	32.8231883367034	0
chr11:4336818-4336827:-	0	2.40801223395681
chr11:4336976-4337011:+	4.95460458119734	6.690515608315
chr11:43478864-43478867:+	0	2.92464271916022
chr11:43480166:+	0	1.11660738140701
chr11:43514035-43514055:+	7.13776267729152	0.580616508233511
chr11:43625219-43625222:+	2.62288104739389	0
chr11:43759782-43759821:-	1.41841909430314	1.63695351349004
chr11:43760322-43760335:+	19.5733105060664	9.55938201230477
chr11:43921199:+	1.31119046800372	0
chr11:44030068-44030088:-	0	30.483203776923
chr11:44091820-44091823:+	1.09827268333244	3.61510452982159
chr11:44092030-44092038:+	0	6.19419858804157
chr11:44266536:-	1.85172195554095	0
chr11:44267481-44267563:+	8.1595129163739	4.77622352748114
chr11:44503140:-	1.52611414605493	0
chr11:4454685-4454723:-	13.268197917262	1.29140485254981
chr11:4455717-4455770:+	98.0438539728341	30.2482949530479
chr11:44645741:-	2.4015662553087	0
chr11:44708569-44708602:-	24.6408371834926	5.1459283877634
chr11:44731157:-	0	1.29140485254981
chr11:44796597-44796627:-	0	8.73950896655069
chr11:44840356:-	3.18342143077974	2.31583931521962
chr11:44855430:-	0	1.11660738140701
chr11:44862265:-	0	1.11660738140701
chr11:44869773-44869932:-	1.12826857978378	110.777604450017
chr11:45721341-45721364:+	13.7118249765286	5.3813070927138
chr11:457295-457303:-	0	3.26400075815745
chr11:46033824-46033866:-	48.4503197403832	6.64835890707193
chr11:4616232-4616258:-	15.277933339953	1.16123301646702
chr11:46162744:-	0	1.11660738140701
chr11:46252618-46252643:+	1.52611414605493	1.87827350933166
chr11:46282954-46283085:+	16.4221704960702	14.6368218904889
chr11:46351779-46351787:+	284.213162078654	18.0195812417338
chr11:46473953-46473983:-	8.25258632546702	0
chr11:46493548:-	0	2.81700016311412
chr11:46538081-46538084:-	3.81998534961183	0
chr11:46551938:-	0.577412216687412	1.11660738140701
chr11:46858325:+	1.52611414605493	0
chr11:46917353:+	1.09827268333244	0
chr11:46933564-46933596:-	7.72733204046549	12.6272605445013
chr11:46981257:-	1.09827268333244	0
chr11:47233481:+	0	1.11660738140701
chr11:47305478:-	1.09827268333244	0
chr11:47305654:-	1.31119046800372	0
chr11:47433987-47434031:+	2.62364685142383	2.40801223395681
chr11:47917459-47917549:+	1.99117252250671	378.921207595967
chr11:47977881-47977886:-	10.0277821752754	0
chr11:47993852-47993873:+	50.038698738002	6.50864051865213
chr11:48118105:+	0	2.14739337675044
chr11:48147022:-	1.63424631185432	0
chr11:48187564:+	0	1.11660738140701
chr11:48196357-48196545:-	4.92192921027399	12.3184750265718
chr11:48278052-48278108:+	1.37508081921778	37.4023355757637
chr11:48325577-48325610:+	19.3960191403941	0
chr11:48434822-48434855:-	22.7397075771137	5.2851421291571
chr11:48518959:+	4.8941449266935	0
chr11:48665777-48665805:-	1.52611414605493	6.05360606080851
chr11:48673690-48673722:+	34.5056523498245	0
chr11:48758966-48758984:-	4.4722388973619	16.6640521118654
chr11:48759317-48759324:+	0	3.93360754452113
chr11:48977919-48978031:+	5.68509269590097	2.23321476281401
chr11:48978257:+	0	1.11660738140701
chr11:49394325-49394392:-	11.8980003523176	2.31583931521962
chr11:49397970-49398021:+	3.20105906811124	1.87827350933166
chr11:49406564:+	2.84680989036941	1.80803533775321
chr11:49413411-49413443:-	50.7358037538197	38.3256743710423
chr11:49425397:-	2.29095890762722	0
chr11:49431057-49431117:-	68.6073938448974	91.7157245421981
chr11:49449706-49449756:+	12.6483278965071	130.434714112138
chr11:49472226-49472235:-	1.88860268469113	113.554845945651
chr11:49564752-49564755:-	10.3473976812929	0
chr11:49642028-49642031:-	0	4.11538260768029
chr11:49642147-49642212:+	0	39.6012644854572
chr11:49664275:-	1.52611414605493	0
chr11:49665002-49665066:-	141.326207195645	36.1106802660181
chr11:49948445:-	0.887704984199773	1.29140485254981
chr11:50018741-50018830:-	9.70859297384771	0.940147075909775
chr11:50018914:+	1.31119046800372	0
chr11:50018939-50018975:-	8.06435924680638	0
chr11:50019104:+	0.577412216687412	1.63695351349004
chr11:50094953-50095102:-	12.020490737288	0
chr11:50095243-50095251:-	11.8289931617693	1.46479131844855
chr11:50150933:-	0	3.14809232989979
chr11:50516881-50516941:+	354.233116559216	66.396414228117
chr11:516500-516587:-	7.18007004221839	16.8861233808163
chr11:5243659-5243683:-	12.922838073014	0
chr11:526225-526238:+	52.8468584996206	6.54860045067925
chr11:5289246-5289283:-	7.30712179973316	0
chr11:54467144:+	0	1.11660738140701
chr11:55154941:-	0	1.29140485254981
chr11:5522675-5522684:-	3.27221277207011	0
chr11:5581266-5581323:+	132.545623807152	49.4816224318452
chr11:56719554:-	1.20446195309075	0
chr11:57808501:+	0	1.11660738140701
chr11:5931345:+	0	1.11660738140701
chr11:59674281-59674299:+	0	2.75619617099836
chr11:5972147-5972224:+	3.67767878026207	120.901835006329
chr11:59837493:+	1.63424631185432	0
chr11:60100480-60100537:-	7.87245769640021	1.63695351349004
chr11:60100872-60101090:-	98.7793775213767	18.1717910248373
chr11:60180329-60180474:-	82.2705549868392	1.74184952470053
chr11:60449677-60449688:-	7.33956644962613	0.761666127924651
chr11:60478269-60478278:-	41.9642270173197	14.5849086976305
chr11:60495961-60495978:+	8.6402693767976	2.92464271916022
chr11:60724008:+	0	2.65059128923174
chr11:61011387-61011393:-	0	5.2909954430798
chr11:61185230-61185259:+	26.5369684011459	10.1077405296589
chr11:6119316-6119372:-	13.4848276064299	4.79085701895505
chr11:6164586-6164633:+	32.0607945973817	8.3655642769578
chr11:62023644-62023707:+	105.433244196516	29.1844855541189
chr11:6208526-6208555:-	8.4302556946772	3.95542871450366
chr11:62288469:+	5.47283676991732	0
chr11:62289147-62289177:+	2.29095890762722	1.80803533775321
chr11:62289566:+	0	1.29140485254981
chr11:62290033-62290109:+	75.7534092214811	102.221465291089
chr11:62448944-62449015:-	26.3547046541913	3.74722103051649
chr11:62449166:-	0	1.29140485254981
chr11:62573782-62573820:-	57.9221664347214	4.98318791656625
chr11:62858228-62858253:+	10.2535390069878	1.16123301646702
chr11:62923124-62923176:+	28.4825220824593	10.7152003956313
chr11:63058545-63058556:-	3.29609095188391	9.57868075000702
chr11:63150720-63150729:-	6.61944681615684	0
chr11:63443981-63444029:+	9.43296777732436	4.89156578486964
chr11:63500619-63500656:-	200.03574050851	62.2101264413917
chr11:63594802-63594898:+	3.70491895390753	49.7381639211308
chr11:63801022-63801075:-	4.91721867640316	0
chr11:63801190-63801281:-	155.266916925983	5.7416844691949
chr11:63801465:-	1.31119046800372	0
chr11:64439896:+	0	1.11660738140701
chr11:64808552-64808790:+	55.8686389649844	1.5233322558493
chr11:64811443:+	1.20446195309075	0
chr11:6481328-6481372:+	18.2280023181503	2.9090595046751
chr11:64957272:-	1.31119046800372	0
chr11:65434051:+	0	1.11660738140701
chr11:65838861-65838879:+	0	5.85095456873691
chr11:66513635-66513682:-	22.9114075025878	13.0357279317078
chr11:66589132-66589160:-	1.20446195309075	7.10836607428383
chr11:66589526-66589579:+	1.09827268333244	13.324544304464
chr11:66667716-66667909:-	141.708338734378	43.2574633394712
chr11:66729172:-	3.07097974536996	1.29140485254981
chr11:66729459-66729468:-	2.4015662553087	2.14739337675044
chr11:66787627:+	0.276808135885344	7.31613436828792
chr11:6690101:+	1.09827268333244	2.31583931521962
chr11:67091074:+	1.20446195309075	0
chr11:67134498-67134563:+	2.19654536666487	2.31583931521962
chr11:67219141-67219144:-	0	8.25794863202896
chr11:67359820-67359865:+	6.89992237224109	0
chr11:67359975-67360090:+	56.3673761736886	4.76139394878686
chr11:67766694-67766748:-	96.4975841067352	10.6153384717385
chr11:67807853-67807877:-	43.6396569445522	38.6500125870692
chr11:68096766-68096811:+	104.203571761016	287.372687916212
chr11:68158297:-	0	1.29140485254981
chr11:68159205-68159293:+	0	19.0511939787998
chr11:68176858-68176887:+	6.2364640025271	0
chr11:6819427-6819461:+	0	27.433794241102
chr11:6824149:+	0	1.46479131844855
chr11:68241964:-	1.31119046800372	0
chr11:68242054-68242056:+	9.11668180103405	0
chr11:6825362-6825550:+	1.35996410900597	150.164413099646
chr11:68259695-68259743:+	248.012819882189	5.95021539229855
chr11:68325893:+	0	1.29140485254981
chr11:68411030-68411109:+	618.768233399833	179.850431085663
chr11:68411265-68411340:+	11.4888796135812	2.65059128923174
chr11:68411734-68411755:+	6.23757195585073	4.4647666912736
chr11:68411938-68411966:+	0.992668699259311	5.06495225076838
chr11:68458115-68458134:-	3.0561839086317	0
chr11:68554874-68554958:-	18.5639860521495	1.69722388964052
chr11:68588207-68588259:+	17.5036525744969	43.627634801183
chr11:68689146-68689173:-	3.7422216664966	30.8098609098258
chr11:68689304:-	0.375580709711145	1.46479131844855
chr11:69424257-69424289:-	13.6006873119681	0
chr11:69643905-69643907:-	0	7.90369228118966
chr11:69727353-69727381:-	22.7188653552949	9.39588241260663
chr11:70603314:-	0	1.80803533775321
chr11:70905461-70905484:-	4.43397797148097	2.65059128923174
chr11:71012010-71012014:-	3.05398031530071	0
chr11:71012262-71012424:-	90.6394355764895	20.8524281860796
chr11:71012555-71012567:-	4.93164342369246	0
chr11:71101700:+	1.63424631185432	0
chr11:7127292:+	1.09827268333244	0
chr11:71357849:-	0.783448396289805	2.14739337675044
chr11:71360106:-	1.52611414605493	0
chr11:71360675-71360696:-	81.1773825498691	3.27390702698008
chr11:71483623:-	0	1.97815101633154
chr11:71835608-71835684:-	52.0027264070322	20.7664747842643
chr11:71836022-71836058:+	0	12.1395513551968
chr11:72030090-72030131:-	1.20446195309075	3.14809232989979
chr11:72030387-72030424:+	6.28061922570919	3.33681267923187
chr11:72067355-72067368:-	14.0838155784228	5.46759145234586
chr11:72106269-72106308:-	10.3808623652566	3.79860398201732
chr11:72189795:+	0	1.29140485254981
chr11:72234290:-	3.63539946443226	0
chr11:72247032-72247091:-	63.7743430474897	17.4286948881561
chr11:72262283-72262295:+	6.36791845961902	2.05307098047446
chr11:72283250-72283301:+	8.7365810100473	0
chr11:72292683-72292696:-	36.7141329233843	34.2988829958512
chr11:72292919-72292944:+	7.58331779731912	8.57950356908642
chr11:72301960-72301987:+	45.0015226161629	7.63382849926859
chr11:72324941-72325006:+	21.5017131818963	45.1666179638427
chr11:72414665:-	3.63539946443226	1.46479131844855
chr11:72419498-72419532:-	29.516163512114	66.0957136327756
chr11:72420063-72420084:+	18.7074775782343	5.76346405225687
chr11:72504555-72504598:+	4.98634371272002	6.59006584897127
chr11:72515555-72515570:-	6.06822428333529	24.6015934119158
chr11:72549936-72549988:-	0.577412216687412	19.3043107799205
chr11:72550402-72550447:-	0	13.5353771604555
chr11:72558367:-	0	2.48355355091283
chr11:72558562:-	2.18065649341581	0
chr11:72558671-72558772:-	27.2281513976479	25.7535329089671
chr11:72565858-72565940:+	153.331712177139	290.986216915795
chr11:72566077:+	1.09827268333244	0
chr11:72584892-72584910:-	10.4206224113778	0.940147075909775
chr11:72602168-72602222:-	0	52.9717163155015
chr11:72665057:-	8.77127462215986	4.61512335134933
chr11:72820765-72820806:-	5.36193865299718	7.38230320046033
chr11:72879608:-	1.74278984729699	0
chr11:73184404:-	0	3.47710679140388
chr11:73241321:-	0	1.11660738140701
chr11:73256277-73256366:-	10.49047345906	83.2534274406471
chr11:73256627-73256643:+	10.4284375559427	17.5081324363984
chr11:73351915:-	1.74278984729699	0
chr11:7335287:+	1.85172195554095	0
chr11:7335491-7335555:+	15.8153781345915	0
chr11:73408547:-	1.74278984729699	0
chr11:73408827-73408879:-	332.154904926594	46.9615719605828
chr11:73541923-73541928:+	27.1240277119071	9.0523812870818
chr11:73701664-73701705:+	0	8.39008175481197
chr11:73872508:-	0	2.81700016311412
chr11:73972164-73972179:+	2.30273463642319	0
chr11:7442805-7442841:-	2.4015662553087	4.38616325028836
chr11:74433238-74433250:+	4.77886120276727	8.2212123787244
chr11:74666977-74666989:-	41.1301292965652	12.0051862846336
chr11:74806733-74806741:+	3.05266540615746	0.580616508233511
chr11:74806945-74806978:+	16.2668645200578	2.31583931521962
chr11:74989958-74989967:-	7.67397966942502	0.580616508233511
chr11:74990074-74990175:+	10.0065643121808	18.3662786804306
chr11:75081393-75081414:-	3.29609095188391	1.97815101633154
chr11:75091658-75091665:+	9.60805094746626	2.81700016311412
chr11:77885994-77886098:+	18.9735482396531	1468.86684228112
chr11:77889023-77889078:+	0	2.23321476281401
chr11:77896088:+	0	9.03052148590405
chr11:78103115-78103150:+	0	23.7746258559724
chr11:78220857-78220860:+	2.84680989036941	1.63695351349004
chr11:78400846-78400851:-	258.14235562664	100.39642784061
chr11:78629530-78629622:+	69.7788885309093	105.055009018373
chr11:78796706-78796872:+	89.0480116621995	141.979828263247
chr11:78904157-78904178:-	0	6.77446594220458
chr11:78904256-78904268:+	1.31119046800372	2.31583931521962
chr11:79406010-79406019:+	7.87349705294132	0
chr11:80160558-80160615:+	2.62288104739389	0.761666127924651
chr11:80742792:-	2.84680989036941	0.580616508233511
chr11:80851853-80851895:+	0	6.86489339325326
chr11:81060755-81060785:-	12.5499478919404	1.92289914439167
chr11:81786105-81786136:+	5.23116335391048	11.5720542874842
chr11:82336195:+	0	1.11660738140701
chr11:82654657:-	0	1.29140485254981
chr11:82709349-82709389:-	37.5629939330349	6.76538828078075
chr11:82739279-82739311:+	0.276808135885344	9.35109590551848
chr11:82871761-82871791:-	5.35680527530574	5.42130040373053
chr11:82873458:+	2.07067264205321	0
chr11:82902094-82902127:-	1.31119046800372	32.5596462862094
chr11:82902918:+	2.18065649341581	0
chr11:82924620:-	0	1.29140485254981
chr11:82956477-82956485:+	9.09384731698186	0
chr11:82956670-82956681:+	0	13.6784815626646
chr11:83088279:+	0	5.41748836099735
chr11:83676237-83676240:-	83.4148736021099	6.37106676765803
chr11:85265755:-	0.992668699259311	1.46479131844855
chr11:85266079:+	0	1.11660738140701
chr11:85266602-85266632:-	0	3.87280355240537
chr11:85761765:-	0	1.11660738140701
chr11:858921-859009:+	5.12996762945203	0.580616508233511
chr11:86152073-86152103:-	0.375580709711145	14.5743778394251
chr11:86379626-86379628:+	3.72191953475627	0.940147075909775
chr11:86489023-86489049:+	2.18065649341581	7.90796664240673
chr11:86489372-86489374:+	4.62035895397764	0
chr11:86632410-86632438:-	9.62572908293897	0
chr11:86786438:-	1.96102230406639	0
chr11:86859620-86859693:+	16.1898280295021	13.896430252062
chr11:86942910-86942912:-	0	5.29866099642146
chr11:86971486:+	0	1.11660738140701
chr11:87330644-87330654:-	7.27935027324931	0
chr11:87495959-87495961:-	8.21265610835952	0
chr11:87525658-87525720:+	1.31119046800372	1.11660738140701
chr11:87558811-87558835:-	10.5858693081473	24.1326293379343
chr11:87637680:-	2.07067264205321	0
chr11:87710173:-	0	1.29140485254981
chr11:87861972-87862042:+	249.261694601503	86.0945996228438
chr11:87917565-87917600:+	27.7438917170209	1.80803533775321
chr11:87973182-87973218:-	0.851460443898434	33.6499748079469
chr11:88013690-88013716:-	5.89341321672823	9.68567540253543
chr11:88013853:+	1.09827268333244	0.940147075909775
chr11:88187573-88187608:-	8.42220799034536	3.78618635408476
chr11:88363054-88363109:+	6.37256206708909	11.8446454743249
chr11:88488059-88488081:+	62.4240171139684	23.9919178689055
chr11:88606960:+	1.20446195309075	0
chr11:88607113-88607196:-	317.250268732174	48.4118180971134
chr11:88609910-88609923:-	0	6.75899630489567
chr11:90025780-90025882:-	2.30273463642319	19.923359767483
chr11:90056286-90056292:-	0	10.2550185203173
chr11:90068646-90068752:+	0	5.85095456873691
chr11:9113998-9114012:+	0	8.67651423225483
chr11:92394761-92394780:-	13.1844853727942	0
chr11:92474755:+	1.74278984729699	0
chr11:92483422:+	0	1.63695351349004
chr11:92484680:-	0	1.63695351349004
chr11:92502624:+	0.47587973418729	5.25762043804515
chr11:9256061:-	1.09827268333244	0
chr11:9256355-9256415:+	17.1171399229209	3.78063063366817
chr11:9293409-9293451:-	8.42509081807907	0
chr11:92985047-92985058:-	2.84106253062943	0
chr11:93046784-93046810:-	2.84680989036941	19.4320860292007
chr11:93141345-93141374:-	8.6142274678032	13.9317625768642
chr11:93141399-93141431:+	4.60184052508288	4.45967220918721
chr11:93236334-93236354:+	5.59275891269841	2.99488089073866
chr11:93994982-93995009:-	1.74278984729699	1.63695351349004
chr11:94068203-94068274:-	27.5953355883301	4.14046916611523
chr11:94096258-94096293:+	9.61498675018802	1.29140485254981
chr11:94105135-94105181:+	27.2668246237698	4.27186527305526
chr11:94420550-94420580:-	12.9951806144418	2.27784039787403
chr11:95058598-95058609:-	0	8.05384634576797
chr11:95058741-95058773:-	17.6796564001926	1.87202136078332
chr11:95124426:+	0	1.29140485254981
chr11:95315081-95315155:+	6.38947208470196	39.0398721802262
chr11:95459352-95459437:-	4.04130014169702	31.9517825821004
chr11:95672274:+	1.20446195309075	0
chr11:95780373:+	1.63424631185432	0.761666127924651
chr11:95854589:-	0	2.31583931521962
chr11:95859746-95859757:+	1.31119046800372	1.11660738140701
chr11:95911837-95911861:-	9.73127903830878	1.87827350933166
chr11:95956648-95956700:-	0	2.75619617099836
chr11:96038754-96038776:-	4.15351715133072	0
chr11:96085238-96085263:-	7.01377886265544	12.9443994823862
chr11:96091223:+	0	1.80803533775321
chr11:96119448-96119478:-	205.691379812784	67.5175173227106
chr11:96142879-96142924:+	9.44445052249677	13.7042380193842
chr11:96516582:-	3.40898139616782	0
chr11:96551152-96551229:+	24.4896224084966	0
chr11:96551443-96551446:+	2.62288104739389	0
chr11:97112046:+	2.84680989036941	1.63695351349004
chr11:9717914-9717916:-	11.9949670027394	2.58139869985556
chr11:97584379-97584402:+	11.0791135242309	2.46347933175908
chr11:97676252-97676263:+	29.1005578236954	0
chr11:97676984:+	1.85172195554095	0
chr11:97871602-97871718:-	49.2730676499946	13.3110018312618
chr11:9809776:+	1.09827268333244	0
chr11:9810559:-	5.70532013777181	0
chr11:98149415-98149500:+	8.22664913880188	1.46479131844855
chr11:98183820-98183846:-	8.70654238527456	4.32510431736
chr11:98183914-98183916:+	3.72191953475627	1.63695351349004
chr11:98271656-98271714:-	19.1716176085159	1.11660738140701
chr11:98313544-98313634:+	7.35804894286553	3.07750544314427
chr11:98415754-98415773:-	0	7.91446080482733
chr11:98449869-98449872:-	3.51854645331739	10.0535883093662
chr11:98461830-98461880:+	28.501770119566	12.7145762818588
chr11:98472667-98472686:+	1.09827268333244	6.60107879019858
chr11:98472986-98472997:+	0	19.7068030048181
chr11:98529592-98529677:-	46.3315487300677	67.0225784833473
chr11:98566421-98566464:-	0.276808135885344	4.90279373549177
chr11:98567210:-	0	1.97815101633154
chr11:98568414:-	0.47587973418729	2.65059128923174
chr11:98572013-98572015:-	6.95034042941233	0
chr11:98582133:-	1.09827268333244	0
chr11:98582804-98582896:-	49.6720546594187	5.67807714994672
chr11:98603745-98603792:-	1.09827268333244	59.7687923519023
chr11:98643288-98643294:-	14.6851394678148	0
chr11:98643775-98643819:-	0	11.2468477771748
chr11:98711608:-	1.41841909430314	1.29140485254981
chr11:98738574-98738577:+	7.62567109313669	2.75356089489705
chr11:98764054-98764080:-	9.74833362305572	8.27381135863338
chr11:98781729-98781840:+	0.276808135885344	17.1331452363397
chr11:98782575:+	0	3.14809232989979
chr11:98789832-98789888:+	70.3226555390409	24.1194529284323
chr11:98811063:-	0.47587973418729	1.63695351349004
chr11:98812270-98812274:-	7.58117272624633	2.14739337675044
chr11:98822617-98822625:+	10.8961474168311	0.761666127924651
chr11:98883201-98883261:-	149.118534740655	23.1362563852662
chr11:98883563-98883575:+	6.45419413092476	2.98555490259184
chr11:98918817:+	0	1.46479131844855
chr11:98919090-98919131:+	0	21.4058353168537
chr11:98946054-98946090:+	5.32168295568074	2.75619617099836
chr11:98967273:-	0	1.46479131844855
chr11:98967413-98967416:+	5.92635837205948	0.761666127924651
chr11:99005511-99005554:+	3.27892917674825	0
chr11:99035123-99035153:+	29.6958097999014	5.03457018483767
chr11:99065744-99065765:+	10.5430150583396	3.69941708650662
chr11:99101240-99101244:+	177.81233985896	48.0091172049527
chr11:99178633-99178648:-	8.50836967128046	1.52076358414329
chr11:99200375-99200470:+	168.387826417642	53.6552843098456
chr11:99200657-99200777:+	49.7049444032998	33.1900299555163
chr11:99228044-99228074:-	42.4245716994969	13.5542125262975
chr11:99262666-99262801:-	74.4835620977949	26.3344631292722
chr11:99276429-99276515:+	13.4213678443706	0.761666127924651
chr11:99293265-99293303:+	0.956790190388331	37.7164994914825
chr11:99393965-99393983:-	12.0824692807969	1.87827350933166
chr11:99394159-99394231:+	26.7194325136456	9.13972719097602
chr11:99424407-99424460:+	0.276808135885344	41.5529047803159
chr11:99445713-99445725:-	11.3710051443677	4.09584353105521
chr11:99445796-99445816:+	28.6876483756074	0.580616508233511
chr11:99506812-99506856:-	0	7.53376847684096
chr11:99510656-99510674:+	2.51246605893783	1.80803533775321
chr11:99546706-99546743:+	23.0941480797125	10.3520441121094
chr11:99572388-99572595:-	24.1583065209437	16.2465664498802
chr11:99573096-99573119:+	20.4406662735181	23.8756259018333
chr11:99597212-99597318:+	18.5271683464193	11.8463258603305
chr11:99629190-99629195:-	9.10020914850315	5.4602378034987
chr11:99762345:+	2.73509805702758	0
chr11:9986252-9986283:-	2.66653961733836	26.1313273659857
chr11:9989605:+	0	1.80803533775321
chr12:10664733:-	3.29609095188391	0
chr12:10664855-10664879:-	9.56812531532128	0
chr12:11142730-11142811:-	68.2866410905763	13.6506582221587
chr12:11239951-11240038:-	36.1804233285913	3.13938403279857
chr12:11276724:-	2.18065649341581	0.580616508233511
chr12:11277075-11277087:+	17.5977633011482	4.08823940580956
chr12:11336192-11336195:-	0	3.27282665620176
chr12:11414420-11414427:-	2.30273463642319	0
chr12:11463256-11463282:-	3.40100731975562	1.5233322558493
chr12:11463455:-	4.09062483637925	0
chr12:11478954-11478956:+	5.28772338321727	0
chr12:12071826-12071836:-	31.325695454597	7.71334940381619
chr12:12171075:+	1.63424631185432	0
chr12:12171271-12171275:+	3.16894532538564	0
chr12:12410796-12410808:+	0	2.40801223395681
chr12:12410942:+	1.31119046800372	0
chr12:13115368-13115371:-	0	9.95646322916983
chr12:13141604-13141620:+	12.6105836379555	7.41329995693283
chr12:13508525-13508531:-	3.72191953475627	0
chr12:14019108:-	1.09827268333244	0
chr12:14027006-14027007:+	11.4459458794667	0.580616508233511
chr12:14091157-14091206:+	1.31119046800372	4.77622352748114
chr12:14681495-14681585:-	342.344744714166	42.6245486991669
chr12:14681960:-	1.63424631185432	0
chr12:14802445-14802448:-	3.93956001011833	0
chr12:14961813-14961823:+	0	2.58139869985556
chr12:15157133-15157164:-	38.7973601650107	5.67628457936414
chr12:15157233-15157244:+	2.84680989036941	1.11660738140701
chr12:15228145-15228161:+	74.318666689373	0
chr12:15282693-15282784:+	20.8964282860383	4.18077744055334
chr12:15475388-15475401:-	6.47410772937733	1.70181320383443
chr12:15475722-15475864:-	452.240479037249	22.9124278634012
chr12:15541392-15541406:+	3.97653291521355	6.95421358280776
chr12:15582709-15582772:+	5.5322506548134	8.85570796561958
chr12:16137354:-	0	1.11660738140701
chr12:16195683-16195817:-	5.11904840145066	238.300750093236
chr12:16273594-16273676:-	34.4813602718765	9.00921316850416
chr12:16492649-16492674:+	33.8016201906624	10.3855954041742
chr12:16743946-16744048:-	19.9630809308288	25.8932761279482
chr12:16744730-16744753:-	0	25.540286554758
chr12:17853925-17853955:-	59.6686749494499	6.09962422641926
chr12:17883576-17883643:+	17.0047483187723	4.29158888866604
chr12:17884040:+	1.20446195309075	0
chr12:17911266:-	4.31935165654654	1.63695351349004
chr12:18036701-18036832:+	655.381408848947	547.813471823691
chr12:18036953-18037016:+	1.4685484334466	13.8067395392605
chr12:18056762-18056844:+	0.887704984199773	6.79744627156559
chr12:18059463:-	0.47587973418729	1.46479131844855
chr12:18118540:+	5.93834716609167	0
chr12:1813771:-	9.96853951386123	4.2918959669003
chr12:1813801:+	1.09827268333244	0
chr12:18206025:-	0	13.0115873008262
chr12:18284128-18284192:-	2.73057609914568	3.16201520808907
chr12:18428894-18428895:+	7.0576248229048	2.81700016311412
chr12:18728099:+	1.52611414605493	0
chr12:18728458-18728483:+	49.0816820763265	16.8874373103568
chr12:18729370-18729377:+	0	3.78063063366817
chr12:18788841-18788931:+	7.49135278166205	22.5685394206007
chr12:18867231-18867350:+	17.3226869616364	1.11660738140701
chr12:18983864:-	1.52611414605493	0
chr12:19012176-19012178:-	0	3.78063063366817
chr12:19012483-19012513:+	4.68732308765506	0.761666127924651
chr12:19055789-19055843:+	13.8042859985675	5.32820227831179
chr12:19074203:-	1.09827268333244	0
chr12:19155667:-	0	6.05422526412761
chr12:19232909-19232956:-	0	12.5626085473816
chr12:19339395-19339444:-	9.19661877856869	2.63993963725631
chr12:19416099-19416139:-	0	11.4517586957045
chr12:19526160-19526172:-	7.00546895381426	0
chr12:19573048-19573062:-	41.8704777337333	5.67807714994672
chr12:20346975:+	1.96102230406639	0
chr12:20592779:+	1.85172195554095	0
chr12:20902918:-	1.31119046800372	0
chr12:20903148:-	1.74278984729699	0
chr12:21011900-21011940:+	17.3844515093476	3.79492050517499
chr12:21224148:+	0	1.97815101633154
chr12:21246107-21246141:-	0	20.2289220469037
chr12:21414388:-	0	5.89543425737987
chr12:21414906-21414939:-	0.375580709711145	20.9974109450239
chr12:21415347:+	6.8755319522795	4.77622352748114
chr12:21575185:-	1.41841909430314	0.580616508233511
chr12:21615418-21615484:+	14.5328202215734	1.46479131844855
chr12:21651408:+	0	1.29140485254981
chr12:21774191:-	0	1.11660738140701
chr12:21814338-21814344:-	0	26.6742454292304
chr12:21839901-21839923:+	0	6.24120279278811
chr12:21900234-21900289:+	34.8884713414585	11.3354603075226
chr12:22753052-22753102:-	3.22239060008056	4.21976321858966
chr12:22796977-22797029:+	23.3605567683909	3.96720175082369
chr12:23219115-23219131:-	2.4015662553087	1.87827350933166
chr12:23219457-23219480:+	0	2.75619617099836
chr12:23449128-23449135:-	6.2755718584702	0
chr12:24219439:+	18.0478597642642	36.1140672985057
chr12:24646229-24646287:+	0	2.75619617099836
chr12:24646510-24646516:+	0	7.21402755544185
chr12:24646827:+	0	1.29140485254981
chr12:24694899:-	1.96102230406639	0
chr12:24696527-24696554:+	19.4100293152757	6.92481782298339
chr12:24731860:+	0	1.29140485254981
chr12:24815719:-	0	1.11660738140701
chr12:24926079-24926171:-	7.44073121247664	0
chr12:25176755-25176817:+	0.47587973418729	9.68369486370907
chr12:25340449-25340493:+	4.80577069908079	0.580616508233511
chr12:26442149-26442170:-	13.4774206817628	1.34228263615816
chr12:27396183-27396184:-	0	2.58139869985556
chr12:27785407-27785416:+	2.30273463642319	0
chr12:27845052-27845117:+	14.2561748470744	2.40801223395681
chr12:27856938:-	0	1.63695351349004
chr12:27916099:+	1.09827268333244	0
chr12:28409919:+	0	1.11660738140701
chr12:28495276-28495393:-	32.5820762343999	1.80803533775321
chr12:28524434-28524484:+	33.2068563407404	12.9137968614776
chr12:28591626-28591644:+	1.31119046800372	27.0748464392231
chr12:28668660:-	1.31119046800372	0
chr12:28668737-28668755:+	0	2.92835836603985
chr12:28778178:-	1.52611414605493	0
chr12:28997322:-	1.31119046800372	0
chr12:28997433-28997442:-	2.94453324035807	0
chr12:29076075:-	2.29095890762722	0
chr12:29752792-29752794:-	3.05929498739883	0
chr12:29796066-29796178:+	43.8709693681891	1.69722388964052
chr12:30134509:-	1.09827268333244	0
chr12:30209400-30209449:-	5.67670085045265	0
chr12:30327800-30327857:+	210.832591967997	38.2653093994018
chr12:30328971:+	2.29095890762722	0
chr12:30478972-30478973:+	2.62288104739389	0
chr12:30479170-30479203:+	2.07067264205321	1.63695351349004
chr12:30805336-30805431:+	23.9503899887651	4.97005054584228
chr12:30805626-30805683:+	29.41569425382	4.9035895477488
chr12:30805853-30805879:+	4.37720186008069	0.580616508233511
chr12:30806091:+	2.18065649341581	0
chr12:30934146-30934160:+	6.90534096553601	0.761666127924651
chr12:31440677-31440787:+	23.011388773723	9.70493134913747
chr12:31482836-31482892:-	54.4727758942279	91.3176523120131
chr12:31624196-31624197:+	0.887704984199773	11.9780978658659
chr12:31957538-31957713:-	20.4793771517374	3.34447583302427
chr12:31958028-31958056:-	18.0638356079878	0.940147075909775
chr12:32066611-32066688:+	0.752687870072634	77.3881845645282
chr12:32074972-32075120:+	26.1963030555813	0
chr12:32075505:+	0.47587973418729	2.14739337675044
chr12:32083423-32083427:+	3.0561839086317	0
chr12:32083551-32083605:+	159.690111756255	0
chr12:32087110-32087113:+	3.16894532538564	0
chr12:32321302-32321309:-	26.4570759367472	0.761666127924651
chr12:32322876-32322947:+	15.9895326369157	5.83267455154514
chr12:32473432-32473473:+	1.63424631185432	1.63695351349004
chr12:32473929:+	0	2.14739337675044
chr12:32495574-32495668:-	6.93106766681302	9.6251396735757
chr12:32606863:-	0	2.98282168120184
chr12:32621583-32621603:-	2.29095890762722	9.07044411011287
chr12:32655095-32655172:+	74.98157705322	4.55540561070726
chr12:32964226:-	0	1.46479131844855
chr12:32989790:-	1.74278984729699	0
chr12:33154117-33154171:-	28.1223562361857	7.30220918916349
chr12:33169250:+	0	1.46479131844855
chr12:33169640:+	0	1.11660738140701
chr12:33925989-33926046:-	8.72615980978813	4.89156578486964
chr12:33932078-33932100:+	34.3348232004878	12.9691975336409
chr12:34305348:+	0	1.29140485254981
chr12:35406277:-	4.54877417410363	0
chr12:35458660-35458665:+	59.9037910797019	17.6412709838109
chr12:35523616-35523762:+	3.49184696141953	19.3664359239812
chr12:35583842-35583909:-	7.71875458171014	36.3147203834454
chr12:35610818-35610876:-	13.1029510990507	60.4011331834056
chr12:35652038-35652046:+	15.3467288255905	3.89346093498177
chr12:35700871-35700896:+	36.4360273311112	12.3584882729241
chr12:35797733-35797736:+	4.95337716875601	0
chr12:35914374-35914394:-	4.90827410445413	0.761666127924651
chr12:35929003-35929013:+	6.63058315830822	47.6616709536162
chr12:36195648-36195651:-	2.30385916726303	1.11660738140701
chr12:36270988:+	4.31935165654654	0
chr12:36383648:-	1.31119046800372	0
chr12:36395163-36395196:-	13.9981854941873	3.33681267923187
chr12:36474667:-	0	1.11660738140701
chr12:4082688:-	1.52611414605493	0
chr12:46548527:-	1.41841909430314	0
chr12:46548718-46548770:-	6.06822428333529	0.761666127924651
chr12:47476626-47476648:-	5.12518973377388	0.580616508233511
chr12:47476932-47476966:+	6.32965168686463	0
chr12:47532669-47532690:-	2.51246605893783	2.58139869985556
chr12:47532943:+	3.5220862706452	0
chr12:47799491-47799496:+	3.48596826739527	0
chr12:49048175:-	1.31119046800372	0
chr12:49048536-49048695:-	10.9311132551039	10.7889394662015
chr12:49087761-49087813:-	0	79.7399431657488
chr12:50593138-50593145:-	0	6.61779304005543
chr12:50599675-50599725:+	19.679968610762	11.1434891289676
chr12:50793098-50793132:+	0.752687870072634	10.0384787669115
chr12:50793279-50793386:+	40.2954693504013	0
chr12:52005061-52005062:-	54.8395856167432	14.0699575763876
chr12:52105260-52105316:+	0	21.579017669776
chr12:52137947:-	0.679982054502986	2.31583931521962
chr12:5223959:-	0.679982054502986	4.2918959669003
chr12:52419976-52420062:-	46.6908136938594	4.70449116120635
chr12:53067249-53067288:-	1.3285736361097	8.31977079480949
chr12:53067396-53067517:-	15.6009952111389	8.51330869058161
chr12:53068132-53068240:-	6.02975301557675	7.205996899939
chr12:53801250:-	2.29095890762722	0
chr12:54473575:-	1.09827268333244	0
chr12:54506529-54506555:-	3.93956001011833	0
chr12:54506626:+	1.52611414605493	1.63695351349004
chr12:54506953-54506970:-	18.0720725536831	3.69370797080682
chr12:54578563-54578594:+	25.2289332068299	3.39761667134763
chr12:54578734-54578942:+	39.7134558906721	46.2302788106023
chr12:55347266-55347275:-	30.6211816987996	9.01794757212235
chr12:55347431-55347481:-	2.51565242109447	0
chr12:57408752:-	10.6909405981393	0
chr12:59781293:+	0	2.31583931521962
chr12:65686497:+	4.09062483637925	0.580616508233511
chr12:67701732-67701777:+	5.18099486830429	0.580616508233511
chr12:69038198:-	2.07067264205321	0
chr12:69095842-69095941:-	1.31119046800372	17.9281337317412
chr12:69910624-69910628:-	9.91768666233896	0
chr12:70597950:-	0	1.46479131844855
chr12:73095404-73095408:+	0	8.08509100930129
chr12:73313724:-	1.41841909430314	0
chr12:74410749-74410846:+	98.4611957611575	16.839632586515
chr12:74436101-74436191:+	0	7.65079890997223
chr12:74633461-74633503:+	4.0462885250313	0
chr12:75029689-75029811:+	83.9234905217923	24.5403157598101
chr12:75149648-75149667:+	10.6399102835954	11.9780978658659
chr12:75149773-75149976:+	36.698536303682	60.080021457681
chr12:75554693:-	0	4.77622352748114
chr12:75894383:-	1.41841909430314	0
chr12:76005848-76005856:-	9.15719899798012	0
chr12:76079697-76079795:+	3.06836147761558	8.75224759421352
chr12:76121780:-	5.0095843121239	0.761666127924651
chr12:76180035-76180040:-	8.5975888377754	0
chr12:76343340-76343416:+	20.7720733948907	54.4101916692689
chr12:76430690-76430724:+	22.8045526087039	22.9346334458945
chr12:76812926-76812958:+	52.8600666758481	74.4059132443751
chr12:77205346-77205357:-	0	7.17083264553462
chr12:77225438-77225503:-	2.47021957400467	17.6393456807222
chr12:78857751-78857777:+	3.63624019209655	14.5275420270532
chr12:79014940:-	0	1.29140485254981
chr12:79029826-79029834:-	1.09827268333244	3.61510452982159
chr12:79030065:+	1.85172195554095	0
chr12:79067536-79067548:+	18.3015098936975	0
chr12:79079749:+	0	1.97815101633154
chr12:80831980-80831983:+	4.39436363521634	0
chr12:82289601-82289605:-	130.47300399674	4.40257140833274
chr12:82313801:-	0	1.11660738140701
chr12:82322797-82322867:-	111.168400014884	11.8403872391805
chr12:83602397-83602407:-	1.41841909430314	1.46479131844855
chr12:83604895-83605026:+	14.1131061703714	11.1775434054761
chr12:83641519-83641521:+	2.94453324035807	0
chr12:84317487:+	0	1.46479131844855
chr12:84485909:+	0	1.11660738140701
chr12:84505200:-	0	1.46479131844855
chr12:84524855:-	0	1.63695351349004
chr12:84548702:+	0	1.46479131844855
chr12:84585457:-	0	1.11660738140701
chr12:84655632-84655681:-	45.8531057578012	48.1516172054419
chr12:84995916-84995943:-	25.5630242130657	1.11660738140701
chr12:84996021-84996052:+	290.49381310367	28.0258154960232
chr12:85172571:+	0	1.63695351349004
chr12:85173150:-	0	1.29140485254981
chr12:85224903-85224922:+	1.96102230406639	5.29866099642146
chr12:85258293-85258302:-	0	4.56159623265026
chr12:85263818-85263872:+	8.64323376814282	1.34228263615816
chr12:85265306:-	1.52611414605493	0
chr12:85331607:+	0	1.11660738140701
chr12:85358941-85359000:-	150.256980874121	20.8362762134197
chr12:85435062-85435077:+	1.09827268333244	1.46479131844855
chr12:85463208-85463254:+	18.0757365373073	0.580616508233511
chr12:85474343:+	3.63539946443226	3.80426321858082
chr12:86222094-86222130:-	37.0117801803192	8.66596521299599
chr12:86287851-86287890:+	2.29095890762722	9.74265413193251
chr12:86432781:+	0	4.12974013184572
chr12:86491667-86491695:+	0.652388845596489	26.847690393563
chr12:86500269-86500356:+	0.854220352572757	136.380252454109
chr12:86514734:+	0	4.93699867940151
chr12:86516134-86516210:+	0	15.1581299661044
chr12:86516340-86516359:+	0.276808135885344	14.1500773713745
chr12:86545229-86545243:-	5.12517617796431	1.80803533775321
chr12:86545326-86545364:+	4.52249479038926	33.3101848428931
chr12:86593227-86593362:+	266.34716023332	540.720545112973
chr12:86623692-86623781:-	5.44699057146167	2.65059128923174
chr12:86682941:+	0	1.11660738140701
chr12:86683093-86683095:+	3.70491895390753	0
chr12:86721221-86721249:+	10.8414192128172	0.580616508233511
chr12:86838803-86838853:-	14.7566863740059	9.81409370822873
chr12:86849697:-	0	2.14739337675044
chr12:86988571-86988588:-	15.8686763743439	5.8610176758976
chr12:87032027-87032039:+	8.55679430359268	8.77505012055266
chr12:87064184-87064198:+	1.09827268333244	1.11660738140701
chr12:87088091-87088102:+	2.41108779356245	2.72800988498396
chr13:10377459-10377497:-	7.82010773609293	1.63695351349004
chr13:10562619-10562642:+	3.3477878812553	9.39042450568865
chr13:10771555:-	0	1.11660738140701
chr13:10821226:-	0	1.11660738140701
chr13:12062837-12062977:-	18.6704203926308	0
chr13:12189425-12189461:-	8.16662136639948	20.5606865179031
chr13:12189789-12189806:+	4.58390335146028	15.9934063501279
chr13:12201988-12202015:+	0.375580709711145	6.59893615859312
chr13:12235181-12235225:-	0	5.57319633411248
chr13:12281656-12281738:-	0	23.2630656871114
chr13:12301071-12301135:+	37.7063698428864	5.56739216594457
chr13:12366226-12366244:+	0	12.4259842993556
chr13:12479160-12479184:-	0	15.0212201665299
chr13:12533429-12533535:-	2.28033310448428	55.2516302092797
chr13:12640012:+	1.20446195309075	0
chr13:13034719-13034747:-	32.1540621990419	5.54704711268488
chr13:13184891:-	1.09827268333244	0
chr13:13425099-13425200:-	3.60602820839944	0
chr13:15925945-15925957:-	8.08056405749386	0
chr13:16086354-16086376:-	9.81030653158878	1.11660738140701
chr13:16109707-16109760:-	100.788686940105	62.2448724623718
chr13:16109929-16109949:+	2.94543677985804	1.11660738140701
chr13:16154778:-	0	1.63695351349004
chr13:16155656:-	0	1.46479131844855
chr13:16160713:-	0	1.63695351349004
chr13:16172489-16172662:-	2.86404737413822	402.199485151836
chr13:16387335-16387364:+	3.72115373072632	0.580616508233511
chr13:17320938:-	11.4161485925228	5.89543425737987
chr13:17372220:-	1.31119046800372	0
chr13:17423448-17423469:-	46.9656111579776	9.78658181564004
chr13:17518389-17518447:+	2.18065649341581	2.58139869985556
chr13:17749207-17749255:-	10.9292668714878	42.8488161954009
chr13:17809611-17809721:-	7.9373657774937	19.2101370469665
chr13:17809922-17809926:-	0	2.75356089489705
chr13:17828531-17828611:+	88.1684021320228	15.3842967529706
chr13:17956810:-	11.0532040952842	0
chr13:17956913:+	0	1.11660738140701
chr13:18065907-18065959:-	9.1452979014881	1.69722388964052
chr13:18199387-18199425:-	47.9336196164139	23.0830279418142
chr13:18199574-18199618:-	19.5804787430768	8.06470704832702
chr13:18199842:+	1.63424631185432	0
chr13:18238467:-	0	2.98282168120184
chr13:18292931:-	0.783448396289805	1.97815101633154
chr13:18293190:+	0	1.97815101633154
chr13:18322104-18322123:+	34.7821037685425	8.60554155869459
chr13:18486308-18486364:+	23.3903946291693	10.5367662391256
chr13:19634852-19634882:+	1.68034168727804	17.8342875218204
chr13:19635135-19635137:+	2.84106253062943	2.72800988498396
chr13:19970295-19970313:+	34.1390561670226	0
chr13:19971168-19971389:+	200.318299001257	20.3953303519623
chr13:2021105-2021119:+	2.94725180038774	0
chr13:2021440:+	0	1.29140485254981
chr13:20313806-20313864:+	6.78402723792104	5.41059771295818
chr13:204393:+	0	1.97815101633154
chr13:21312163-21312237:+	4.15225299863315	4.12387465297284
chr13:22474827:-	0.577412216687412	2.65059128923174
chr13:22624717:-	0	1.29140485254981
chr13:22747627-22747714:+	22.2657873712597	2.63737096555029
chr13:23148758-23148765:-	2.07067264205321	6.78899761030787
chr13:23364618:-	2.95877327020679	0
chr13:23425856-23425904:+	30.8038333628509	70.0539117892421
chr13:23430922-23431045:+	21.5728724560398	2.45889001756517
chr13:23808384-23808470:-	20.3743927271606	8.60791989161608
chr13:24116085-24116116:+	0	38.6375178581073
chr13:24116352-24116356:-	3.59451180283794	0
chr13:25060478-25060505:+	0.952992926398557	6.23748714590848
chr13:25097798-25097800:+	3.27513459514395	0
chr13:25306059-25306092:+	8.18806556579617	0
chr13:25306315-25306352:+	17.1018951226389	0
chr13:25324735-25324782:+	5.36823642154295	5.22501239707094
chr13:25592927-25593127:-	38.0907169792315	2.05307098047446
chr13:25775657:-	2.18065649341581	0
chr13:26788069-26788094:-	5.02521310673253	12.0976420995239
chr13:26916961:-	0	1.46479131844855
chr13:27800756-27800827:+	2.68514325205588	28.0805409644026
chr13:27854587-27854591:+	10.8431033297686	0
chr13:27992288-27992289:-	0	2.58139869985556
chr13:27996310-27996368:-	4.57933962332129	371.92914038213
chr13:28034178-28034190:-	2.73057609914568	0
chr13:28284972:+	0	4.93699867940151
chr13:29292519-29292561:-	104.521475807979	58.2672365147789
chr13:29492618-29492695:+	2.51246605893783	3.76719867063875
chr13:29674559:+	1.31119046800372	0
chr13:29742241-29742341:-	5.12517617796431	7.71999149934841
chr13:29913682-29913800:-	6.58285897263765	6.96653462700859
chr13:30242604-30242607:-	4.60728141988763	0.761666127924651
chr13:30399864-30399885:-	24.6273209009845	3.57866629103877
chr13:30623465:+	0	1.29140485254981
chr13:30919113-30919129:+	7.86724041148196	0
chr13:31271060-31271103:-	15.8085166142445	8.34486275211243
chr13:31392657:-	0	1.11660738140701
chr13:31614370-31614393:-	3.37944139836953	3.61607067550643
chr13:31653766-31653801:+	77.2882117294796	157.162310227667
chr13:32078308:-	3.29609095188391	0
chr13:32078416-32078480:-	15.1389546823647	7.83583389409609
chr13:32099312-32099357:+	23.9040069433925	1.70181320383443
chr13:32184928-32184934:+	56.7188439138165	0
chr13:32240120:+	0.276808135885344	7.94207234744541
chr13:32568545-32568555:+	3.05398031530071	0
chr13:33078062-33078064:-	4.1416787974822	0.761666127924651
chr13:33129774:+	0	1.11660738140701
chr13:33130438-33130475:+	11.0505893550661	3.03325437725034
chr13:33160065-33160188:+	64.1373300469125	5.56204585474782
chr13:33326446-33326485:+	52.0070975728808	5.07759120663457
chr13:33421111-33421136:+	13.7504740769787	3.06417005914634
chr13:334532-334534:+	0	8.72471441263879
chr13:337009-337018:+	0	2.75619617099836
chr13:337951-337956:+	0	9.85173629004296
chr13:33968013-33968035:-	43.345985223524	7.74216015428633
chr13:340302:-	0	1.29140485254981
chr13:34232055:+	1.63424631185432	0
chr13:34739250:-	1.31119046800372	0.580616508233511
chr13:34751544-34751569:-	0	8.30084314284496
chr13:3478015-3478044:+	7.26108312504869	0
chr13:3478720:-	1.20446195309075	0
chr13:34825339-34825373:-	3.81274425960734	0
chr13:34845522:-	1.09827268333244	0
chr13:35064515:-	1.85172195554095	2.14739337675044
chr13:35187659:-	0	1.29140485254981
chr13:35259925-35259945:-	13.8046329834408	8.90931756689476
chr13:35294810:+	1.52611414605493	1.29140485254981
chr13:35294940-35294942:+	5.07480559854598	2.65059128923174
chr13:35295485-35295490:+	0	12.7886394193309
chr13:36028588:-	0	4.2918959669003
chr13:36144499-36144673:-	72.5680133706999	3.2179874737838
chr13:36145006:-	1.09827268333244	0
chr13:36145111-36145122:+	5.35616584661059	0
chr13:364164:-	0	1.11660738140701
chr13:364356:-	0	1.29140485254981
chr13:36545615:+	0	1.46479131844855
chr13:36588874-36588912:-	0	8.56057041772162
chr13:37026779-37026803:-	41.3006552974029	29.75964570715
chr13:3707153-3707194:-	8.6640934079786	16.997701899102
chr13:3708213:+	4.31935165654654	0
chr13:37954793-37954798:+	11.897059776151	0
chr13:38032476-38032591:-	206.591766681043	78.7713647633589
chr13:38239815-38240049:-	24.0505474837237	49.3690151097396
chr13:38240162:-	0	3.80426321858082
chr13:38240403:+	3.29609095188391	0
chr13:38329886:+	0	1.46479131844855
chr13:38404255-38404261:+	3.93698094827751	0.580616508233511
chr13:38554864:-	0	1.63695351349004
chr13:38561699-38561752:+	18.3860402367431	22.1813173881631
chr13:38593594-38593625:+	12.1825281687126	14.1608977010254
chr13:38600432-38600449:+	12.7848340422568	2.14739337675044
chr13:38891014-38891037:+	12.8938003127866	0
chr13:38961771:+	1.20446195309075	0
chr13:39358965:+	4.09062483637925	0
chr13:39510104-39510121:+	5.99411898276601	0
chr13:39549596-39549611:+	2.09216693729052	1.11660738140701
chr13:39584328-39584365:+	2.4015662553087	8.82763411140321
chr13:39628919-39628960:-	35.3617333309721	11.888603945095
chr13:3984186-3984237:-	24.1765360151341	5.77523708857691
chr13:40178573-40178618:-	3.29609095188391	3.78618635408476
chr13:40615470-40615543:+	12.0758979619346	12.5245522762061
chr13:41539871-41539902:-	2.7354585465563	31.7752253094962
chr13:41545743-41545747:-	8.18571904752893	22.2508661501451
chr13:41546057:-	1.09827268333244	0.940147075909775
chr13:41855117-41855120:-	21.9324443205946	0
chr13:41881424:-	0	2.14739337675044
chr13:41950675:-	0	1.11660738140701
chr13:42019536-42019553:+	7.21259566195355	0
chr13:42029119:+	1.41841909430314	0
chr13:42076670:-	1.09827268333244	0
chr13:42185588:-	1.85172195554095	0
chr13:42188990-42189032:-	12.9976338743645	0
chr13:42189194-42189277:-	19.4286495561291	105.164331472506
chr13:42189882:-	1.41841909430314	0
chr13:42574677:+	0	1.63695351349004
chr13:42593090:-	6.8755319522795	0
chr13:42608003-42608033:-	0.276808135885344	8.04364294179102
chr13:42615849-42615906:-	18.534101383664	14.5590949631395
chr13:42666423-42666463:-	103.60073553886	0.761666127924651
chr13:42738773-42738848:+	47.420897531781	14.2783718192437
chr13:42775527-42775529:+	10.0193211046578	0
chr13:42775703-42775712:+	8.40903356741561	0
chr13:42866789-42866795:-	11.1020592471484	4.77472933278479
chr13:42926338-42926369:+	0	16.6127308020877
chr13:42926631-42926734:+	126.507292105751	59.6777169621457
chr13:42944082:+	1.09827268333244	0
chr13:43022756-43022779:-	6.95469536921127	1.11660738140701
chr13:43031379:+	1.31119046800372	6.37106676765803
chr13:43174449-43174450:-	0	15.8229600954633
chr13:43197380-43197386:-	6.50979647817002	2.05307098047446
chr13:43301721-43301792:-	0	16.1512058221825
chr13:43392508-43392565:+	0	7.37131952234769
chr13:43578447-43578466:+	0	13.1407296433268
chr13:43616896-43617020:+	2.11012604604161	140.587669455335
chr13:43643187-43643192:+	20.9002954643614	0
chr13:43824523-43824526:+	0	2.23321476281401
chr13:43896691-43896716:+	0	8.57123219747459
chr13:44596957-44596962:-	24.0866184158796	8.62392672980548
chr13:44597272-44597353:+	49.4137565187522	11.9814947314517
chr13:45081177-45081185:+	37.040241824303	12.9025754753913
chr13:45160792-45160795:-	6.82334280558296	3.90975845782444
chr13:46321951-46322004:-	17.3153104300253	5.13602211894077
chr13:46325245-46325295:+	0	5.27785879389813
chr13:46325599-46325768:+	8.3133016653623	138.581615504651
chr13:46346281-46346296:-	22.0897130246287	2.72800988498396
chr13:46390590-46390652:+	155.608147587374	44.9732924417001
chr13:46527489-46527532:+	12.9172397426296	1.29140485254981
chr13:46911669:-	1.09827268333244	0
chr13:46911896-46911929:-	2.83870826494507	0.580616508233511
chr13:46912340-46912347:-	4.0417665671494	0
chr13:47039954-47039961:+	18.4827788292802	14.0750675785309
chr13:47181713:-	3.5220862706452	0
chr13:47190122:-	1.52611414605493	0
chr13:47348040-47348071:-	21.7563836078505	4.20414783406723
chr13:47429682-47429732:-	42.7311950416847	46.1374616647621
chr13:47429841:-	0	1.29140485254981
chr13:47436478-47436541:-	1.52611414605493	3.10174483193859
chr13:47441783-47441869:+	34.5295134842541	8.9420655879471
chr13:47784390-47784444:-	28.6622630190521	3.51786229892301
chr13:47916971:+	0	1.80803533775321
chr13:48069188:+	1.96102230406639	0
chr13:48120653:-	0	2.31583931521962
chr13:48186993-48187045:+	40.9465937727952	46.7061338291675
chr13:49151275:+	3.07097974536996	0
chr13:49151838:+	1.20446195309075	0
chr13:50715082-50715147:-	0.47587973418729	46.3444250244825
chr13:51306216-51306239:-	3.18342143077974	8.21749254001646
chr13:51350629-51350648:-	27.854166621107	13.0166656467281
chr13:51383028:-	1.63424631185432	0.761666127924651
chr13:51404702-51404709:-	1.31119046800372	1.63695351349004
chr13:51416795-51416865:+	47.3675031394089	7.14286846839527
chr13:51430654-51430730:+	15.2366383729067	10.4187687269833
chr13:51487319-51487328:+	1.63424631185432	21.7899488044392
chr13:51510480-51510538:+	92.0120551501382	0
chr13:51731727-51731831:-	30.3892751741145	15.6370239412837
chr13:51791568-51791572:+	0	2.92464271916022
chr13:51791802-51791852:+	1.74278984729699	1.29140485254981
chr13:52001197-52001202:-	0	3.43879822930025
chr13:52004024-52004064:+	5.47283676991732	17.5342541058305
chr13:52028286-52028327:+	11.0880004113395	0.580616508233511
chr13:52039827-52039871:+	15.1449625586032	5.9673181370255
chr13:52131774-52131796:-	5.67795031609497	0
chr13:52310469-52310518:-	8.7065416041309	12.7873158662329
chr13:52347541:-	0	2.98282168120184
chr13:52347638-52347650:+	5.79439304442641	0
chr13:52479780:-	1.41841909430314	0
chr13:52514485-52514509:+	38.5817963214854	23.1148187919905
chr13:52524665-52524667:-	39.6390995410646	15.2328601954812
chr13:52666504-52666534:+	48.3396957125082	18.9540731771847
chr13:52836122:-	1.31119046800372	0
chr13:53023699-53023717:+	0	3.09475839773855
chr13:53024178-53024194:-	4.58466915549022	0
chr13:53024470:-	1.96102230406639	0.580616508233511
chr13:53025285:-	2.07067264205321	0
chr13:53239713:-	0.276808135885344	1.11660738140701
chr13:53239826-53239855:-	0.276808135885344	9.97207343933785
chr13:53239970-53240124:-	1.74023858667814	27.6866544645866
chr13:53374989:+	0	1.46479131844855
chr13:53431631:+	0	1.11660738140701
chr13:53488723-53488750:+	0	4.04125010056723
chr13:53590615:+	1.31119046800372	0
chr13:53590724-53590731:+	0	3.26400075815745
chr13:53668881-53668914:-	27.8757398124586	33.3587725850345
chr13:53798223:+	3.07097974536996	0
chr13:53812473-53812548:-	12.4237720068285	0.580616508233511
chr13:53823420:+	0	3.14809232989979
chr13:53871495-53871511:-	17.7798281247825	4.26692535531838
chr13:53880004-53880006:+	1.88860268469113	3.41225741715639
chr13:53890830-53890838:+	7.19094860148471	0.580616508233511
chr13:53936549-53936588:-	7.62250973179085	4.29478675350089
chr13:53955414-53955461:-	11.3563927408136	1.34228263615816
chr13:54033340-54033392:-	0	2.58280970509962
chr13:54033831-54033881:-	2.30612407850291	31.045410747317
chr13:54047258-54047304:-	8.40750890486797	0
chr13:54055807:-	8.29491040052005	0
chr13:54076881:-	0	1.46479131844855
chr13:54137308-54137387:-	5.642400871569	79.1468189316889
chr13:54137837-54137860:-	0	7.76045742639864
chr13:54152019-54152020:+	7.4481099850688	4.25299150265803
chr13:54297685-54297713:-	43.6353437278279	10.3582333353186
chr13:54332506-54332540:+	8.96891296956805	0.580616508233511
chr13:54373683:-	0	1.46479131844855
chr13:5441656-5441694:+	14.0865068968845	0.580616508233511
chr13:54459921-54460058:-	22.8258231968263	0
chr13:54470891-54470903:-	5.13214235445438	1.29140485254981
chr13:54471024-54471045:-	12.381236577425	0.580616508233511
chr13:54471204:+	4.43397797148097	0
chr13:54479651-54479687:+	18.838977930739	1.16123301646702
chr13:54574630-54574635:-	11.2019708461499	2.05307098047446
chr13:5466015:+	2.51246605893783	0
chr13:54695717-54695724:-	10.4498199559571	17.2562277517878
chr13:54695965:+	0	1.46479131844855
chr13:54837635:+	1.09827268333244	0
chr13:54853862-54853866:+	9.79207613151871	4.61512335134933
chr13:54867733-54867778:-	2.74282303726389	138.057271691398
chr13:54887635-54887665:+	13.4479962300061	2.62602433491557
chr13:54945151-54945197:-	129.309976641969	50.9836514437801
chr13:54989485-54989549:-	43.6226522767733	6.86365757427683
chr13:55025627:-	0	1.29140485254981
chr13:55054021-55054027:-	2.30273463642319	0
chr13:55054345-55054403:+	101.010329592435	69.1132193658244
chr13:55072217-55072229:-	0	3.09944019030302
chr13:55097752-55097801:+	24.5911594227916	1.87827350933166
chr13:55341095:-	0	1.11660738140701
chr13:56590811-56590818:-	4.25572370836179	0
chr13:57088806:-	3.63539946443226	0
chr13:57088985:-	1.63424631185432	0
chr13:57089196:-	1.20446195309075	0
chr13:57347413-57347478:+	7.00655704276105	1.87202136078332
chr13:57357806-57357824:+	19.4042723758991	70.2271195730261
chr13:57381136-57381238:+	354.392038148648	262.251285065655
chr13:57401454-57401507:-	118.495913394743	81.4151050110826
chr13:57466685:-	0.783448396289805	1.29140485254981
chr13:57483750-57483887:-	190.917390495483	54.0930247277232
chr13:57484011-57484102:-	50.3702705301526	112.377988624178
chr13:57486375:-	1.52611414605493	0.580616508233511
chr13:57682876-57682911:-	34.297081890995	16.0721109141598
chr13:57720798-57720816:-	0	3.10174483193859
chr13:57971084-57971199:-	27.1137772530969	12.7010373262242
chr13:58045560-58045564:-	0	7.41329995693283
chr13:58045732-58045749:+	21.7921485987212	1.29140485254981
chr13:58475586-58475674:+	0	29.6112873197247
chr13:58478441:-	0	1.29140485254981
chr13:58487418-58487473:+	20.2818520903508	7.16359912175518
chr13:58563693-58563757:+	1.52611414605493	38.444216731716
chr13:58607188:+	0	1.29140485254981
chr13:58610600:-	0	1.29140485254981
chr13:58614766:-	0	1.11660738140701
chr13:58614979-58615154:-	24.5351534421595	1471.56403210187
chr13:58615270:-	0	1.29140485254981
chr13:58649309:-	0	1.63695351349004
chr13:58773499-58773501:-	0	8.05222582752202
chr13:58805827-58805841:-	0	4.9497979402383
chr13:58889582:+	2.07067264205321	0
chr13:59490496-59490498:-	0	5.30118257846348
chr13:59554365-59554367:-	3.07097974536996	2.98282168120184
chr13:59554646:-	1.20446195309075	1.63695351349004
chr13:59554806:+	4.31935165654654	0.580616508233511
chr13:59582962-59582983:-	4.54465450057048	51.4163777707425
chr13:59707236-59707253:+	55.4601978223873	19.3153827021595
chr13:59738825-59738918:+	404.282057125909	133.326504496388
chr13:59859788-59859811:-	7.67121203159528	0
chr13:59913397-59913423:-	0	3.95630203266309
chr13:59917860-59917903:-	0	3.77495840346263
chr13:59918055-59918090:-	0.652388845596489	274.979729635594
chr13:59970282:-	0	1.11660738140701
chr13:59997771:-	0	1.11660738140701
chr13:60007409-60007486:-	17.9697502978805	85.6215533060679
chr13:60191539:+	9.24912499796048	0
chr13:60403260:+	0	3.47710679140388
chr13:60508085-60508154:+	84.2337459200056	39.0364093451334
chr13:60581652-60581704:+	18.3122649763548	5.15849928925537
[truncated: 14,256 more rows]
