# Supplementary material for: Evolution of tissue and developmental specificity of transcription start sites in Bos taurus indicus
Source: Commun Biol. 2021 Jul 1;4:829. doi: 10.1038/s42003-021-02340-6 (PMC8249380; doi:10.1038/s42003-021-02340-6)
Supplement: Supplementary file 3 — Supplementary Data2 [file 42003_2021_2340_MOESM3_ESM.txt]

Bosindicus.Spleen	Bostaurus.Spleen
chr10:10003926-10003976:-	63.6888384482535	23.9542005306343
chr10:100119454-100119479:+	0	2.67097920148964
chr10:100247624:-	1.12175751132234	0
chr10:100258132-100258192:+	112.640960336124	82.2564038757222
chr10:100502839:+	1.69091961938157	1.42356012388191
chr10:101090016:-	2.5488656241214	0.539540083035461
chr10:101094550-101094626:-	34.4400304547301	13.2799035131735
chr10:101109515:-	1.12175751132234	1.07100416259921
chr10:101280661-101280700:-	39.1329053957575	31.6645842570824
chr10:101634603:-	1.40599157599645	0
chr10:101862213-101862245:+	38.7542083496187	37.7586005346621
chr10:101923715-101923777:-	12.5506319808898	9.66923813067733
chr10:102005617-102005666:+	31.7233954527847	29.5704849082017
chr10:102012292:+	1.12175751132234	1.42356012388191
chr10:102435777-102435811:-	4.21866870670036	5.99434893700382
chr10:102517574-102517617:+	17.3493654881175	20.7101242673459
chr10:102518453:+	3.69812842975458	1.95065108293269
chr10:102673830-102673889:-	26.2099721556434	15.8881165778361
chr10:102772593-102772627:+	6.2197720194664	6.72428341852509
chr10:102772738-102772850:+	29.6860827774353	17.2304782670961
chr10:102869156:+	1.12175751132234	0
chr10:102869496-102869619:+	49.6396162968085	42.1889744184989
chr10:102954874-102954979:+	55.928626298014	29.4842668593908
chr10:103051061-103051071:-	1.69091961938157	3.19871201855418
chr10:10305749-10305752:+	2.2443834537103	3.55030378934452
chr10:1043548-1043577:-	19.5376460397392	19.0624293826486
chr10:10611812-10612007:+	8.74879349601472	8.72649972398887
chr10:10612304-10612387:+	9.35937558323473	6.02279332284405
chr10:10675308:+	1.69091961938157	1.24741907760773
chr10:1094669-1094753:+	88.5205785769296	45.3009720664574
chr10:10961439-10961446:-	6.50128332561415	4.09125015879049
chr10:11216760-11216812:-	31.916142662679	50.7889001329886
chr10:11392656-11392747:+	25.371410062491	27.7223950226092
chr10:11460203-11460273:-	26.8141641817523	20.9936161059354
chr10:11498689-11498718:+	11.6875999194364	4.77560501253081
chr10:1161270-1161275:-	3.93657546232138	6.90042446479928
chr10:11616278:+	0.838391877713846	1.95065108293269
chr10:11838870:-	1.12175751132234	0.539540083035461
chr10:11839144:-	0.838391877713846	1.59946207760685
chr10:11895236:-	0	1.07100416259921
chr10:11926186-11926353:-	111.783335160185	90.6008388091472
chr10:11961437-11961500:-	6.21987527491076	1.78695916064319
chr10:12010959:-	0	1.42356012388191
chr10:12082674-12082684:-	7.65689082957264	5.67487841773481
chr10:12129469-12129494:-	8.15852161179874	6.55992687847938
chr10:12228324-12228392:-	3.09818358460754	0.539540083035461
chr10:12228698-12228765:-	4.21994109592988	6.21954313966343
chr10:12424538-12424561:-	8.2585246195408	10.2699691301473
chr10:12435885-12435902:+	7.93920170714884	7.09552813901596
chr10:12500792-12500805:-	2.26242862616448	5.49679115935221
chr10:12674856-12675048:-	14.7501916469627	7.62485446079328
chr10:12743619-12743743:+	56.9296654978087	65.9657344668184
chr10:1299348-1299461:-	15.2583266672437	12.0254746434955
chr10:13201774-13201843:+	11.1154206365497	3.2105192845251
chr10:13252124-13252127:-	12.0429373285602	9.8187231651068
chr10:13276272:+	2.83568913742394	0
chr10:13330036:+	0	1.07100416259921
chr10:13356142-13356169:-	6.48002282337067	4.61632533946301
chr10:13359854-13359898:-	9.64016138796395	5.85144864991059
chr10:13360273-13360284:-	1.12175751132234	2.84688115521457
chr10:13362104-13362143:-	12.5104114804637	11.922295533443
chr10:13895538-13895596:+	6.83584775675057	11.6257129801246
chr10:13895769:+	9.49407170443878	7.34057464470793
chr10:14103110-14103146:-	6.7533984668679	9.41101759954389
chr10:14357602-14357633:+	2.81267713070391	2.84688115521457
chr10:14381720:+	1.12175751132234	0
chr10:14381831-14381888:+	8.51909151570172	6.66878501281878
chr10:14905223-14905254:+	169.850894429618	221.5245557233
chr10:15009181:+	1.97642607328519	0
chr10:15044868-15044869:-	0	4.42401324174046
chr10:15067578-15067702:-	13.57215695236	9.4264039596724
chr10:15105615-15105623:+	6.19616928947973	3.57364445255204
chr10:15105949:+	3.12286082408838	3.69796345489634
chr10:1518017:+	0	2.12597720238227
chr10:15419092-15419095:+	3.66842020216093	0
chr10:15649636:+	2.26242862616448	0.717147303686669
chr10:15652216-15652317:-	79.0393448321076	68.2129606423252
chr10:1583954:+	0	1.42356012388191
chr10:16029561:+	1.12175751132234	0
chr10:16343835-16343848:+	7.70996849614516	6.33629739988969
chr10:16596846:+	0	1.42356012388191
chr10:16931979:-	1.40599157599645	0
chr10:16939239:-	1.12175751132234	0
chr10:16971620-16971698:-	8.50125876132699	3.0216552455319
chr10:16971851-16971884:-	6.48260628743666	3.89972652306255
chr10:17398782:+	1.40599157599645	1.95065108293269
chr10:17952651-17952693:+	3.36614096503264	9.90103243390476
chr10:1817589-1817590:-	8.58036736083126	38.4637664368918
chr10:19060368:+	1.12175751132234	0.717147303686669
chr10:19061300-19061659:-	82.2867386064346	77.4648140386293
chr10:19061830:+	1.12175751132234	0
chr10:19071426:-	0	1.07100416259921
chr10:19138294-19138305:-	4.50594364880916	0.717147303686669
chr10:19141575:-	1.12175751132234	0
chr10:19164410-19164621:-	205.498094842891	111.126192890202
chr10:19197740-19197848:-	7.87101010434764	6.92277514498839
chr10:19296218-19296252:-	12.4065978269035	14.3856754048856
chr10:19367319-19367354:+	34.6475330073854	18.0284068339659
chr10:19367541-19367615:+	2.5277490873188	0.717147303686669
chr10:19486133-19486151:+	7.62220289278462	15.196140671896
chr10:19578512-19578545:-	11.6079444978474	6.73206782441292
chr10:20437579-20437587:-	35.4791684458801	32.0650902356336
chr10:20437695-20437728:-	25.9353047993923	17.9504699555586
chr10:20490909-20490932:+	3.65106900841776	5.14936310148687
chr10:20560435:-	1.12175751132234	0
chr10:20731345-20731411:+	9.60367489705197	13.9624018461869
chr10:20743642-20743716:+	3.09691119537802	4.25051446066163
chr10:20744430:-	1.12175751132234	1.07100416259921
chr10:20775457:+	1.12175751132234	0
chr10:20776095:-	0	1.07100416259921
chr10:20809214:-	0.838391877713846	1.59946207760685
chr10:20832541-20832570:+	22.0025945903076	24.6611515583216
chr10:20837700:+	1.12175751132234	2.30114486056606
chr10:20863240:-	0.838391877713846	1.07100416259921
chr10:20871285-20871300:-	5.07510575686839	1.42356012388191
chr10:20871351-20871457:+	4.4887669074206	7.1152303804111
chr10:20893284-20893348:+	8.15545024745031	5.87103693220274
chr10:20926557-20926623:+	20.4464497790452	22.888246314777
chr10:20936179-20936284:-	3.36614096503264	7.09475335068085
chr10:20936616-20936648:+	20.9764514588517	29.9129611067154
chr10:20946319-20946334:+	6.51548754723585	9.19380540237713
chr10:20948208-20948259:+	46.4859679185903	36.9717154654715
chr10:20962133-20962181:+	28.0155956444637	28.6887146469855
chr10:20967469:+	1.97642607328519	1.24741907760773
chr10:20988738:-	1.12175751132234	0.717147303686669
chr10:20989693:-	1.40599157599645	0
chr10:20989903-20989904:-	7.99420256081927	3.87210421484525
chr10:20990544:-	1.12175751132234	0.539540083035461
chr10:20991413:-	1.12175751132234	0
chr10:20991812-20991898:-	124.108311976308	111.159695439788
chr10:21002982:-	1.40599157599645	0
chr10:21003161:-	0	1.24741907760773
chr10:21003708-21003736:-	15.6036706048522	19.5641045877107
chr10:21004526-21004607:+	249.993023185619	206.703152970161
chr10:21010374-21010519:+	8.17767776522326	12.9367587472743
chr10:21014456:-	0.838391877713846	1.77515189467226
chr10:21015319-21015438:-	51.6974344161931	67.4193997914199
chr10:21029097-21029181:-	12.3934670027481	9.95653182996858
chr10:21029323-21029344:-	6.50410933958487	8.11608303499475
chr10:21044529-21044539:-	10.2363069242312	2.15095618053115
chr10:21100413-21100451:-	4.50594364880916	5.52542339889234
chr10:21100595-21100658:-	19.636903635221	8.64454095000239
chr10:21381104-21381149:+	21.8216444963099	21.207112824409
chr10:21392348-21392357:-	0.838391877713846	2.67046624020605
chr10:21395261:+	1.12175751132234	0
chr10:21468739-21468757:-	15.0415566214161	14.862956894154
chr10:21558444:+	0.838391877713846	2.12597720238227
chr10:21572369:+	1.12175751132234	0
chr10:21595209-21595273:-	41.0408244070842	14.0092191626203
chr10:21620432:+	0.838391877713846	1.42356012388191
chr10:21684152-21684156:+	5.96260212342563	4.24598707285671
chr10:21743671:+	0	1.24741907760773
chr10:21762007-21762053:-	46.1362305586718	48.9587160896959
chr10:21762390-21762431:+	81.8073817385647	91.2879615887963
chr10:21789774-21789785:+	29.9766723304863	20.412168562716
chr10:21821853-21821856:+	49.5018897004707	55.0488121447025
chr10:21862289:+	0.838391877713846	2.65105238305479
chr10:21915947-21915977:+	33.5453620216929	23.9596161860778
chr10:21924903-21924947:+	32.2771365460941	13.8087717193167
chr10:21946425:-	0.838391877713846	1.07100416259921
chr10:21952651-21952739:-	1.12175751132234	1.24741907760773
chr10:21955545-21955556:-	4.53210681838635	0.539540083035461
chr10:21955669-21955869:-	123.768651763664	101.001978928059
chr10:21977678-21977952:-	171.385578552478	169.644743471357
chr10:21978141-21978153:-	1.12175751132234	2.14168787141675
chr10:21984072:-	1.12175751132234	0
chr10:21984347-21984379:-	122.967412132828	126.020695121179
chr10:21990346-21990372:+	2.51517563314154	6.04340209338924
chr10:21992723-21992777:+	25.4096097682072	50.0474478045865
chr10:21995524:+	0.838391877713846	1.77515189467226
chr10:21995737-21995769:+	14.2615118978448	20.2696487190766
chr10:21995874-21995902:+	0.838391877713846	2.31842324020693
chr10:22042461-22042489:-	126.350224110293	121.173302133493
chr10:2212814-2212899:+	2.51517563314154	10.1396195378567
chr10:2213049-2213069:+	26.2141497692207	57.9147095747204
chr10:22212582-22212657:-	13.0327110249413	15.5664575669577
chr10:22229532-22229615:+	129.446859455513	184.639733549971
chr10:22290798-22290827:-	6.19616928947973	0
chr10:22300870:-	1.40599157599645	0
chr10:22306770:-	3.410349307064	0.894268793809017
chr10:22318619-22318622:-	1.12175751132234	1.61054424563467
chr10:22320816-22320941:-	1.40599157599645	29.85111751298
chr10:22341068:-	0	1.07100416259921
chr10:22347399:+	1.40599157599645	0.717147303686669
chr10:22354058:-	1.69091961938157	0
chr10:22354169:-	2.26242862616448	0
chr10:22356870-22357116:-	43.174783811944	112.030601179809
chr10:22360618-22360664:-	8.49314188699136	11.5016211431018
chr10:22361213:-	1.69091961938157	0
chr10:22505425-22505504:-	3.95744664874629	8.67291644852687
chr10:22549144-22549162:-	0	11.429393530594
chr10:22583437-22583475:-	136.565646968387	1.9645663812944
chr10:22634764:+	1.12175751132234	0
chr10:22780087:+	1.40599157599645	0
chr10:22880100:+	6.58821098482282	0.539540083035461
chr10:22973818:+	2.26242862616448	0
chr10:23681655:-	1.97642607328519	1.42356012388191
chr10:23726645-23726656:-	8.80510040823189	0
chr10:2413526-2413578:+	3.65106900841776	6.7262560954635
chr10:24899080:-	5.14070687653436	1.07100416259921
chr10:24937239:-	1.97642607328519	0
chr10:25650192-25650229:+	2.81267713070391	2.68154840823387
chr10:25662325-25662348:+	15.3103779670422	17.9432628964393
chr10:25692932-25692987:-	67.7662280969177	62.7779478562687
chr10:25693051-25693053:+	3.66734569266676	1.07100416259921
chr10:25693293-25693310:+	8.25308250092757	13.1628690886852
chr10:25712397-25712434:+	12.7306808353692	10.6426498522538
chr10:25725944-25725977:+	12.6989471189674	12.0277024252904
chr10:25771863-25771904:+	89.7987950381206	63.1784660949384
chr10:25880937-25880981:+	156.611977299153	129.611637770191
chr10:25992714-25992798:+	8.53644813453607	7.76238901869673
chr10:26023758-26023829:-	5.96055705591905	7.56356785154449
chr10:26078527-26078576:+	38.6274837881497	42.5550447740817
chr10:26079175-26079255:+	233.894722629384	227.928132026506
chr10:26125206-26125229:-	6.75032710251946	11.6862077605762
chr10:26256231-26256264:+	5.97350967400819	8.97015059732511
chr10:26371033-26371114:-	19.6347028655577	3.04435312247915
chr10:26371721-26372010:-	1053.20865717432	467.293204111544
chr10:26412965-26413057:-	64.1909276232212	90.0061186366728
chr10:26638325-26638329:-	94.3329631035634	146.481608109197
chr10:26666679:-	1.40599157599645	1.59946207760685
chr10:26667247-26667281:+	28.0662078648799	26.3599016958429
chr10:26673070-26673098:-	4.52660875680551	4.26159662868946
chr10:26673247:-	1.40599157599645	0.539540083035461
chr10:26673437-26673478:-	22.4495642910222	14.5028666817074
chr10:26673828-26673862:+	6.19509477998556	10.7679129442969
chr10:26708051-26708094:+	6.47932884465967	8.16233912160278
chr10:26778367-26778428:-	13.3007444619742	14.2761749496181
chr10:26778575-26778757:+	78.7420896650579	147.901551595907
chr10:26780689-26780691:+	11.7278889921536	21.9105205506767
chr10:26806108:+	0.838391877713846	1.59946207760685
chr10:27745459:+	0	1.07100416259921
chr10:27782735:+	0	1.24741907760773
chr10:28279488-28279556:+	31.8114400928229	17.3381342366581
chr10:28299482-28299542:+	362.622343823553	234.743168203583
chr10:28303524-28303649:+	15.0149007341875	2.49019116596815
chr10:28391810-28391855:-	44.7718780008156	49.4498920413135
chr10:28406106-28406113:+	1.97642607328519	1.96310020691738
chr10:28490784-28490797:+	16.5589923298853	9.87527733003516
chr10:28535848-28535902:+	3.93443464202625	0.539540083035461
chr10:29551881:+	3.410349307064	0
chr10:29552029:+	1.69091961938157	0
chr10:29978633:-	6.00869904721727	3.00045311785855
chr10:29983982:-	0	1.24741907760773
chr10:30440159-30440192:-	31.3496253353731	31.4021930839343
chr10:30457177-30457182:-	3.67062313544375	1.95065108293269
chr10:31026323-31026356:-	3.09691119537802	3.72580297760496
chr10:3138866:+	1.12175751132234	0
chr10:31956397:+	0	1.59946207760685
chr10:32092528:+	0	1.24741907760773
chr10:32244041-32244052:+	4.79017771348327	1.43380887684448
chr10:33846989-33847237:+	47.2890295785768	17.5347965843078
chr10:34060104-34060153:+	6.5070469615752	7.9958805590856
chr10:34179083-34179278:-	45.5030448840712	29.6230407649742
chr10:35209555:+	22.6755467872451	13.1978409206806
chr10:35590827-35590873:+	7.31627388078939	6.40748216126593
chr10:3560332:+	0	1.77515189467226
chr10:35691471-35691512:-	71.7358140806131	65.3740002891316
chr10:35747472:-	1.40599157599645	0.894268793809017
chr10:35757203-35757243:-	19.733597259987	16.1512217343948
chr10:35786194-35786211:+	9.32582958988609	3.54717056177984
chr10:35926948-35926970:-	16.2598717413208	21.5785242058051
chr10:35927093-35927160:-	9.88652698886652	7.99171712393826
chr10:35939989-35939992:+	2.81267713070391	1.96527295640822
chr10:35941056:+	0	1.07100416259921
chr10:35956896:-	1.12175751132234	0
chr10:36000359-36000404:+	5.93553795479229	5.31188423094667
chr10:36022848-36022880:+	57.6059639232297	52.7927669710313
chr10:36051471-36051528:+	7.67933933397254	6.73606792475357
chr10:36051690-36051720:+	7.88815521966225	5.52712866581862
chr10:36066869:+	1.12175751132234	0
chr10:36077228-36077237:+	4.79238064676609	1.61054424563467
chr10:36160881-36160890:-	3.410349307064	7.90439682445558
chr10:36179400-36179510:+	8.72612131008135	2.31660938129351
chr10:36255428:+	1.40599157599645	0.539540083035461
chr10:36311946-36311955:+	9.75031453336675	5.11716334104821
chr10:36312750-36312817:+	48.7597010595194	33.8235906065821
chr10:36316079:+	1.12175751132234	0
chr10:36347349-36347366:-	3.95334824554604	5.64725610951751
chr10:36347547:+	0.838391877713846	2.30114486056606
chr10:36419335:+	0	1.07100416259921
chr10:36433614-36433690:+	16.761765322294	16.9589408662311
chr10:36464643-36464650:+	19.006425724475	12.0712992109437
chr10:36628950:-	1.12175751132234	0.539540083035461
chr10:36720027-36720032:+	30.7178024511651	23.1026178536318
chr10:36720156-36720215:+	6.77236742272953	7.07327009092498
chr10:36741098-36741103:+	2.24351502264469	0
chr10:36753758:+	3.98617605014044	0
chr10:36761527-36761531:+	3.09691119537802	2.49373087141586
chr10:36789600-36789605:+	28.557410966107	11.2378680376603
chr10:36836726-36836750:-	15.815158720138	19.4283357516559
chr10:36864202-36864223:+	31.0140541439233	16.1458180213843
chr10:36955495-36955509:-	10.8043188793138	9.5246722353965
chr10:36961947-36961966:+	1.96014938903619	2.31842324020693
chr10:36962156:+	1.40599157599645	1.07100416259921
chr10:37066941-37066994:+	4.7721325410291	4.0935751348792
chr10:37170461-37170502:+	1.97642607328519	3.19807016054042
chr10:37222175:+	0	2.12597720238227
chr10:37379508-37379517:-	1.69091961938157	3.71760042154522
chr10:37596881-37596916:-	3.93443464202625	6.93669964094813
chr10:37637410-37637465:-	26.1736603256055	25.4012351069585
chr10:37637580-37637622:+	1.40599157599645	18.2744648737902
chr10:37799100:-	1.12175751132234	0
chr10:37821762-37821793:-	15.9141372824607	5.85883098828503
chr10:37825996-37826022:+	20.2067227970985	20.4251242954644
chr10:37875077-37875082:-	1.40599157599645	2.67097920148964
chr10:37875130-37875165:+	13.8734927705065	12.9240768828218
chr10:37897028:+	0	1.24741907760773
chr10:38032327-38032348:-	23.7382083262591	14.4438308259639
chr10:38168186-38168188:-	2.81267713070391	1.61141609749569
chr10:38333659-38333756:-	10.1871302188756	8.65951649334698
chr10:38358726-38358739:+	3.93374066331525	2.12597720238227
chr10:38393512-38393578:+	18.1230496726549	46.1948208092406
chr10:4004759:-	3.69812842975458	1.95065108293269
chr10:4015831:-	2.26242862616448	0
chr10:4104890-4104892:-	1.69091961938157	6.17521955181685
chr10:42629346-42629380:-	12.5012125204294	30.5654208753367
chr10:42644332:+	1.69091961938157	0
chr10:42659074-42659094:-	35.9872055474731	69.070974432307
chr10:42659199-42659281:+	116.106541942801	107.97737792986
chr10:42670000-42670051:-	7.89665903033845	5.86917825876023
chr10:42670110-42670128:+	1.40599157599645	3.02302220148876
chr10:42705620-42705627:-	9.78530820531464	7.56740395100882
chr10:42707691-42707714:+	2.24351502264469	3.01829216425273
chr10:42749324-42749410:+	13.9175491271635	21.8686464760798
chr10:42819452-42819482:-	8.747418283801	8.14808556577272
chr10:42820754:-	0	3.87210421484525
chr10:42858206-42858231:+	35.4570932036481	32.0693231354957
chr10:42858638:+	1.40599157599645	1.95065108293269
chr10:43051982:-	1.40599157599645	2.82581195786257
chr10:43219870:-	0	1.07100416259921
chr10:43219968-43219972:+	1.67678375542769	2.67046624020605
chr10:43438251-43438302:-	7.62127234873132	4.26971618115338
chr10:43555234:-	1.12175751132234	1.42356012388191
chr10:43555349-43555409:-	15.8062166637406	13.4738309526237
chr10:43699965-43700020:-	10.5150284713965	11.4889566837833
chr10:43797360-43797429:-	145.66557829582	151.478206328264
chr10:4387846:-	2.83568913742394	2.12597720238227
chr10:4387952:-	1.40599157599645	0.539540083035461
chr10:44057612-44057622:+	4.50417516060399	0.539540083035461
chr10:4444595-4444625:-	38.2209985776785	27.8566623770567
chr10:44477028-44477061:+	28.4258353258056	29.8437220512296
chr10:44659983-44660143:+	314.546874811548	169.28310577627
chr10:4471282-4471387:-	42.8276384819797	38.208304004305
chr10:44831859-44831902:+	18.1679183299763	50.1569301069849
chr10:44939153-44939177:-	39.1564862095932	52.8864012613256
chr10:45057783:+	0	1.24741907760773
chr10:45157693:+	0	1.42356012388191
chr10:45157937-45157955:+	0	4.94310837744445
chr10:45236159:-	1.40599157599645	0
chr10:45256207-45256239:-	79.815973578403	69.0624212728257
chr10:45312290-45312312:+	2.24351502264469	0
chr10:45312986-45313054:+	72.2622098137908	61.6289036967823
chr10:45313293-45313323:+	3.65037502970676	2.84615605727147
chr10:45328733:+	1.40599157599645	2.47616639918063
chr10:45329385:+	1.12175751132234	0
chr10:45366555-45366566:+	42.6043849887777	33.1135667414653
chr10:45639632-45639721:-	10.7827753752047	12.0495500054036
chr10:45645687-45645716:+	33.3588493437257	10.38766481889
chr10:45661373-45661486:+	7.33576589482769	6.05667534179657
chr10:45818610-45818717:+	214.547264331816	234.579235803058
chr10:45830553-45830579:-	2.5488656241214	8.11501603221181
chr10:45876874-45876902:-	93.6048535422904	88.3241306399117
chr10:45880308-45880517:+	46.2222458879926	85.521458902997
chr10:45950500:+	0	3.34940759395428
chr10:46185054-46185094:+	4.79238064676609	3.19059246609025
chr10:46407884:-	4.85175216268585	14.0564099294607
chr10:46512787-46512816:-	11.9450674620097	12.0200336396541
chr10:46772231-46772235:-	8.62101691965735	8.03175419012021
chr10:46850521-46850600:-	165.606320478729	107.972063668743
chr10:46889172-46889187:+	26.5738718140127	24.6002518918662
chr10:47016104-47016124:-	5.62856959119712	14.5959684906687
chr10:47022834-47022918:-	103.204410479266	187.266719583714
chr10:4702508-4702510:-	0	23.8098319814351
chr10:4702688-4702786:-	67.7398239073225	35.9340618680131
chr10:4702871-4702900:+	8.49314188699136	4.6457943357466
chr10:47452908:-	1.12175751132234	0
chr10:47902637-47902639:+	5.39623069161334	1.42356012388191
chr10:48034995-48035064:+	84.013541888222	36.8035983931594
chr10:48892510:+	0	2.12597720238227
chr10:49591183:+	1.97642607328519	1.24741907760773
chr10:49707774-49707811:+	9.94243971053252	9.87849154732214
chr10:49800110-49800161:+	82.4161531465403	44.681576296202
chr10:5012257-5012272:+	24.58237194675	20.3418758250405
chr10:50557234-50557274:+	21.7128426123504	21.213221887562
chr10:50583146-50583207:+	14.4960908790387	11.4780534369357
chr10:50957729-50957750:+	7.35144858410747	12.1599747971752
chr10:5109464-5109481:-	7.94993574729338	1.77515189467226
chr10:51209202-51209212:-	1.12175751132234	1.42356012388191
chr10:51209324-51209346:-	1.97642607328519	3.89847146066252
chr10:51318535-51318542:-	2.24351502264469	0
chr10:51318950-51319004:-	27.5412825162991	23.2844437170606
chr10:51347920-51348028:+	16.1405753679528	7.81025462430721
chr10:51508886-51508904:-	9.92108794394229	6.86176903737857
chr10:51535723-51535852:+	77.5334325690941	35.9855396784076
chr10:5186069-5186081:+	4.21866870670036	2.49019116596815
chr10:52590579-52590607:-	14.7132347950993	10.6580585683673
chr10:5282175:+	0	1.07100416259921
chr10:52936811-52936815:-	3.95485720011786	2.66551728541773
chr10:53083817:-	0	1.42356012388191
chr10:53416027:-	0	1.24741907760773
chr10:53416680-53416712:-	47.9935182044612	42.0806752247574
chr10:53648541-53648554:+	5.36061221077201	8.64253410582092
chr10:53648664:+	1.97642607328519	1.59946207760685
chr10:54224180:+	3.410349307064	2.12597720238227
chr10:54224356-54224450:+	20.9344927446621	11.0088141950208
chr10:54426277-54426289:+	4.81634088306046	3.52373276466079
chr10:5470696:-	2.26242862616448	0
chr10:54717824:-	0	1.24741907760773
chr10:5474354:-	1.12175751132234	0
chr10:5474486-5474506:-	5.3593398215425	0
chr10:5474683:-	1.12175751132234	0
chr10:54931206:-	0	1.77515189467226
chr10:54931347-54931447:+	29.6388544519518	36.9603609519842
chr10:5499747-5499845:-	49.5007627532617	16.4212096992449
chr10:54998925-54998946:-	1.12175751132234	2.30114486056606
chr10:54998999-54999057:+	1.12175751132234	7.08912586992094
chr10:55014872-55014932:+	17.0069162736566	10.4518247209857
chr10:55077116-55077131:+	0	2.67046624020605
chr10:55099786-55099791:+	9.43994026536308	13.0971287838794
chr10:5674954-5674994:-	3.95485720011786	6.55179487596811
chr10:5714648:+	1.40599157599645	0
chr10:57722599-57722651:+	9.37295143048964	5.84757336562238
chr10:57819038-57819118:+	96.6861511218195	70.6236257130655
chr10:57819227-57819254:+	0	7.64277256867064
chr10:57848905-57848974:+	24.4598093137357	23.7726412238759
chr10:58061538:+	0	1.07100416259921
chr10:58192078-58192097:+	5.07333726866321	3.02302220148876
chr10:58366756:-	1.69091961938157	0.539540083035461
chr10:58367014:-	1.12175751132234	0
chr10:58367458-58367495:-	25.7385150235829	16.8223538060247
chr10:58404105-58404138:+	7.30184799628842	9.93173931275939
chr10:58544522-58544630:-	44.37590753929	30.4066406467194
chr10:58629265:+	0	1.24741907760773
chr10:59370121:+	0	3.52373276466079
chr10:59460120-59460163:-	3.36614096503264	5.49627819806862
chr10:59575841-59575914:+	100.813834065875	63.7298221269122
chr10:59648220-59648276:+	23.0110320449569	29.6940689599274
chr10:59849832-59849922:-	35.8251354148363	22.2468230009939
chr10:59890250-59890334:+	13.5919814643588	12.0786486483699
chr10:59890573-59890588:+	0.838391877713846	3.37421120681461
chr10:60138202:+	0	1.07100416259921
chr10:60142763:+	0	1.07100416259921
chr10:60712262-60712326:-	12.9643354860248	18.0264496252707
chr10:60853477:-	1.40599157599645	1.59946207760685
chr10:60854155-60854157:-	0.838391877713846	3.72543927998911
chr10:60854262-60854280:-	11.4898471196386	13.7130533079111
chr10:61065963-61066066:-	5.07441177815739	7.63499290867945
chr10:61080808:+	0	2.30114486056606
chr10:61182296-61182407:+	125.67990217727	90.1595010522351
chr10:61372070-61372109:-	25.7262428409207	42.9379966872357
chr10:61428064-61428156:+	3.64950659864114	0.539540083035461
chr10:61654512-61654592:+	38.3520218801231	26.285827288224
chr10:62070088-62070134:-	1.69091961938157	3.21171159016779
chr10:62071106:-	1.12175751132234	0.717147303686669
chr10:62211123-62211138:+	3.64950659864114	1.78695916064319
chr10:62697041:-	1.12175751132234	0.894268793809017
chr10:64864875-64864949:-	135.075632936407	75.3297314405421
chr10:64898336-64898376:-	10.1814286959022	6.18098564998394
chr10:64947664:+	1.97642607328519	1.24741907760773
chr10:65019315:-	4.56300335573828	11.3067698919359
chr10:65056998-65057051:-	1.97642607328519	1.96527295640822
chr10:65098718:+	4.85175216268585	8.37709598816234
chr10:65243770:+	6.29837523050461	2.82581195786257
chr10:65613531-65613605:-	25.754818640934	43.3729925452179
chr10:65614911:-	0	1.42356012388191
chr10:65741054:-	2.5488656241214	3.00045311785855
chr10:663567-663572:+	2.24351502264469	0.717147303686669
chr10:66522193-66522222:-	1.40599157599645	1.42356012388191
chr10:66523254-66523257:-	3.93443464202625	6.52668486842859
chr10:66525592-66525629:-	16.4127537913647	21.5536360104977
chr10:66532685:-	0	1.59946207760685
chr10:66925184-66925228:+	3.95334824554604	5.15537692130925
chr10:66961765-66961811:-	19.2477180471734	19.6258538025954
chr10:66996829-66996898:-	13.8726677012832	7.28772340411542
chr10:67014646-67014701:+	5.0554981746376	2.3280776706535
chr10:67063064-67063080:+	7.16833433513196	17.5335023959934
chr10:67400556:-	3.12286082408838	3.69796345489634
chr10:67410232:+	0	1.95065108293269
chr10:67504495-67504498:-	2.5277490873188	0.539540083035461
chr10:67504535-67504646:+	17.2582718511458	12.2271005190607
chr10:67525430-67525501:+	127.938148591295	65.3486918770646
chr10:67532511-67532600:+	5.64767228941685	0.539540083035461
chr10:67611554-67611588:+	83.9642737248607	320.740472033388
chr10:6763984-6764031:+	19.8737100759202	35.8711381951867
chr10:67753241:+	1.97642607328519	1.95065108293269
chr10:67879043:-	6.87819945009901	11.8228378686831
chr10:68006321-68006379:+	60.9200404582584	49.7226031553437
chr10:69005149-69005166:+	9.95448732000431	10.004672811853
chr10:6925120-6925148:-	27.7286096568416	13.0269421093182
chr10:6925390-6925392:+	6.25089925357619	10.1724129798259
chr10:69671043-69671096:-	11.5801009703372	11.8691339360932
chr10:69671235-69671255:+	10.7669295690078	11.6435606207265
chr10:69768292-69768312:+	10.2100525644672	7.24622371441606
chr10:69792992:+	0	1.07100416259921
chr10:70515413-70515448:+	42.1073891727317	45.9759122002646
chr10:70551072-70551137:+	38.4091625217619	53.623999224049
chr10:70592285-70592304:-	5.92977431883124	4.26571124186046
chr10:70592701-70592763:+	36.4427546716883	21.7232482853049
chr10:70698277:-	1.69091961938157	4.04615917844901
chr10:70698808-70698822:+	0	3.37339627999
chr10:70905973:+	1.12175751132234	0
chr10:70925213:+	1.12175751132234	0
chr10:7115661-7115708:-	3.38418613748682	2.66942068848128
chr10:71479329-71479404:+	24.3644371125281	28.7134625651621
chr10:71657317:+	0	1.07100416259921
chr10:71759827-71759840:-	1.12175751132234	1.42356012388191
chr10:71759946-71759998:+	12.4166352876571	12.6916211612726
chr10:71897683:-	0	3.00045311785855
chr10:71991053:+	0	1.07100416259921
chr10:72121:-	0	2.47616639918063
chr10:72308622-72308650:+	1.40599157599645	1.61054424563467
chr10:72385739-72385825:-	3.36770337480926	5.84596211174715
chr10:72471349-72471457:+	29.7174433599163	6.77002954749608
chr10:72699394:-	0	1.07100416259921
chr10:7289297:-	0	1.42356012388191
chr10:72895077-72895107:+	1.97642607328519	2.84615605727147
chr10:73121590-73121599:-	5.91016673660045	3.02302220148876
chr10:73121754-73121775:+	2.52931149709541	7.42077315072812
chr10:73391800:-	0.838391877713846	1.07100416259921
chr10:73436193-73436211:+	5.90958832608193	1.61141609749569
chr10:73436360-73436373:+	2.81267713070391	1.61054424563467
chr10:73476280:+	0	1.07100416259921
chr10:73836383-73836487:+	251.057035478108	115.419200997517
chr10:75470763-75470766:+	3.09818358460754	2.66551728541773
chr10:75651283:-	0	1.24741907760773
chr10:75797017-75797123:-	65.5545593735634	44.9677485516679
chr10:75889523:-	1.97642607328519	0
chr10:75967988-75968053:-	23.2871274604124	14.9952582664961
chr10:76063053-76063156:+	35.9077124939018	27.4790808803037
chr10:7625314-7625328:+	2.24351502264469	0.539540083035461
chr10:7625480-7625587:+	19.2125061763418	11.556610358454
chr10:76346387-76346399:+	1.96014938903619	4.97407604988595
chr10:76362451:+	2.26242862616448	0.894268793809017
chr10:76546437-76546497:+	0	10.7955839553933
chr10:76605062-76605205:+	0	24.4961272943729
chr10:76612012:+	1.40599157599645	1.07100416259921
chr10:76612155-76612254:+	125.747787434563	96.6523536620144
chr10:76648509:-	0.838391877713846	1.59946207760685
chr10:76648695:+	1.12175751132234	0
chr10:76648805:+	0.838391877713846	1.07100416259921
chr10:76649250-76649348:+	21.3195568140934	11.1401116696326
chr10:76679694:+	1.97642607328519	1.24741907760773
chr10:76679813-76679838:+	27.815691789336	28.2085578757905
chr10:76838586:+	0.838391877713846	1.07100416259921
chr10:76838721:+	3.98617605014044	0.717147303686669
chr10:77048084-77048139:+	98.3471059568952	98.2311961183038
chr10:77109415-77109444:+	3.93443464202625	2.47616639918063
chr10:77202675:-	1.12175751132234	0
chr10:77226169-77226365:-	119.144446045597	107.866948929316
chr10:77508860-77508896:+	4.7891032039891	4.79753223814727
chr10:77509084-77509211:+	3.09818358460754	4.63527171404971
chr10:7854549-7854666:-	35.477018469611	19.1740914900023
chr10:78563090:+	2.83568913742394	3.17498291025751
chr10:78563416-78563451:+	1.97642607328519	5.14899940387103
chr10:79133169:-	0	1.24741907760773
chr10:79157701-79157764:+	16.221506931146	7.98338037273467
chr10:79255109-79255163:-	43.2940826148861	37.967958257025
chr10:79255343:+	1.12175751132234	0.894268793809017
chr10:79255691-79255717:+	42.2038999127377	27.6684335120609
chr10:79369021:-	0	4.22013211795568
chr10:79388177-79388195:-	4.7884092252781	5.47538479633655
chr10:79400953:+	0	1.24741907760773
chr10:7945856-7945905:+	169.719093512873	111.670106050161
chr10:79474658-79474689:-	3.93657546232138	6.74748809338748
chr10:79499914:+	4.27447318029099	2.12597720238227
chr10:79553015-79553048:-	39.3003885777479	36.912593698097
chr10:79566919-79566933:-	6.79885318084435	5.49720844032626
chr10:79613941:+	0	1.42356012388191
chr10:79667536-79667553:-	21.4020345585116	24.7736925635575
chr10:8022382:+	0	1.24741907760773
chr10:80321593:-	0	1.07100416259921
chr10:80471367:+	0	1.24741907760773
chr10:80616360:-	1.12175751132234	0
chr10:80616422-80616511:+	2.81267713070391	0
chr10:80616593-80616692:-	8.19630134819596	7.42330567812732
chr10:80616893:+	1.12175751132234	0
chr10:80616958-80617257:-	36.8537274880828	12.4401032227317
chr10:80617089-80617169:+	3.09818358460754	0
chr10:80617318-80617329:+	2.5277490873188	0.539540083035461
chr10:80617360-80617385:-	5.67137827484788	2.85736900072639
chr10:80620044-80620166:-	786.441566749268	434.017163534666
chr10:80673623:-	5.14070687653436	2.65105238305479
chr10:80675194-80675248:-	11.9970084201116	8.58443805421182
chr10:80770834-80771128:-	694.752152697504	384.419768271368
chr10:80934494-80934504:-	4.50290277137448	1.61141609749569
chr10:80934618-80934648:-	11.9822087212255	8.43994968527722
chr10:80972558:+	1.40599157599645	0.539540083035461
chr10:81045761:+	1.97642607328519	0
chr10:81046068:+	8.62101691965735	8.03175419012021
chr10:81184997-81185081:-	111.205027783998	132.769173130539
chr10:81185426-81185446:+	9.96380828034708	13.7285443812357
chr10:81344814-81344881:+	47.377155214799	29.3262927530511
chr10:81437095:+	2.83568913742394	1.59946207760685
chr10:81495886-81495954:+	49.7518356438117	139.7884408338
chr10:8176667-8176792:+	9.5651450535185	9.7570351581254
chr10:81866806:+	0	1.42356012388191
chr10:82020543-82020581:-	13.1022070571634	15.8056042829175
chr10:82046826-82046839:+	1.97642607328519	2.67046624020605
chr10:82226956-82226962:-	17.2516901576402	17.08025106156
chr10:82525359-82525406:+	4.7891032039891	4.9730974501461
chr10:82889611:+	0	2.12597720238227
chr10:82890316-82890318:+	1.96014938903619	3.54717056177984
chr10:84405584:-	1.97642607328519	1.07100416259921
chr10:84446582-84446643:+	8.79939735620015	10.9366595506995
chr10:84531179-84531284:-	18.1823824712819	26.4403472201478
chr10:84561389-84561433:+	92.3033442305296	57.1927072066209
chr10:84587236:+	1.12175751132234	0
chr10:84619632-84619696:+	10.1534098597975	12.923148263197
chr10:84901503-84901568:-	35.6861606632417	29.9246189919934
chr10:84937970-84937996:+	7.91629295587316	1.42356012388191
chr10:85073741:-	1.12175751132234	0
chr10:85078228:+	4.27447318029099	4.56784547043197
chr10:85123417:-	1.12175751132234	1.59946207760685
chr10:85145415:-	1.12175751132234	0.539540083035461
chr10:85165265-85165290:-	3.09818358460754	3.19541365437508
chr10:85165497-85165517:-	3.38241764928165	1.07908016607092
chr10:85174324:+	1.12175751132234	1.77515189467226
chr10:85196677-85196718:-	31.7564015268993	34.6836371784588
chr10:85254451-85254462:+	5.36061221077201	7.23471143294228
chr10:85277935-85277962:+	28.8019348886773	29.7236692494653
chr10:85300140:-	0	1.07100416259921
chr10:85333970-85333978:+	3.69812842975458	4.24598707285671
chr10:85384494-85384508:-	12.2916400551011	8.9830755254262
chr10:85447595-85447669:-	30.4627779402039	23.9581109154859
chr10:85448141-85448150:+	3.09818358460754	2.12597720238227
chr10:85646992-85646999:-	2.24351502264469	1.95065108293269
chr10:85783536-85783577:-	71.3413213401072	298.751665874992
chr10:85783700-85783710:-	3.12286082408838	2.49456428648112
chr10:85783971-85783975:+	11.9715986611822	14.4705594797701
chr10:85898261-85898296:-	2.81198315199291	1.96310020691738
chr10:85988294-85988412:-	27.624158263376	13.5917808817474
chr10:85988466-85988488:+	61.6817097531465	75.8695956434258
chr10:86019651-86019768:+	30.3166678626367	8.71534415022985
chr10:86019879:+	1.40599157599645	0.539540083035461
chr10:86020147:+	1.12175751132234	0
chr10:86138252-86138310:+	87.5432411788862	44.5630813382101
chr10:86141946:+	2.5488656241214	2.30114486056606
chr10:86145607:+	1.12175751132234	0
chr10:86174174:-	0	1.24741907760773
chr10:86259508-86259529:+	6.75139341332042	8.52069719782753
chr10:86313582-86313604:-	2.24351502264469	2.67097920148964
chr10:86367713-86367744:-	3.38241764928165	0
chr10:86407486-86407546:-	367.080567485868	213.683120534534
chr10:8642661-8642739:-	12.1585643925602	13.437770909518
chr10:8642844:-	1.69091961938157	0
chr10:86488915-86489034:+	368.901679628322	126.758739000011
chr10:86490204:+	2.26242862616448	0
chr10:86490777-86490778:+	3.38241764928165	0.717147303686669
chr10:86491002:-	1.12175751132234	0
chr10:86556551:-	3.12286082408838	0
chr10:86610201-86610220:+	9.99285953649239	6.19471196615044
chr10:86611354-86611357:+	13.5247004709398	5.60932628502138
chr10:86714137-86714196:+	18.9805413650891	12.6162726808681
chr10:86714303:+	1.69091961938157	0
chr10:86764144-86764205:+	29.3819876819893	26.3125354627601
chr10:86764401:+	1.12175751132234	0.539540083035461
chr10:86916731-86916756:-	0	3.19698136498148
chr10:86916891:+	0	1.42356012388191
chr10:86917030:-	0	1.07100416259921
chr10:86917111-86917176:+	4.50417516060399	7.3001725281001
chr10:87267966-87267988:+	7.01848236267992	15.0399481057688
chr10:87459411-87459447:+	14.4402115555096	13.3428403489249
chr10:88016481-88016561:+	42.7913114798403	32.0281496361569
chr10:88016745-88016807:+	1.12175751132234	1.42356012388191
chr10:88017540:+	1.40599157599645	0
chr10:88065310-88065330:-	1.12175751132234	2.14070742756858
chr10:88110958:-	0	2.30114486056606
chr10:88239647-88239655:-	7.65689082957264	8.65095154689622
chr10:88298658-88298741:+	2.81267713070391	2.31469197770772
chr10:88521533:-	1.69091961938157	0
chr10:88521680:+	0	1.07100416259921
chr10:88581392-88581420:-	2.24351502264469	0.539540083035461
chr10:88648302-88648352:-	2.81481795099904	8.02627388322001
chr10:88648834-88648877:+	23.5879239630235	6.75445898992251
chr10:88689142:-	1.40599157599645	0.717147303686669
chr10:88784488-88784587:-	31.156825781217	16.99243963669
chr10:88792-88798:+	0	6.19822294483463
chr10:88823-88825:-	0	7.75985752377161
chr10:88846492-88846494:-	2.2443834537103	3.55011316053954
chr10:88846573-88846594:+	36.9067839407435	134.997985644474
chr10:8885025-8885109:-	7.34367035108388	14.2059860832631
chr10:88888191:+	1.69091961938157	0
chr10:88888797-88888829:-	37.5239785455353	20.7333261369705
chr10:88931656-88931666:+	4.5252916974066	1.78815146628588
chr10:92255474:-	0	1.07100416259921
chr10:92509961-92509966:+	1.96014938903619	2.67097920148964
chr10:92511429-92511532:-	16.2708836795447	6.3708883108482
chr10:92511758-92511788:+	3.93921238159217	7.8177967225792
chr10:92725495-92725595:-	205.500471166896	110.360464660034
chr10:92756334:-	1.12175751132234	1.42356012388191
chr10:92823073-92823133:-	75.87450521404	44.741360527437
chr10:9335307-9335423:-	38.0612817365741	34.4308974398119
chr10:93397192:-	0	1.42356012388191
chr10:9404014-9404090:+	16.7326823192262	19.8172718453592
chr10:95321715-95321727:-	2.81267713070391	0
chr10:9538365-9538366:-	1.96014938903619	1.42356012388191
chr10:9561106-9561153:-	45.187237871966	14.8365862222031
chr10:9561365-9561435:-	3.96125270180223	2.31842324020693
chr10:9561758:-	1.40599157599645	1.77515189467226
chr10:9561942:-	1.69091961938157	0
chr10:9585599:-	0	2.12597720238227
chr10:9599769:-	1.69091961938157	1.59946207760685
chr10:96186812:+	1.12175751132234	0
chr10:96220807:+	0	1.07100416259921
chr10:9708647-9708678:-	12.5052484140431	5.33649648690737
chr10:9708800-9708816:-	7.94866335806387	6.18469849925008
chr10:99724548-99724565:-	8.23142355789921	6.54638895893575
chr10:99742350-99742381:+	21.1785060482505	8.64897210918073
chr11:100021358-100021376:+	2.24351502264469	0.894268793809017
chr11:100036605-100036658:-	18.7557546070306	11.677450356917
chr11:100188048-100188096:+	15.6559332429455	9.20610418919285
chr11:100205138-100205189:-	69.0269610794833	43.0593623819261
chr11:100214805-100214808:-	37.1101188798826	19.8441122661927
chr11:100214981-100215014:+	23.2361800605644	21.5956357128529
chr11:100399840-100399861:-	25.359350963799	18.7878988849233
chr11:100410491-100410511:+	12.1549171307274	8.50334854889794
chr11:100882232-100882255:+	5.62466028269682	6.75481361226967
chr11:10088529-10088556:-	13.328076245847	10.5701471118825
chr11:100975476-100975481:+	13.7714842554551	17.2521384704079
chr11:100988130-100988161:+	24.4405130574755	20.786386865098
chr11:100988975:+	1.12175751132234	0
chr11:101082664:+	0	1.07100416259921
chr11:10110306-10110336:-	4.21866870670036	5.1615731329223
chr11:10110364:+	1.40599157599645	0
chr11:10110567-10110644:+	178.824360057975	130.935828336526
chr11:10111183:+	1.40599157599645	2.47616639918063
chr11:10130561-10130598:+	14.9992650651591	19.2779008749781
chr11:10130880:+	0.838391877713846	1.07100416259921
chr11:101323359-101323400:+	30.6138647372029	14.5461311618524
chr11:101410035:+	0	1.59946207760685
chr11:101412930-101412937:+	1.12175751132234	6.69841657275488
chr11:101465033-101465063:-	12.4167385431015	7.62293739695415
chr11:101465462-101465573:-	4.50417516060399	3.90060693817291
chr11:101466473:-	1.12175751132234	0
chr11:101477685:+	1.12175751132234	0.539540083035461
chr11:10151897-10151908:+	0.838391877713846	2.31842324020693
chr11:101537148:+	2.26242862616448	2.82581195786257
chr11:10159203-10159227:+	2.52931149709541	2.31782891769093
chr11:101623047-101623050:+	3.95485720011786	4.56784547043197
chr11:10164083-10164136:+	31.9751727358086	30.2568550257334
chr11:101645049-101645126:-	4.2416807134204	4.79458963938757
chr11:10170406-10170448:-	52.6652892391079	72.4056398705288
chr11:10170584:-	1.12175751132234	0
chr11:10173670-10173722:-	26.0808663059042	25.9305584321238
chr11:101752215:-	1.40599157599645	0
chr11:101783238-101783276:-	43.5173401257095	27.0614983756029
chr11:101834155-101834252:-	13.5740527092047	6.95094413560559
chr11:102024270:-	1.12175751132234	1.77515189467226
chr11:10205700-10205721:-	6.75012102409091	8.69120244227053
chr11:10212310:+	1.69091961938157	0.894268793809017
chr11:102123502:+	4.27447318029099	0
chr11:102165125-102165154:-	46.5926313376969	24.3309950017067
chr11:102250510:+	1.40599157599645	0
chr11:102320619-102320682:+	11.0396579605433	1.25668738672213
chr11:10238606-10238647:+	19.3412055173142	13.048917342345
chr11:102426053-102426065:-	4.23978524350297	1.61054424563467
chr11:102480283-102480298:-	6.2577437386823	10.0670604915385
chr11:102733195-102733253:-	226.209790476017	126.089445600869
chr11:102975489-102975534:-	18.3890020160023	18.3549434692095
chr11:103037508-103037529:+	1.40599157599645	2.31842324020693
chr11:103037723:+	0	1.77515189467226
chr11:103106532-103106535:-	10.8515449233582	16.9197156140888
chr11:103132084:-	1.12175751132234	0.539540083035461
chr11:103170949:+	0	1.07100416259921
chr11:103256131-103256140:+	843.487240957208	295.496000824487
chr11:103256946-103257028:+	6.24572164817677	2.31469197770772
chr11:103257063:-	14.1649147363251	0
chr11:103437965-103437969:-	1.12175751132234	1.07100416259921
chr11:103481754:-	3.410349307064	0.539540083035461
chr11:103481895-103481947:-	14.6791529860103	15.8037168416557
chr11:103597947-103597988:-	23.5277325149526	19.2696353142431
chr11:103618310-103618512:-	12.9660869905014	13.1257240647379
chr11:103716231-103716251:-	62.8482207974187	61.364793943277
chr11:103767241-103767262:-	5.64426786492761	2.31842324020693
chr11:103788055-103788093:+	6.19509477998556	9.7246041482894
chr11:103823894:-	4.27447318029099	5.78268887130765
chr11:103825526:-	0	1.24741907760773
chr11:103830272:-	1.40599157599645	0
chr11:103831161-103831199:-	2.5277490873188	1.61054424563467
chr11:103855036-103855049:-	3.36614096503264	5.14899940387103
chr11:103865093-103865124:-	2.5488656241214	1.9645663812944
chr11:103865157-103865177:+	26.5623849664644	30.1156235271374
chr11:103886093-103886105:-	2.2443834537103	5.51630184369585
chr11:103912419:-	1.12175751132234	0
chr11:103916410-103916434:-	41.1491363173952	21.4418775688032
chr11:103916821-103916864:-	6.51392513745924	3.53999320089401
chr11:103980130-103980133:-	26.8729168109789	28.1095000901359
chr11:103994075:+	0	1.24741907760773
chr11:104075138-104075171:+	6.82817823597104	7.39143517011354
chr11:104078009-104078080:+	39.3067633768523	45.5938852763761
chr11:104100191-104100222:-	0.838391877713846	3.89972652306255
chr11:104131877-104131878:-	5.14070687653436	39.8871565385993
chr11:104213925-104213949:-	1.96014938903619	3.54856393817379
chr11:104246939-104246966:-	4.21866870670036	0.894268793809017
chr11:104255597-104255717:-	7.88929184214411	5.52166674974671
chr11:104255832-104255851:+	89.0623058583487	212.025848572137
chr11:104263123-104263159:-	6.78865086762438	29.9262296703504
chr11:104263230:+	2.26242862616448	0.717147303686669
chr11:104263431:+	1.12175751132234	0
chr11:104278653-104278739:-	109.848891786159	81.2338513773906
chr11:104311954-104311994:-	12.9934653030999	13.9985780537155
chr11:104352240:+	2.83568913742394	1.07100416259921
chr11:104368845-104368849:-	3.93530307309187	9.16467214199398
chr11:10446266-10446278:-	3.38241764928165	2.49019116596815
chr11:10475447-10475542:+	64.1596397091464	39.1785791416645
chr11:104777985-104778025:-	4.2416807134204	2.12597720238227
chr11:104838101-104838162:-	64.0836428075981	33.8622966286316
chr11:104868378-104868401:+	27.6464400871372	12.3072200736039
chr11:105021558-105021681:+	85.0057071739366	31.3527190278107
chr11:105021748:-	1.40599157599645	0
chr11:10505160-10505185:+	13.6271271696039	13.6189960955627
chr11:105062164:+	3.12286082408838	2.30114486056606
chr11:105070597:+	0	1.95065108293269
chr11:105073691-105073718:+	1.12175751132234	3.56119532856736
chr11:105268092-105268126:+	57.5121588443226	45.4774996141224
chr11:105311578:+	1.12175751132234	0.894268793809017
chr11:105450284-105450353:-	67.7793603684085	133.282762669143
chr11:105803423-105803458:+	2.24351502264469	2.31782891769093
chr11:105803551:-	1.40599157599645	0.717147303686669
chr11:105803596-105803618:+	2.81267713070391	1.42356012388191
chr11:105822070-105822115:+	42.9543533931333	28.3263824309868
chr11:105895717-105895779:+	4.50359675008548	3.39750340627786
chr11:105908803-105908816:-	1.12175751132234	2.14070742756858
chr11:105908930-105908953:+	62.3882876756254	38.2874535318856
chr11:105936882-105936924:+	42.3001242277548	39.7357632698219
chr11:105952115-105952208:-	42.697501211844	41.7813994946235
chr11:105961141-105961176:+	4.52660875680551	5.29566433872716
chr11:105984108:-	1.12175751132234	0.539540083035461
chr11:105985275-105985366:-	21.2322403289959	17.3647551790544
chr11:105985457:+	0.838391877713846	1.07100416259921
chr11:106021880-106021958:+	367.736552668262	467.394573154955
chr11:106022796:+	1.40599157599645	0.717147303686669
chr11:106039617-106039656:+	26.2953229172359	15.3474174507615
chr11:106065596:-	0	1.77515189467226
chr11:106079167-106079296:-	13.9125822928977	5.883158274222
chr11:106108037:+	0	1.07100416259921
chr11:106108142-106108195:+	16.2195204665859	16.3261137635892
chr11:106117618-106117676:+	152.505074705367	90.5894697994072
chr11:106134574-106134610:-	51.2175923349297	48.2397005868218
chr11:106191219:+	0	1.07100416259921
chr11:106210800-106210848:-	13.0092608312427	5.70352505799786
chr11:106220998-106221031:-	10.864531942302	5.45480885396836
chr11:106224741-106224769:-	68.7234474847014	35.070146951174
chr11:106224781-106224853:+	23.6966923115701	22.1843431933824
chr11:106233463-106233497:+	2.81267713070391	2.30114486056606
chr11:106254786-106254817:+	266.166793135174	151.595214232322
chr11:106256099:+	1.40599157599645	0
chr11:106266452-106266496:+	11.5381579172791	13.4785358004583
chr11:106276988-106277012:+	28.6619668400229	25.5408920490176
chr11:106326906-106326919:-	7.62645757417386	3.2094465020456
chr11:106405184:-	1.12175751132234	0.539540083035461
chr11:106442659-106442696:-	20.2425959250311	23.3707952866736
chr11:106520910-106520958:+	37.9303601146284	35.7398633612783
chr11:106542024:-	1.12175751132234	0
chr11:106555111-106555118:-	4.2416807134204	4.24598707285671
chr11:106567596-106567659:+	89.7787668845892	63.3308363453591
chr11:106578520-106578548:+	16.4177143809504	9.08143758639669
chr11:10730386-10730468:-	50.8174994979663	76.6942591542051
chr11:10742586:-	0	2.12597720238227
chr11:10761241-10761299:-	147.634472267655	375.50417958046
chr11:10817410-10817441:-	9.3022640909893	11.9089703513776
chr11:10848284-10848321:+	30.8993454673032	40.5683612693021
chr11:10874083-10874135:+	12.7991068596119	29.7407232662319
chr11:11065956:+	0	1.24741907760773
chr11:11079809:-	1.12175751132234	1.07100416259921
chr11:11214606-11214689:-	55.8275939024764	56.810427967104
chr11:11215677-11215725:+	16.9691646641351	20.1179132402866
chr11:11232130-11232143:-	13.1807667390202	12.5739979268311
chr11:11275353:+	0	1.07100416259921
chr11:11371645-11371657:+	8.49335952018857	8.1184696919208
chr11:11556689-11556697:-	5.38455476154535	2.66942068848128
chr11:11625776-11625818:+	14.7101232302108	24.3022801129909
chr11:1233262:-	1.69091961938157	0
chr11:1233424:+	1.40599157599645	0
chr11:1234928-1234957:-	18.3911934768843	6.88229942071484
chr11:13111606-13111695:-	132.226822785904	78.1780554751427
chr11:13246766-13246799:-	75.88033847449	61.6522160464442
chr11:13347824:+	0	1.42356012388191
chr11:13405815-13405873:-	38.1495932663178	36.3441741094073
chr11:13406206:+	0	1.42356012388191
chr11:13410858-13410870:+	0.838391877713846	5.86698717838072
chr11:13428930-13428947:+	6.20183010245659	4.62248427909561
chr11:13572401-13572459:+	0	3.89847146066252
chr11:13861368:+	7.74902064598151	0.894268793809017
chr11:14150174-14150208:+	1.69091961938157	4.79458963938757
chr11:14196667:-	3.98617605014044	1.77515189467226
chr11:14205048:-	1.12175751132234	0
chr11:14216290:-	1.97642607328519	1.95065108293269
chr11:14655177-14655202:-	4.21994109592988	1.96310020691738
chr11:14655272:+	1.40599157599645	0
chr11:14655505:-	1.12175751132234	1.42356012388191
chr11:14655837:-	1.12175751132234	0
chr11:14678437-14678507:-	182.292036678584	186.948824109013
chr11:14696373-14696415:+	1.12175751132234	2.31842324020693
chr11:14696826-14696878:+	5.07920416006863	3.38569614030693
chr11:14763578-14763588:+	20.2606002744516	18.512406448932
chr11:14865103:-	1.12175751132234	0
chr11:14885058-14885159:+	33.1487899214002	24.7886270048465
chr11:14961141-14961223:+	23.2428626551588	12.1828887203774
chr11:15188493-15188496:+	3.09818358460754	2.84688115521457
chr11:15473591-15473732:+	45.8550549519974	15.7314049631524
chr11:15658479-15658485:+	7.08715031099491	6.74922794455822
chr11:1585393-1585421:+	9.6148993983137	2.8579633232424
chr11:16033454-16033534:+	55.4582293479273	59.3144526437582
chr11:16153850-16153932:-	22.8963080020966	20.1771640825797
chr11:1674966-1675028:-	0.838391877713846	3.19892415521369
chr11:1675167:-	2.26242862616448	1.77515189467226
chr11:1692368-1692392:+	44.1014736170607	34.8860945325077
chr11:1697130-1697142:+	6.50853289167154	2.49019116596815
chr11:1774913:+	2.5488656241214	3.00045311785855
chr11:1848632:+	3.12286082408838	3.00045311785855
chr11:18514525:+	0	1.07100416259921
chr11:18812814-18812847:+	28.6348818182446	16.3705207957321
chr11:18813059:+	1.12175751132234	0
chr11:19068875-19068908:-	54.2968489855922	49.9647821774505
chr11:19423480-19423498:-	5.07441177815739	1.07100416259921
chr11:1945631-1945632:-	1.12175751132234	4.94886967156112
chr11:19542417-19542462:-	7.91452446766799	7.4120582333523
chr11:19542562-19542599:+	4.79124402428423	2.30114486056606
chr11:19597228-19597287:-	29.7506666503493	16.9600876261193
chr11:19630135-19630152:+	9.62787768325108	4.61897377825699
chr11:19659078-19659123:-	33.1436601397795	28.4470126107031
chr11:19659163-19659186:+	4.5252916974066	6.02444866304479
chr11:1975346:+	0	1.07100416259921
chr11:19764925-19765002:-	17.7602686367759	18.958323287673
chr11:20312672:+	0	1.24741907760773
chr11:203486:+	0	1.24741907760773
chr11:20475403:-	1.12175751132234	0.894268793809017
chr11:20476360-20476514:-	149.217946748129	161.376785005953
chr11:20739614:-	1.40599157599645	0.539540083035461
chr11:20740077-20740102:-	33.9421896567693	42.488554490814
chr11:20948031-20948062:-	5.36724427779868	9.71641031602431
chr11:21021143:+	1.40599157599645	3.00045311785855
chr11:21021281-21021309:+	0	3.0216552455319
chr11:2108166:+	1.69091961938157	0
chr11:21091534-21091537:-	118.210614544093	155.489046832809
chr11:21128704-21128712:+	1.40599157599645	1.07100416259921
chr11:21143415:-	0	1.24741907760773
chr11:21161239:-	0	1.24741907760773
chr11:21205605-21205635:-	5.64484627544612	9.54763053878891
chr11:2153830-2153838:+	0.838391877713846	2.84615605727147
chr11:21735983-21736094:-	23.9606031590487	26.9260308501883
chr11:22056177:+	0	1.07100416259921
chr11:22080780-22080790:-	7.34142670780455	6.39330961587797
chr11:2255076-2255092:-	6.24860467630491	6.6987156749183
chr11:2284649-2284655:-	121.392529313196	54.489623807028
chr11:2337392-2337439:-	6.48109733286484	5.16873340964592
chr11:2337986-2338045:-	54.8453204663316	38.8073291880209
chr11:2356154-2356194:-	2.5277490873188	0.717147303686669
chr11:2366525:-	1.12175751132234	0
chr11:2366709:-	3.12286082408838	0.539540083035461
chr11:2367303-2367389:-	223.025214044604	124.953229676752
chr11:2367548-2367606:+	19.2987093490998	14.1259673404903
chr11:2400380-2400459:-	47.5006070458428	28.2649853690456
chr11:2425600-2425646:+	15.0617948204767	4.61277111850576
chr11:2433821-2433861:+	23.1229999138917	6.06884149834493
chr11:24464808-24464814:+	14.2784966528469	18.6933236926776
chr11:24519931:+	0	1.07100416259921
chr11:24586376-24586469:+	27.2244495272832	26.4910336077305
chr11:24639881-24639903:+	0.838391877713846	2.67097920148964
chr11:24769215-24769290:-	80.6256433663766	126.993891735899
chr11:25508949:-	0	1.24741907760773
chr11:25509146-25509147:-	5.97350967400819	3.72008075167159
chr11:25509270:-	0.838391877713846	1.07100416259921
chr11:25509440-25509586:-	13.0817401267927	7.9411970511206
chr11:25510009-25510062:-	3.36614096503264	4.9730974501461
chr11:25510495:-	1.40599157599645	0
chr11:25510577-25510613:+	14.7072025919491	1.43380887684448
chr11:25510673-25510820:-	276.368718430925	130.838483375088
chr11:2557626-2557651:+	17.2483194287594	28.9225270565545
chr11:25849623-25849702:-	12.5190598131482	9.20415164838539
chr11:26000351:+	0	2.30114486056606
chr11:26207401-26207421:-	8.19313348904901	9.36712161918491
chr11:2624718-2624766:-	41.5767469345733	32.93327981484
chr11:26360146-26360202:+	8.74527746350587	5.32490135759596
chr11:26497326:-	0	2.12597720238227
chr11:26771218-26771274:-	17.6613155003456	16.1821917515667
chr11:26771656:+	0	1.59946207760685
chr11:2704096-2704099:-	0	9.45848476335363
chr11:2763401-2763431:+	15.5933478697108	8.11640940860576
chr11:28050558-28050568:-	7.94866335806387	7.62317644511049
chr11:28093235-28093267:+	7.89412493405187	6.55764749936191
chr11:2815114-2815175:-	11.8813042565587	21.6181739322446
chr11:2826040-2826094:-	6.74711177273017	10.1199043146058
chr11:28734959-28735051:+	202.370076139456	99.2807380227894
chr11:28735429:+	1.12175751132234	0.717147303686669
chr11:28991476-28991590:+	60.7305066971535	65.4686607573744
chr11:29060433-29060436:-	1.40599157599645	2.82581195786257
chr11:29060602-29060675:+	39.2777922378106	42.6139777976759
chr11:29142804-29142823:+	6.21621131678816	2.31842324020693
chr11:29368698-29368734:-	20.5583781737776	9.87234211488265
chr11:29404865-29404949:+	19.7719471984634	10.5072268790149
chr11:29405187:+	1.12175751132234	0
chr11:2949450-2949490:-	155.946503363729	199.831646085192
chr11:29594305-29594311:-	259.748532099066	271.701884438806
chr11:2974088-2974140:-	2.81481795099904	3.19698136498148
chr11:29804965-29805004:+	21.6410687619708	15.2151428541184
chr11:30122070-30122114:+	17.420695947964	16.3994511713345
chr11:30255820:-	1.40599157599645	1.24741907760773
chr11:30256005-30256210:-	46.9768199345378	15.5711072781655
chr11:3047442-3047580:+	88.7228199918438	18.3716576025725
chr11:3047787-3047855:+	9.01011880941316	0.539540083035461
chr11:30657382-30657434:+	25.5372955025315	6.76990075417905
chr11:3068312-3068492:+	164.332619038421	79.0266113841387
chr11:30751952:+	1.12175751132234	0
chr11:3075805-3075830:+	6.50527847337003	1.07100416259921
chr11:3077370:+	1.40599157599645	0
chr11:3079405-3079409:+	2.83568913742394	7.92956326588349
chr11:30836526-30836546:+	14.025769776446	14.7010460675846
chr11:3298329:-	1.40599157599645	0.539540083035461
chr11:3298438-3298466:-	32.5641667167945	21.4569154701646
chr11:3298708-3298728:-	2.81267713070391	1.24741907760773
chr11:3584736-3584796:+	2.81198315199291	0
chr11:361720-361729:-	6.58821098482282	4.77115184226852
chr11:361884:-	1.12175751132234	1.24741907760773
chr11:3650987-3651034:+	4.2416807134204	11.139267211661
chr11:36519563-36519642:-	8.77527925412954	16.5450819075399
chr11:36519728-36519887:+	28.6405520404793	51.6027486839793
chr11:36650986:-	0	1.07100416259921
chr11:36673073:-	1.12175751132234	1.59946207760685
chr11:37176034:+	0	1.07100416259921
chr11:37177153-37177228:+	82.9962316641136	62.1581706090168
chr11:37178018:+	1.97642607328519	0
chr11:37273540:+	1.12175751132234	1.24741907760773
chr11:37274155-37274188:+	26.3153620105873	19.0274198435704
chr11:37277251:+	0	1.42356012388191
chr11:37758393:-	3.98617605014044	2.12597720238227
chr11:37795937-37796012:-	2.24351502264469	0.717147303686669
chr11:37796323-37796569:-	191.847098031306	106.379131339794
chr11:37970084-37970107:-	4.7891032039891	5.97544504668182
chr11:37970455-37970508:+	124.405885981285	523.662074449916
chr11:38005897:+	0	3.17498291025751
chr11:38128521-38128539:-	5.96539279967256	6.36894265638598
chr11:38211858-38211867:+	5.96055705591905	12.6048312406273
chr11:3824555-3824591:-	9.58424775173824	12.4142025713371
chr11:3824761:+	2.5488656241214	0.539540083035461
chr11:38296581-38296609:-	41.7679336281089	40.1893901246421
chr11:38296850-38296856:+	0.838391877713846	3.02257097227999
chr11:38297660:-	0	1.42356012388191
chr11:38347127-38347143:-	13.5603302962053	18.346711569402
chr11:38554358-38554416:-	231.375568537888	74.9509971699162
chr11:3960607-3960654:-	19.8126645458859	11.8497324228238
chr11:40689241-40689353:+	5.07510575686839	5.70457060972263
chr11:40886310-40886340:-	6.17812411702555	9.57186093165882
chr11:4311215:+	1.40599157599645	0.717147303686669
chr11:43309843-43309895:-	5.64484627544612	3.56330336095814
chr11:4336806-4336828:-	9.09556407665222	29.8822437778469
chr11:4336976-4336981:+	2.83568913742394	6.16917838401302
chr11:43478951:-	1.40599157599645	0
chr11:43480166:+	0	1.24741907760773
chr11:43514035-43514081:+	6.77236742272953	9.24015599490747
chr11:43625222-43625267:+	11.7289178613572	7.22058523581423
chr11:43625451-43625481:+	7.09526718533053	6.68834039988881
chr11:43759785-43759821:-	2.83568913742394	5.32280010609796
chr11:43760320-43760335:+	13.3741731696386	16.4997365598618
chr11:43921207-43921247:+	7.60695324738743	4.10380763448596
chr11:44030077-44030088:-	0	13.167051380229
chr11:44267506-44267563:+	1.12175751132234	3.55011316053954
chr11:4454718-4454745:-	1.97642607328519	5.14246144305696
chr11:44555177-44555207:+	0	7.76869605612947
chr11:4455717-4455773:+	114.725319700493	46.7245504676747
chr11:44645482:-	0	1.77515189467226
chr11:44708569-44708607:-	5.0766147114402	18.2917620395305
chr11:44724052:-	1.12175751132234	0
chr11:44731157:-	13.2875037401833	3.87210421484525
chr11:44731293:-	1.12175751132234	0
chr11:44746081:-	1.12175751132234	0
chr11:44746257:-	1.97642607328519	0.717147303686669
chr11:44746524-44746560:-	3.66734569266676	0.539540083035461
chr11:44767388:-	0	1.42356012388191
chr11:44767491-44767531:-	15.0978289239899	18.7704960889618
chr11:44777805:-	0	1.07100416259921
chr11:44796561-44796647:-	102.583504618072	69.2706399250973
chr11:44840329-44840356:-	9.89507039751137	3.20733846965482
chr11:44855514:-	3.410349307064	0.717147303686669
chr11:44869791:-	1.12175751132234	0
chr11:45721322-45721370:+	29.2547332680594	17.5350534933566
chr11:45749672:-	0	1.24741907760773
chr11:45838415-45838446:-	6.53942942902347	18.1047448649317
chr11:46033820-46033853:-	13.2747948332638	10.6323573024827
chr11:4616243-4616257:-	2.81267713070391	0.894268793809017
chr11:46209050:+	2.26242862616448	1.59946207760685
chr11:46209194-46209229:+	4.50594364880916	2.47616639918063
chr11:46252618:+	0	2.12597720238227
chr11:46283011-46283091:+	8.48610995413118	48.9992981364245
chr11:46351779-46351783:+	81.6917966601671	42.2403517307657
chr11:46473953-46473984:-	15.9553538685624	7.0601446687909
chr11:46493548:-	1.12175751132234	6.82172475277133
chr11:46538078-46538090:-	29.5354223760995	8.32846256502378
chr11:46551935-46551938:-	6.51080556045849	9.86350980915913
chr11:46830314-46830420:+	8.72498468759949	7.99084248454975
chr11:46875138-46875174:+	9.97239712230964	8.28206102091783
chr11:46933578-46933596:-	3.64950659864114	2.30114486056606
chr11:47218200:+	12.9951852350736	5.43590496364636
chr11:47233481-47233484:+	0	44.2791417632312
chr11:47255209:+	1.12175751132234	0
chr11:47282401-47282405:+	21.1415950162165	97.3735283715612
chr11:47300375-47300415:+	4.81378044346995	0.539540083035461
chr11:47300685-47300800:+	42.3729468811596	15.7682317863309
chr11:47301429:+	0	1.42356012388191
chr11:47304559:+	1.12175751132234	1.07100416259921
chr11:47305285-47305662:+	99.4262231385502	258.730422199967
chr11:47305312-47305712:-	178.284454440236	163.71778478943
chr11:47377684:+	0	1.07100416259921
chr11:47386020:-	0.838391877713846	1.59946207760685
chr11:47386186-47386194:-	1.12175751132234	2.67046624020605
chr11:47433953-47434030:+	20.4232559761561	12.0428458039554
chr11:474434:-	1.12175751132234	0
chr11:47993846-47993873:+	14.7994211553972	20.1982441093596
chr11:48044734-48044763:+	2.81267713070391	18.2223352727441
chr11:48117698-48117921:+	7.61075930044337	7.99487730074458
chr11:48118069-48118144:+	102.564277251829	91.1659079712017
chr11:48118304-48118342:+	13.3853717845234	9.53964315887666
chr11:48118490:+	0.838391877713846	1.42356012388191
chr11:48118948-48119061:+	10.1589079213783	6.40332002610882
chr11:48147022:-	0	1.42356012388191
chr11:48196358-48196419:-	10.7494944331461	10.4688309687807
chr11:48196545:-	0	1.59946207760685
chr11:48196864:+	0	1.24741907760773
chr11:48278062-48278117:+	14.5070054760474	15.6967859792724
chr11:48325557-48325608:+	4.50417516060399	4.80946840084836
chr11:48434822-48434855:-	17.9981276066625	16.8105972703365
chr11:48518959:+	0	4.04615917844901
chr11:48665761-48665780:-	7.09526718533053	9.87122829387217
chr11:48673694-48673785:+	11.5603014929335	1.61862024910638
chr11:48758966-48758984:-	26.8368429117491	23.4876671979574
chr11:48759317-48759330:+	15.7588178793228	10.53302282295
chr11:48977917-48978031:+	35.7684640780103	36.1157392766079
chr11:48978257:+	6.87819945009901	6.12924492978332
chr11:49260860:-	0	3.69796345489634
chr11:49394325-49394382:-	22.3797885448589	13.0973810936792
chr11:49397970-49398021:+	26.1137608936812	8.86741470784794
chr11:49406564:+	1.69091961938157	2.12597720238227
chr11:49413402-49413451:-	101.925055363598	80.4168917576864
chr11:49425355-49425398:-	24.2527489391132	0
chr11:49429688:-	1.69091961938157	1.07100416259921
chr11:49431047-49431181:-	205.009030337771	178.492361065032
chr11:49449706-49449754:+	42.1194439278923	29.6172591958139
chr11:49472230-49472235:-	0.838391877713846	108.729689301735
chr11:49587867-49587912:+	9.60288364745905	54.4874407519181
chr11:49590897-49590920:+	7.60216086547618	2.68122795445221
chr11:49598555-49598621:+	4.20453284274649	10.2961076344304
chr11:49641802:+	0	1.07100416259921
chr11:49642006-49642031:-	7.36520650718186	11.1144339073456
chr11:49642147-49642194:+	1.12175751132234	6.737021137847
chr11:49659229:-	0	1.07100416259921
chr11:49665002-49665055:-	43.8744911362597	36.0093139743217
chr11:49948445:-	0	2.12597720238227
chr11:50018746-50018975:-	22.0150433495161	16.8952529828854
chr11:50018913-50018914:+	0.838391877713846	4.07562847678748
chr11:50085864:-	0	1.07100416259921
chr11:50094523-50094536:-	0	2.31842324020693
chr11:50094851-50094961:-	11.8440765873761	23.2569933829953
chr11:50095137-50095260:-	48.9898493311473	34.7704205038791
chr11:50127122:+	2.83568913742394	3.17498291025751
chr11:50150933-50150937:-	5.97909875424821	7.03010794891538
chr11:50180959:-	1.12175751132234	0.539540083035461
chr11:50334975:+	0	1.07100416259921
chr11:50516881-50516941:+	66.1364685912076	61.4422148012503
chr11:516500-516604:-	114.109604413061	59.213811311746
chr11:51652775:+	1.12175751132234	0
chr11:526223-526239:+	24.0534546763864	19.455938145064
chr11:5289242-5289283:-	19.907307336088	17.45508564103
chr11:54636156:-	0	1.42356012388191
chr11:5522684:-	1.12175751132234	0
chr11:5581273-5581317:+	102.202121267822	110.179862974876
chr11:5972161-5972259:+	122.107542052011	569.427176786748
chr11:5972676-5972694:+	9.63381300183349	8.1416450562413
chr11:59837493:+	3.410349307064	1.59946207760685
chr11:60100460-60100537:-	3.38418613748682	0
chr11:60100872-60101090:-	82.0261875770979	42.5480299580368
chr11:60180371-60180469:-	4.48789847635499	4.4461310961619
chr11:60336916:-	0.838391877713846	1.07100416259921
chr11:60449688:-	1.12175751132234	1.24741907760773
chr11:60478269-60478307:-	28.3940925240963	23.2555848343139
chr11:60495961-60495981:+	11.2948777763348	11.8557828977283
chr11:60723958-60724008:+	8.33022862444179	7.37666400739105
chr11:61011387-61011393:-	3.38183923876313	4.60170346598748
chr11:61185236-61185241:+	5.38455476154535	4.77702958543706
chr11:6119306-6119372:-	5.91500658915405	16.9913901817159
chr11:6164471-6164478:+	3.95285214657039	0.894268793809017
chr11:6164586-6164645:+	30.5255098761369	22.9761894629115
chr11:6164846:+	1.12175751132234	0
chr11:62023645-62023693:+	26.965236224897	29.7190779239305
chr11:6208526-6208549:-	30.05638252712	22.847806564538
chr11:62289145-62289193:+	21.7769378872324	19.6497053696019
chr11:62290033-62290109:+	7.03589566941078	5.67709914327562
chr11:62448620:-	1.97642607328519	0
chr11:62448944-62449010:-	5.64704920872894	6.56648792120648
chr11:62449166:-	1.40599157599645	0.717147303686669
chr11:62573782-62573823:-	75.7231562400422	56.2401392147114
chr11:62858162-62858302:+	100.202793109039	30.1995946970709
chr11:62858535-62858635:+	12.4369657925828	3.91976510967244
chr11:62858962:-	1.40599157599645	0
chr11:62923124-62923228:+	8.76956185945542	24.3257008551786
chr11:63058432-63058556:-	13.8700098254777	7.43965680400171
chr11:63150160:-	1.12175751132234	0
chr11:63150720:-	1.97642607328519	0.717147303686669
chr11:63379635-63379640:+	12.5536037844954	29.6174022203733
chr11:63443992-63444033:+	22.920114800146	33.1364974883093
chr11:63500625-63500656:-	82.2345288395088	118.356535884536
chr11:63594778-63594901:+	39.8980923879407	209.095240783389
chr11:63801023:-	1.12175751132234	0
chr11:63801200-63801222:-	15.8431814804614	9.25009851308969
chr11:64808601-64808724:+	19.0411349000425	22.4383034827868
chr11:64808838:+	1.69091961938157	3.52373276466079
chr11:6481328-6481372:+	13.4865061330676	12.7684106748961
chr11:65044416:+	0	1.59946207760685
chr11:65227974:+	0	1.24741907760773
chr11:65838861-65838879:+	7.62806978419003	7.09685400761324
chr11:65945916:+	0	1.77515189467226
chr11:66198388:+	0	1.24741907760773
chr11:66513635-66513679:-	20.4706753321813	27.3843212435466
chr11:66589132-66589178:-	5.91500658915405	5.15899959182131
chr11:66589526-66589567:+	16.6548992638402	11.1508789832856
chr11:66667509:-	1.12175751132234	0
chr11:66667783-66667993:-	163.568347475852	61.5798433710612
chr11:66729128-66729172:-	6.24699405387598	12.5910507763627
chr11:66729454-66729483:-	39.9822981972455	26.7631583253335
chr11:66787591-66787628:+	109.369822477654	73.3226023762502
chr11:66865090:-	1.12175751132234	1.59946207760685
chr11:6690101:+	5.14070687653436	0
chr11:67091074-67091211:+	11.6331594378503	12.3640460794131
chr11:67091389-67091449:+	4.21994109592988	8.32462017991337
chr11:67091729-67091731:+	5.95854996151232	5.32280010609796
chr11:67134498-67134677:+	166.665103160337	129.069886834768
chr11:67359863-67359865:+	3.66842020216093	3.17498291025751
chr11:67359975-67360090:+	31.8442642320615	29.7894400948434
chr11:6754291:+	0	5.26242299097843
chr11:67766694-67766750:-	61.0274607976913	33.0453490838244
chr11:67807847-67807877:-	28.8607015466284	60.6930657453742
chr11:67991376:-	1.12175751132234	0
chr11:68096756-68096809:+	43.0840908143386	70.3232744735729
chr11:68176848-68176904:+	6.80222226760979	4.58569926148447
chr11:68242047:+	1.12175751132234	0
chr11:6825549-6825550:+	1.12175751132234	4.77731125974669
chr11:68259666-68259741:+	47.4789310343243	37.1151921843129
chr11:68359023:-	1.40599157599645	1.07100416259921
chr11:68411030-68411340:+	855.08027458254	401.765716754276
chr11:68411448-68411458:+	0.838391877713846	2.31842324020693
chr11:68411753-68411755:+	9.09720187342087	3.37421120681461
chr11:68411938-68411966:+	6.19440080127456	7.60284154329963
chr11:68458134:-	1.40599157599645	4.74159199314625
chr11:68513151:-	3.410349307064	2.47616639918063
chr11:68554910-68554958:-	11.0453730778326	16.2950912748297
chr11:68588207-68588259:+	14.567342358834	17.1394594520844
chr11:68611432-68611482:-	2.52931149709541	6.36666850132637
chr11:6863286-6863306:+	3.09818358460754	1.9645663812944
chr11:68689140-68689180:-	49.1704353344478	31.3247854792722
chr11:68689304:-	1.12175751132234	0.539540083035461
chr11:69224525:+	0	1.07100416259921
chr11:69424257-69424304:-	3.67062313544375	3.91375128985007
chr11:69594712:-	1.12175751132234	0
chr11:69643740:-	1.12175751132234	0
chr11:69643901-69643907:-	158.344937431646	60.0821738616451
chr11:69644627:-	1.40599157599645	0
chr11:69727335-69727381:-	20.5670389521395	22.9888221235299
chr11:69889589:-	0	1.07100416259921
chr11:70905462-70905484:-	15.0070478726516	11.2808441472807
chr11:70915680-70915689:+	2.24351502264469	6.21913108355632
chr11:71012002:-	1.97642607328519	0.894268793809017
chr11:71012253-71012567:-	35.2885729390357	55.135186608425
chr11:71357849:-	1.12175751132234	0.717147303686669
chr11:71360690-71360696:-	14.2788172369063	11.0747545966775
chr11:7157685:+	0	1.07100416259921
chr11:71835615-71835684:-	33.2469600304382	40.4415891437326
chr11:71836036-71836058:+	2.24351502264469	7.08365959520327
chr11:72030108-72030131:-	5.38528945025286	17.050735031806
chr11:72030387-72030427:+	31.142051733259	16.2348682567935
chr11:7203301:+	0	1.95065108293269
chr11:72067351-72067370:-	3.98617605014044	11.9848941612615
chr11:72067470:+	1.40599157599645	0
chr11:72106269-72106357:-	32.3624145645884	24.42959651977
chr11:72189743-72189795:+	3.38241764928165	1.95065108293269
chr11:72195070:+	0	2.65105238305479
chr11:72229649-72229676:-	0	3.02257097227999
chr11:72247032-72247084:-	61.0936549290172	69.2057870980222
chr11:72262266-72262355:+	5.0561921533486	1.59946207760685
chr11:72283293-72283301:+	1.40599157599645	1.59946207760685
chr11:72292683-72292696:-	58.2131480367011	54.3431701926921
chr11:72292919-72292944:+	10.1574610797942	13.904161118805
chr11:72301960-72301986:+	19.4493338353744	13.6595425287219
chr11:72324929-72325006:+	29.5745752471993	48.9591898895008
chr11:72414665:-	1.97642607328519	0.894268793809017
chr11:72419498-72419532:-	47.2640210258347	109.176550375472
chr11:72485711-72485763:-	3.38418613748682	8.10310793457996
chr11:72504550-72504610:+	11.4049297388306	18.5117323759678
chr11:72515566-72515570:-	6.87819945009901	10.8279684354779
chr11:72550447:-	0	1.24741907760773
chr11:72558367:-	2.26242862616448	0.539540083035461
chr11:72558548-72558772:-	39.8941032812429	31.0286940027936
chr11:72565854-72565940:+	590.86234356594	635.502178604398
chr11:72584892:-	2.26242862616448	2.65105238305479
chr11:72602161-72602225:-	133.502593399605	101.668958371206
chr11:72664996-72665057:-	43.3796699941807	11.7596296239197
chr11:72798612-72798657:-	9.42123605459299	3.36819968674146
chr11:72811694:-	3.98617605014044	0.717147303686669
chr11:72820741-72820815:-	99.1035648280378	74.587709925336
chr11:73184404:-	1.69091961938157	0
chr11:73256296-73256334:-	46.0804034100336	32.1353160195381
chr11:73256589-73256642:+	7.60285484418719	4.44951535906057
chr11:73305141-73305160:-	5.36154275482532	1.24741907760773
chr11:73351873:-	0	1.42356012388191
chr11:73408751-73408879:-	292.496341364132	134.371245988196
chr11:73408997-73409002:-	10.3246995991693	1.42356012388191
chr11:73541900-73541928:+	30.7714672382455	16.8550642795332
chr11:73617969-73618013:+	24.551271929667	1.61141609749569
chr11:73626846:+	1.69091961938157	0
chr11:73701602-73701705:+	6.48416869721327	15.196579967729
chr11:73831621:-	0	1.07100416259921
chr11:73971478-73971485:+	3.64950659864114	1.95065108293269
chr11:73972164-73972173:+	3.64950659864114	1.42356012388191
chr11:74272549:+	1.69091961938157	0
chr11:7442805:-	0.838391877713846	2.30114486056606
chr11:74433205-74433250:+	53.0877144136776	29.1900475463827
chr11:74433479:-	1.12175751132234	0
chr11:74666977-74666986:-	14.4712921106174	16.0344077941735
chr11:74806704-74806733:+	1.69091961938157	2.47616639918063
chr11:74806934-74807030:+	22.0323496618317	14.3150924781923
chr11:74989960-74989994:-	1.69091961938157	1.61054424563467
chr11:74990074-74990175:+	21.2570828039623	27.4900411607013
chr11:75081395-75081414:-	1.40599157599645	1.07100416259921
chr11:75091658:+	10.9512634729879	7.51343389161261
chr11:75572918:-	2.26242862616448	0.894268793809017
chr11:78103115-78103150:+	10.6997660395652	10.7992852051894
chr11:78220807-78220857:+	6.79348395953213	7.29273838264214
chr11:78399824:-	1.12175751132234	0
chr11:78399945:-	2.26242862616448	0.539540083035461
chr11:78400296:-	1.40599157599645	0
chr11:78400846-78400872:-	796.753810993116	338.189923951979
chr11:78401028-78401035:+	1.96014938903619	1.24741907760773
chr11:78486942:+	1.69091961938157	1.77515189467226
chr11:78629530-78629622:+	32.8406201753302	45.9191226300406
chr11:78796706-78796882:+	189.927868255564	254.709906981776
chr11:78904157-78904178:-	9.06078570803317	12.827493120669
chr11:78904268:+	1.12175751132234	0
chr11:79249388-79249397:+	5.96539279967256	7.55280505366524
chr11:80742792:-	0.838391877713846	1.07100416259921
chr11:80851522-80851532:-	1.96014938903619	1.61054424563467
chr11:80851853-80851923:+	33.025683051439	22.7518372524575
chr11:81786105-81786154:+	149.501254120614	100.933392930137
chr11:81826363:+	1.40599157599645	0.539540083035461
chr11:82413745-82413749:-	1.12175751132234	2.67097920148964
chr11:82709349-82709405:-	16.1610680218485	10.7916642314532
chr11:82717519-82717548:-	1.12175751132234	10.256978110094
chr11:82739279-82739311:+	11.9150873256146	13.9177519803306
chr11:82871765-82871813:-	8.49035121074443	6.89588178782606
chr11:82873440-82873489:+	3.08190690035853	1.07100416259921
chr11:82902101-82902108:-	5.39216762613689	10.2158351407106
chr11:82902918-82902941:+	4.77126410996349	1.25668738672213
chr11:82956670-82956729:+	15.8110802425621	11.1890279605232
chr11:82975609:+	1.97642607328519	0
chr11:83676237-83676243:-	23.7973042985675	2.30114486056606
chr11:85265755:-	2.5488656241214	0
chr11:85266603-85266629:-	4.52485725232895	0
chr11:858921-859009:+	7.07620906963443	7.60120353745303
chr11:86152103:-	6.58821098482282	2.47616639918063
chr11:86379626-86379690:+	4.50594364880916	1.24741907760773
chr11:86489020-86489093:+	17.0558557580015	22.5213943348881
chr11:86489374-86489380:+	2.24351502264469	0.717147303686669
chr11:86632395-86632438:-	87.8511498841296	55.420414924806
chr11:86859618-86859693:+	27.7028830940164	33.2264816276201
chr11:86971494-86971531:+	5.62593267192634	0
chr11:87330539-87330644:-	34.1249038879642	8.01647718453485
chr11:87495959-87495961:-	17.7731286605523	1.42356012388191
chr11:87525642-87525675:+	4.7728265197401	5.52832097146131
chr11:87558801-87558835:-	37.9911916615521	11.830766369331
chr11:87637680:-	3.12286082408838	0
chr11:87710173-87710184:-	4.21994109592988	4.96666214598379
chr11:87861970-87862042:+	280.464853558047	225.803964209157
chr11:87917552-87917598:+	5.36343822474274	7.61813609602198
chr11:87917725:+	2.26242862616448	0.539540083035461
chr11:87973182-87973218:-	23.9979437864007	20.4396069925884
chr11:88013686-88013716:-	13.3439822863494	16.2145721893841
chr11:88013842-88013854:+	3.64950659864114	6.54099733366446
chr11:88187573-88187608:-	5.0554981746376	2.84688115521457
chr11:88200582:+	0	1.24741907760773
chr11:88363084:+	1.12175751132234	0
chr11:88488059-88488082:+	104.928920454613	104.88077737897
chr11:88607113-88607196:-	169.138082186447	112.706818795164
chr11:88609923:-	0	1.24741907760773
chr11:88995777:+	0	1.07100416259921
chr11:89261315:-	0	1.24741907760773
chr11:90025783-90025851:-	7.89412493405187	10.8170588647169
chr11:90055955:-	1.12175751132234	0
chr11:90056286-90056292:-	17.1047525574811	10.7629691457267
chr11:9113998-9114012:+	2.5488656241214	3.722056545654
chr11:92351026:-	0.838391877713846	1.59946207760685
chr11:92394761-92395058:-	64.1446451363229	24.7514479361896
chr11:9249616:-	1.40599157599645	1.59946207760685
chr11:92549171-92549212:+	4.7884092252781	3.73846423824915
chr11:9256062-9256073:-	0	6.04486807582565
chr11:9256355-9256415:+	23.8847045545548	14.1584777882016
chr11:9293374-9293387:-	1.69091961938157	4.94729288854271
chr11:93046777-93046810:-	23.0440872347068	24.9706121369029
chr11:93141321-93141374:-	30.7719152597211	37.2123964404474
chr11:93141428-93141457:+	1.12175751132234	3.89847146066252
chr11:93236334:+	1.40599157599645	0
chr11:93994982-93995025:-	7.34478394909026	6.19401164460403
chr11:94068167-94068274:-	29.1703535745985	20.5502998338589
chr11:94079595:-	1.40599157599645	0
chr11:94096261-94096293:+	4.50417516060399	6.01912566072988
chr11:94105139-94105157:+	4.22080952699549	8.32350067225375
chr11:943081:-	0	1.07100416259921
chr11:94420577:-	1.40599157599645	0
chr11:95058576-95058619:-	8.5418902531493	15.7210953264949
chr11:95058741-95058773:-	11.5938157735831	18.3015801795285
chr11:95315099-95315155:+	34.0916605135105	21.436671315624
chr11:95459330-95459437:-	11.3040546382902	25.3213182624704
chr11:95538635:-	0	2.47616639918063
chr11:95672251-95672274:+	2.24351502264469	2.14200832519841
chr11:95780302-95780376:+	58.3939318937556	55.1836585157852
chr11:95800072-95800111:+	2.5277490873188	1.96527295640822
chr11:95802456:+	1.12175751132234	1.24741907760773
chr11:95854571-95854639:-	22.2965670864759	18.1040513881535
chr11:95859742-95859807:+	66.3040564073323	39.0947206595577
chr11:95860670:-	1.12175751132234	1.07100416259921
chr11:95863344-95863362:+	1.96014938903619	5.14025586666573
chr11:95911837-95911842:-	2.5277490873188	3.0157064822161
chr11:96038776-96038797:-	2.5277490873188	0.539540083035461
chr11:96085220-96085274:-	48.8486941222817	32.0464425956005
chr11:96091223:+	2.83568913742394	2.47616639918063
chr11:96119422-96119455:-	266.623644446984	119.6506392652
chr11:96142879-96142952:+	34.125372875229	35.5208373457443
chr11:96206441:+	2.5488656241214	0
chr11:96551130-96551192:+	8.20359838489571	5.14663263938669
chr11:96551723:+	1.12175751132234	0
chr11:96552091:+	1.40599157599645	0
chr11:97112046:+	2.5488656241214	2.12597720238227
chr11:97112258:+	1.69091961938157	0
chr11:9717887-9717916:-	5.07510575686839	10.7869844065212
chr11:97584379-97584402:+	1.69091961938157	1.95065108293269
chr11:97601673:+	0	1.07100416259921
chr11:97633690:+	1.12175751132234	0
chr11:97857671-97857716:+	3.38241764928165	0.717147303686669
chr11:97857952:-	0.838391877713846	1.24741907760773
chr11:97858337-97858360:-	3.09818358460754	2.31782891769093
chr11:97871592-97871758:-	132.767678455152	86.2478039921432
chr11:97871915:-	0	1.42356012388191
chr11:9810528-9810551:-	2.5277490873188	3.19541365437508
chr11:98149415-98149431:+	1.96014938903619	12.2977900322316
chr11:98162344:+	1.40599157599645	1.24741907760773
chr11:98183820-98183846:-	14.7468679667704	12.5697007814913
chr11:98183914:+	2.26242862616448	1.59946207760685
chr11:98271656-98271695:-	11.8986554503019	13.9606817215182
chr11:98313544-98313677:+	7.92397977893214	7.99553347913369
chr11:98415747-98415776:-	71.8908342108448	47.1797230004071
chr11:98449869-98449872:-	16.0392506068558	14.8799141674473
chr11:98454878-98454911:-	54.6293438331979	34.4949158119997
chr11:98461830-98461885:+	58.2548810505329	33.023409520632
chr11:98529596-98529677:-	116.644164579906	81.4742902144685
chr11:98549638-98549664:-	0	2.67097920148964
chr11:98568399:-	0	1.24741907760773
chr11:98582760-98582885:-	130.008581897209	106.563215174958
chr11:98603738-98603792:-	73.1830161078492	68.0557458725296
chr11:98643294:-	1.12175751132234	1.07100416259921
chr11:98643775-98643820:-	34.1365118262516	38.192537516317
chr11:98711461:-	1.12175751132234	0
chr11:98711608-98711616:-	4.53210681838635	1.07100416259921
chr11:98712498:+	1.40599157599645	1.77515189467226
chr11:98738574:+	1.12175751132234	0
chr11:98764059:-	0.838391877713846	1.42356012388191
chr11:98781837-98781840:+	0	70.1938929711673
chr11:98782574-98782632:+	0	12.6071752760482
chr11:98784408-98784433:+	0	20.9119726499083
chr11:98784749-98784777:+	0	9.68760474539749
chr11:98789820-98789973:+	52.0566437173799	55.814894575862
chr11:98807451:-	1.12175751132234	0
chr11:98811063-98811064:-	5.96899493173473	3.17498291025751
chr11:98812258-98812304:-	28.2003450655681	12.1944666618123
chr11:98822585-98822617:+	3.38725750183525	5.49817263081862
chr11:98883201-98883298:-	39.1326355882161	37.7535127887061
chr11:98883483-98883575:+	15.9689674640969	8.84612753043796
chr11:98918678:-	1.12175751132234	0
chr11:98919102-98919131:+	1.40599157599645	2.84068494360152
chr11:98967273:-	1.12175751132234	0.894268793809017
chr11:98967379-98967416:+	11.5605468433112	8.16388687174479
chr11:99005492-99005551:+	3.08190690035853	1.96527295640822
chr11:99035117-99035160:+	16.2070989806199	12.3333980954605
chr11:99065744-99065783:+	12.1454832846386	17.1139552965974
chr11:99101240-99101268:+	142.352353885436	101.929117346661
chr11:99168848-99168965:-	6.22368132796671	9.007002732645
chr11:99178624-99178653:-	7.03065185869327	0.539540083035461
chr11:99200375-99200481:+	302.838356861605	238.792923680835
chr11:99200637-99200798:+	121.006424283447	95.0379833504724
chr11:99228044-99228066:-	46.7657155753946	33.226198965947
chr11:99251590:-	1.40599157599645	0
chr11:99262740-99262801:-	58.4273039667022	48.5252490509244
chr11:99276495-99276498:+	2.5277490873188	2.47616639918063
chr11:99293047:+	1.40599157599645	0.539540083035461
chr11:99293282-99293290:+	15.6862520193001	18.2344475145421
chr11:99393978:-	0.838391877713846	1.24741907760773
chr11:99394159-99394233:+	55.6459538589696	32.2069068213781
chr11:99424407-99424458:+	13.0548031759952	14.3072514142921
chr11:99445713-99445725:-	2.81198315199291	1.07100416259921
chr11:99445802-99445812:+	4.23885469944967	2.67097920148964
chr11:99506793-99506858:-	13.0100817916659	16.1019832340861
chr11:99510656-99510686:+	1.96014938903619	2.12597720238227
chr11:99546706-99546720:+	7.10903687422882	6.17078320088837
chr11:99572592-99572599:-	4.2416807134204	0
chr11:99572911:-	1.12175751132234	0
chr11:99573096-99573119:+	42.1101294910482	51.7331243831238
chr11:99597208-99597322:+	33.8151761838899	56.6959237795827
chr11:99629189-99629195:-	28.2860429985935	23.8920161699439
chr11:99762345:+	0	1.77515189467226
chr11:9986253:-	0.838391877713846	1.07100416259921
chr12:10664733:-	1.12175751132234	49.4652501134206
chr12:11142691-11142794:-	41.9621437867954	25.3568921873835
chr12:11183747:-	1.12175751132234	0.539540083035461
chr12:11214812-11214825:-	9.06095921847118	6.91529745053823
chr12:11239951-11240009:-	42.8039897029909	25.8457280375073
chr12:11276513:-	0	1.42356012388191
chr12:11276944-11276974:-	8.79096454427801	5.69290831575588
chr12:11277065-11277125:+	37.4208610481554	15.8595231000187
chr12:11336192:-	1.12175751132234	0
chr12:11336384:-	0	1.24741907760773
chr12:11414236-11414266:-	3.09691119537802	0
chr12:11414417-11414439:-	5.62593267192634	4.80595790000975
chr12:11463256-11463267:-	1.12175751132234	2.49229919835893
chr12:11478944-11478979:+	5.09928689737358	2.68171368498107
chr12:11594874-11594877:+	8.23491723491829	12.4732302536847
chr12:12071799-12071834:-	7.31627388078939	3.87210421484525
chr12:12164376:-	1.12175751132234	0.539540083035461
chr12:12164651-12164681:+	2.5277490873188	0.539540083035461
chr12:12171389:+	1.40599157599645	0
chr12:12410796:+	1.69091961938157	1.24741907760773
chr12:12410933-12410942:+	4.81378044346995	0
chr12:12799801:-	0	1.24741907760773
chr12:13115341-13115371:-	42.5225123580565	40.0811647062521
chr12:13141585-13141632:+	40.4128928749505	26.5438789949606
chr12:14027007:+	3.12286082408838	0
chr12:14091206-14091271:+	7.13045655853962	4.2375035379318
chr12:14681549-14681587:-	827.776872375042	413.188990970644
chr12:14681958-14682005:-	8.47863994295264	3.02302220148876
chr12:14802448:-	1.40599157599645	0.894268793809017
chr12:15156856:-	0	1.07100416259921
chr12:15157120-15157164:-	30.2015524940138	21.2498215695702
chr12:15157232-15157272:+	4.7721325410291	4.45793836213283
chr12:15228156-15228161:+	30.1126643868476	0
chr12:15282643-15282717:+	9.62860535288935	7.98495317673832
chr12:15474771-15474772:-	2.24351502264469	1.59946207760685
chr12:15475354-15475389:-	3.98617605014044	5.29357825605674
chr12:15475722-15475867:-	33.2210444201082	44.6973263253646
chr12:15541387-15541401:+	10.4916123892867	7.78164003323348
chr12:15582711-15582819:+	28.1594893560293	16.0116162575065
chr12:16137347-16137400:-	14.9650049004487	24.8456304795418
chr12:16229367:-	2.5488656241214	1.42356012388191
chr12:16239716-16239717:-	4.24461833541073	1.9645663812944
chr12:16247339-16247340:-	3.95485720011786	0
chr12:16273591-16273662:-	384.048959631752	203.427522938663
chr12:16312285-16312308:-	5.35884372256684	6.01379208626199
chr12:16397936-16397944:-	4.50594364880916	4.75967220099114
chr12:16398103:-	1.69091961938157	0
chr12:16408876-16408902:-	2.24351502264469	0
chr12:16410528-16410634:-	3.09691119537802	6.22128299083417
chr12:16492222-16492230:+	1.96014938903619	1.59946207760685
chr12:16492646-16492822:+	40.5530750187352	50.4424437441237
chr12:16743946-16744028:-	33.7561688146308	36.0456569083874
chr12:17853925-17853938:-	14.7073969292015	13.245092236849
chr12:17883591-17883643:+	5.10126892644557	6.52232557762964
chr12:17911234-17911266:-	16.6859969979077	12.4343290942605
chr12:18036695-18037016:+	1448.17189594305	1346.92136331666
chr12:18056762-18056845:+	25.5090709435517	18.7793210256717
chr12:18058388-18058498:+	5.07817712121682	9.93933459719524
chr12:18059434:+	0	1.07100416259921
chr12:18060273-18060332:+	1.96014938903619	3.00045311785855
chr12:18061526:+	0	1.24741907760773
chr12:18118543-18118569:+	5.92927821985558	4.10165113835091
chr12:1813753-1813771:-	13.2327075819658	13.0944417034074
chr12:1813801:+	0	1.24741907760773
chr12:18206024-18206025:-	18.8124983372685	26.2626987765336
chr12:18283874:-	0	1.59946207760685
chr12:18284131-18284210:-	6.51392513745924	6.19401164460403
chr12:18428895:+	0	3.52373276466079
chr12:18513423:+	0	1.24741907760773
chr12:18727798:+	1.12175751132234	0
chr12:18728458-18728599:+	18.1024771760252	17.6704725945366
chr12:18729046-18729120:+	3.64950659864114	0
chr12:18729377:+	3.410349307064	0.539540083035461
chr12:18788877-18788936:+	25.2144933506603	14.7094529083651
chr12:18867216-18867312:+	15.2112672459069	11.550018815855
chr12:18983736-18983901:-	41.6168957586296	3.74459745148865
chr12:19012164-19012179:-	10.4728454030535	5.86234018913342
chr12:19012435-19012495:+	6.51080556045849	4.61775424185958
chr12:19055792-19055875:+	48.647094729344	49.095053395387
chr12:19155634-19155667:-	5.11286505800484	7.54659047344319
chr12:19179803-19179821:+	5.39216762613689	11.226100244699
chr12:19339395-19339538:-	6.17812411702555	3.0157064822161
chr12:19416089-19416118:-	5.62770116013151	3.38569614030693
chr12:19416243-19416268:-	1.97642607328519	3.54856393817379
chr12:19448318-19448346:+	5.35884372256684	4.43926660609801
chr12:19526172:-	1.97642607328519	1.24741907760773
chr12:19526398:+	1.40599157599645	1.77515189467226
chr12:19573048-19573062:-	20.9576816926707	32.8172817533264
chr12:20346929-20346993:+	14.9955666456799	7.65203308572138
chr12:20347136-20347178:+	4.52885240008484	5.14730091783753
chr12:20385047:+	1.97642607328519	0
chr12:20902756:-	1.12175751132234	0.539540083035461
chr12:20903148:-	1.97642607328519	1.42356012388191
chr12:21011879-21011940:+	16.3901525422239	13.1377440933876
chr12:21040960:+	0	1.24741907760773
chr12:21246136:-	0.838391877713846	1.07100416259921
chr12:21415347:+	2.26242862616448	6.47558631084398
chr12:21575160-21575185:-	2.24351502264469	3.19871201855418
chr12:21606573:-	0	1.07100416259921
chr12:21607128-21607193:-	46.1027037331665	19.0872791766562
chr12:21615418-21615484:+	26.1342591664314	24.1397153185841
chr12:21615712-21615717:+	4.2416807134204	0.539540083035461
chr12:21748500:+	0	1.07100416259921
chr12:21756281:-	0	1.42356012388191
chr12:2180866:+	1.40599157599645	0
chr12:21839899-21839951:+	30.4551107121244	19.8903167536973
chr12:21900231-21900295:+	73.3577584555277	25.5426989624172
chr12:22115557-22115596:+	2.5277490873188	0.894268793809017
chr12:22381188-22381220:+	0	10.949979690486
chr12:22753052-22753124:-	8.17636070582436	10.8246442846862
chr12:22796974-22796977:+	3.09691119537802	0.717147303686669
chr12:23219115-23219180:-	4.48789847635499	6.59838817432288
chr12:23219457-23219480:+	10.4942866291413	6.40984553956177
chr12:23694970:-	0	1.07100416259921
chr12:24219439:+	14.7502195965303	9.23978182126544
chr12:24646233-24646347:+	6.76602537624995	6.57021918370569
chr12:24646499-24646539:+	33.7066842395793	25.6059128329929
chr12:24694905-24694911:-	6.50726050244202	4.96651938543116
chr12:24696527-24696556:+	13.5167869238471	12.2469916630874
chr12:24815708-24815763:-	32.8511375222163	25.6518575866845
chr12:2498076:-	0	1.07100416259921
chr12:25176748-25176786:+	20.7483071920138	20.4237187227965
chr12:25258760-25258763:+	2.81267713070391	1.9645663812944
chr12:25340449:+	1.12175751132234	0.539540083035461
chr12:26442149-26442170:-	7.37138437566902	4.25051446066163
chr12:2682731:-	0	1.07100416259921
chr12:26867034:+	1.12175751132234	0
chr12:27396183-27396186:-	5.93767877508742	6.54484461011091
chr12:27845098:+	1.97642607328519	1.95065108293269
chr12:27915888-27915889:+	1.40599157599645	3.19871201855418
chr12:27916099:+	2.83568913742394	3.69796345489634
chr12:28495291-28495393:-	14.0673772735627	16.1359838453643
chr12:28524434-28524520:+	62.3866434346822	58.19878614472
chr12:28591584-28591650:+	28.3927566519629	28.9674351397779
chr12:28668650-28668656:-	3.09691119537802	0.539540083035461
chr12:28775083-28775123:-	13.7222858461029	6.52418588251934
chr12:2889464:-	0	1.07100416259921
chr12:29175327-29175381:-	14.4499349717544	11.7164049201358
chr12:29222579:+	0	1.07100416259921
chr12:29229418:-	2.83568913742394	0
chr12:29796066-29796216:+	17.8628803285634	8.69631608522009
chr12:30134520-30134574:-	32.2210560511383	18.0091302074524
chr12:30209400:-	1.40599157599645	0
chr12:30209837:+	1.12175751132234	0.717147303686669
chr12:30282028:-	1.12175751132234	0
chr12:30327777-30327857:+	257.094270089656	204.353464067529
chr12:30329060:+	0.838391877713846	1.77515189467226
chr12:30366912-30366914:+	2.81198315199291	1.24741907760773
chr12:30478973-30478999:+	1.40599157599645	2.49456428648112
chr12:30531712:+	1.12175751132234	0
chr12:30684418-30684438:+	8.52489301402118	0.539540083035461
chr12:30805336-30805431:+	17.2347595011747	20.3776645996694
chr12:30805626-30805685:+	11.5213851340544	21.1587155241121
chr12:30806084:+	0	1.07100416259921
chr12:30934143-30934161:+	14.4375527044515	28.0766434634872
chr12:31066235:-	1.40599157599645	0
chr12:31440713-31440787:+	65.7772385712836	39.968223267218
chr12:31482836-31482893:-	102.991834068208	185.27046341663
chr12:31624193-31624197:+	26.0861981493583	12.3858500580068
chr12:31956754:-	1.12175751132234	0
chr12:31957538-31957713:-	14.9467387361379	13.3536314024026
chr12:31957823-31957871:-	2.81481795099904	2.31842324020693
chr12:31958001-31958058:-	29.6382675791012	7.97557782481394
chr12:31959207:+	1.69091961938157	0.894268793809017
chr12:31991134-31991172:+	9.60805656015347	3.74954640627697
chr12:32321302-32321314:-	32.0535738331834	10.9268916010343
chr12:32322876-32322940:+	3.93374066331525	5.51361613292142
chr12:32473417-32473432:+	10.7791732431425	6.57268413281953
chr12:32495574-32495670:-	36.6702572625218	30.2232877587627
chr12:32606863:-	4.27447318029099	3.34940759395428
chr12:32621583-32621603:-	6.48265974264145	9.03989318145409
chr12:32655100-32655162:+	26.043004248469	18.2130742679051
chr12:33154096-33154169:-	20.4657057609649	11.3084121713028
chr12:33169192-33169213:+	3.38418613748682	1.24741907760773
chr12:33169608-33169640:+	4.78783081475959	2.3280776706535
chr12:33925968-33926047:-	23.2515401739089	12.915668946114
chr12:33932075-33932100:+	23.2679080909895	22.5289550782116
chr12:34185380:+	0	1.95065108293269
chr12:34248303:+	1.12175751132234	0
chr12:34249114:+	0.838391877713846	1.42356012388191
chr12:34266474-34266502:+	4.2416807134204	1.25668738672213
chr12:34305318-34305348:+	11.3278088363735	7.6300560276967
chr12:34334802:+	1.12175751132234	0.539540083035461
chr12:34627349:-	0	1.07100416259921
chr12:35458660-35458673:+	40.4583588286042	37.7349958620197
chr12:35523616-35523759:+	54.2985087966457	33.0957433331248
chr12:35583864-35583914:-	33.1213886174894	31.5713113832001
chr12:35583971-35584009:+	17.1463582529735	7.2126819086325
chr12:35610760-35610878:-	262.209017089635	210.253283312764
chr12:35652038-35652044:+	4.53210681838635	3.19892415521369
chr12:35700746-35700782:-	3.36527253396703	1.78695916064319
chr12:35700888-35700896:+	18.2430884919952	19.3249713036038
chr12:35797699-35797728:+	2.81267713070391	2.84688115521457
chr12:35914374-35914394:-	1.12175751132234	1.96527295640822
chr12:35928972-35929024:+	34.4329351696742	22.0388624768052
chr12:36076842:+	2.83568913742394	3.34940759395428
chr12:36255229:+	0	1.24741907760773
chr12:36383648:-	2.26242862616448	1.07100416259921
chr12:36394273:+	0	1.07100416259921
chr12:36395006:-	1.12175751132234	0
chr12:36395149-36395256:-	29.4840726088286	19.7633972331381
chr12:36474659-36474718:-	9.60958996089216	11.4994187657829
chr12:40603387-40603403:-	4.50594364880916	15.497597128663
chr12:43631160:-	1.12175751132234	0
chr12:44419796:+	0	1.07100416259921
chr12:46548718-46548746:-	2.5277490873188	3.72358547678836
chr12:47476616-47476659:-	10.1507899242553	1.61141609749569
chr12:47476932-47476938:+	3.95334824554604	4.25051446066163
chr12:47532669-47532763:-	1.40599157599645	7.6147506545947
chr12:47799461:+	2.26242862616448	0
chr12:48735391:-	0	1.07100416259921
chr12:48972192-48972298:-	15.9704764186687	6.21224771162215
chr12:49048008-49048028:-	0	4.42240198786524
chr12:49048325-49048385:-	3.12286082408838	2.66551728541773
chr12:49048658-49048745:-	15.0064247919637	9.20541988688234
chr12:50360912-50360938:-	1.40599157599645	1.24741907760773
chr12:50374670:-	1.12175751132234	0.539540083035461
chr12:50540389-50540391:-	5.39216762613689	0.894268793809017
chr12:50540662:-	1.12175751132234	1.77515189467226
chr12:50593128-50593145:-	6.25089925357619	14.7100827988953
chr12:50599669-50599725:+	5.11286505800484	25.1247959334069
chr12:52002923:-	0.838391877713846	1.07100416259921
chr12:52003908-52003951:-	5.35884372256684	4.09298081236319
chr12:52005062:-	46.920455910833	37.9365054556666
chr12:52105106-52105112:+	4.53210681838635	1.96310020691738
chr12:52105260-52105316:+	13.2751015501007	21.3719677093496
chr12:52137942-52137978:-	1.12175751132234	5.51415734836368
chr12:52138298:-	1.12175751132234	0.539540083035461
chr12:5223959:-	1.69091961938157	2.82581195786257
chr12:52419978-52420066:-	9.29308048485775	9.07410673048325
chr12:52840136:+	1.12175751132234	0
chr12:53067396-53067490:-	5.10126892644557	4.97161110077211
chr12:53068132-53068136:-	0.838391877713846	4.60170346598748
chr12:53801250-53801265:-	3.67062313544375	2.30114486056606
chr12:54473596-54473597:-	3.09691119537802	0
chr12:54506529-54506554:-	2.5277490873188	1.25668738672213
chr12:54506953-54506970:-	7.60676415268748	7.79988223202669
chr12:54578733-54578942:+	83.8323931248489	58.3894477065796
chr12:55164061:-	0	1.42356012388191
chr12:55347225-55347275:-	51.8768307024356	20.2741745701999
chr12:58891058:+	0	1.07100416259921
chr12:59781293:+	0	4.9152687709329
chr12:64939178:-	0	1.42356012388191
chr12:65686497:+	2.26242862616448	6.12924492978332
chr12:67701742-67701811:+	7.66657011368489	7.93379819902368
chr12:69038198-69038244:-	5.10412000575103	3.72358547678836
chr12:69095842-69095970:-	3.93443464202625	5.49627819806862
chr12:69099259:+	1.40599157599645	0.539540083035461
chr12:69330856:-	0	1.07100416259921
chr12:69666224:-	1.69091961938157	1.07100416259921
chr12:69666542:-	1.40599157599645	0
chr12:73062107:-	2.83568913742394	5.95599452191037
chr12:73095327-73095425:+	14.2160429854662	17.8895790802141
chr12:74101442:+	0	2.12597720238227
chr12:74410742-74410846:+	72.4595159138039	47.415508437693
chr12:74461878:+	1.40599157599645	0
chr12:74479808:-	1.12175751132234	0
chr12:75029679-75029811:+	37.9923916951527	32.8941044861386
chr12:75149648-75149667:+	12.2148641980624	9.5343677736204
chr12:75149773-75149777:+	2.5277490873188	2.31660938129351
chr12:75554693-75554724:-	31.5208661298802	16.3024678266422
chr12:76005848-76005851:-	2.5277490873188	3.02257097227999
chr12:76079657-76079660:+	2.24351502264469	2.84312450606894
chr12:76079766-76079814:+	17.9359316574516	19.8679025013099
chr12:76121705-76121826:-	114.981709982114	82.0353188061159
chr12:76180009-76180064:-	7.92061069216669	2.50481303944369
chr12:76343338-76343482:+	119.049630738232	88.559493018691
chr12:76430690-76430721:+	5.35884372256684	9.0621800710952
chr12:76812926-76812953:+	16.5824426943038	15.2373314080704
chr12:77225445-77225457:-	0	2.49456428648112
chr12:77292271:-	0	1.24741907760773
chr12:77560320:+	0	1.07100416259921
chr12:78857739-78857777:+	13.1398246768993	7.41276534717368
chr12:79014425:+	1.40599157599645	0.894268793809017
chr12:79014940-79014995:-	7.03369273612796	3.75152554193759
chr12:79029800-79029828:-	7.93920170714884	5.48829914595519
chr12:79029980:+	1.97642607328519	0
chr12:79079695-79079749:+	15.4770910356761	11.3056314932327
chr12:8004363:-	0	1.77515189467226
chr12:80831977-80831981:+	78.7126864998532	0.717147303686669
chr12:81269655:-	0	1.24741907760773
chr12:82289601-82289603:-	20.522972083676	17.400127788179
chr12:82322797-82322862:-	38.2982987536001	40.2940280441438
chr12:83602413-83602447:-	2.52931149709541	2.12597720238227
chr12:83604895-83605024:+	26.8434196600236	16.6457624237849
chr12:84655632-84655681:-	77.1020777576348	31.9559172814044
chr12:84995919-84995948:-	6.50853289167154	3.73971827596666
chr12:84996021-84996052:+	60.8534285187521	53.1682758144895
chr12:85200356-85200390:-	15.3219777066604	6.57374988587419
chr12:85200966:-	1.69091961938157	0.539540083035461
chr12:85224902-85224905:+	4.79017771348327	3.54295926154924
chr12:85258291-85258293:-	1.97642607328519	1.42356012388191
chr12:85263818-85263872:+	3.93443464202625	3.37461397227911
chr12:85265806:+	1.12175751132234	0.717147303686669
chr12:85358947-85358997:-	49.9284283638674	62.3312040574071
chr12:85474343:+	7.74902064598151	11.3067698919359
chr12:85514751:+	1.40599157599645	0.717147303686669
chr12:86222094-86222130:-	24.4690315084962	24.1300995681905
chr12:86287851:+	0.838391877713846	1.95065108293269
chr12:86432781:+	0	4.9152687709329
chr12:86545240-86545249:-	6.48236972209436	6.38857962303486
chr12:86545338-86545364:+	43.417590574509	40.4918231211156
chr12:86593227-86593398:+	649.558753308847	497.111872777484
chr12:86602664:-	1.12175751132234	0
chr12:86682932-86682966:+	7.89118731206154	10.6145645032413
chr12:86721226-86721249:+	8.77855669690653	2.32769154932134
chr12:86838775-86838859:-	112.30457144474	65.6511469045005
chr12:86988571-86988622:-	58.7131481931729	53.7711947792533
chr12:87031994-87032043:+	19.8801466129601	18.6613498651234
chr12:87064198-87064203:+	6.7950396251326	3.55011316053954
chr12:87088077-87088121:+	21.0708919482936	11.6603795151148
chr12:9531720:+	0	1.24741907760773
chr12:9537937:-	0	1.07100416259921
chr13:10363742-10363748:+	8.50125876132699	0
chr13:10377500-10377597:-	4.21797472798936	0.717147303686669
chr13:10562607-10562658:+	33.0138329723993	43.2568183749322
chr13:10697301-10697327:+	5.34198862779932	2.50410646432986
chr13:10721110:+	1.69091961938157	0
chr13:11033374:+	0	1.24741907760773
chr13:11361080:+	0	1.24741907760773
chr13:11887088:+	0	1.07100416259921
chr13:12062758-12062955:-	29.4672542430145	15.4426347821125
chr13:12189425-12189464:-	29.4560268693053	33.9071280632946
chr13:12189719:-	2.5488656241214	0
chr13:12189789-12189805:+	8.74918677200617	11.8664016480579
chr13:12235181-12235225:-	11.0630144642853	14.9601334942638
chr13:12281733-12281738:-	1.12175751132234	2.49019116596815
chr13:12301071-12301132:+	25.4519368506314	12.0787115280535
chr13:12533429-12533494:-	7.88836129809081	7.45865676350772
chr13:12639963:+	0.838391877713846	1.07100416259921
chr13:12640361:+	1.69091961938157	0.539540083035461
chr13:13034716-13034765:-	85.883818691354	91.3818469330722
chr13:13034927-13034930:-	2.5277490873188	1.07908016607092
chr13:13184885-13184891:-	0	2.14200832519841
chr13:13425200:-	1.12175751132234	1.59946207760685
chr13:15925945-15925972:-	9.34588726185629	9.02569024289794
chr13:16086355-16086376:-	7.34060574738129	4.98392203738402
chr13:16098439:-	1.69091961938157	0
chr13:16109723-16109760:-	57.2294793522122	69.6604989243126
chr13:16109934-16109969:+	2.2443834537103	3.02257097227999
chr13:16200839:+	1.97642607328519	0.717147303686669
chr13:16387323-16387369:+	4.21866870670036	2.32769154932134
chr13:16947424-16947584:+	14.1142388151642	2.85883517510341
chr13:17320643:-	1.12175751132234	0
chr13:17320935-17320939:-	307.08351072505	43.0007689379227
chr13:17372160-17372181:-	3.95334824554604	2.31660938129351
chr13:17423437-17423486:-	45.408146624984	39.8417287736052
chr13:17455346-17455393:+	10.4656627605764	3.37043519298965
chr13:17513762:+	1.12175751132234	0
chr13:17518389-17518452:+	9.02951152817998	8.86944385315846
chr13:17627168:+	1.12175751132234	0
chr13:17708324:-	0	1.24741907760773
chr13:17749202-17749260:-	23.0128144805908	52.3838935207685
chr13:17809721:-	1.40599157599645	1.07100416259921
chr13:17809922-17809962:-	21.6601291033975	8.29795512194776
chr13:17828515-17828621:+	82.7652220140238	76.4663404890507
chr13:17956913:+	0	1.59946207760685
chr13:17992404-17992495:+	7.63568264878158	1.59946207760685
chr13:17992521-17992522:-	5.10126892644557	1.07100416259921
chr13:17994260:-	1.40599157599645	0
chr13:18001069:-	1.40599157599645	0
chr13:18065849-18066131:-	205.966802028201	80.5487366544674
chr13:18066305-18066596:-	336.496971564629	132.173508529069
chr13:18066721:-	1.12175751132234	0
chr13:18088309-18088396:-	32.9322266109732	8.18342392201124
chr13:18092712:-	0	1.07100416259921
chr13:18199387-18199618:-	67.8767147402796	51.8565814402653
chr13:18199796-18199811:+	2.5488656241214	4.79570914704718
chr13:18238467-18238505:-	9.94877817356607	11.8120987084425
chr13:18322114-18322120:+	14.5208397482777	12.6758688118014
chr13:19524193:-	0	1.07100416259921
chr13:19633351:+	1.69091961938157	0
chr13:19634099:+	1.69091961938157	2.82581195786257
chr13:19634821-19634882:+	67.0341220587499	50.1352270962286
chr13:19635045-19635164:+	44.4848162020292	25.5929453419165
chr13:19788505:+	0	1.77515189467226
chr13:19970762:+	1.12175751132234	0.717147303686669
chr13:19971122-19971366:+	54.3493375976316	75.0035325772253
chr13:20313822-20313897:+	7.94866335806387	5.51359074627499
chr13:21312161-21312282:+	40.2546029843607	48.216941191023
chr13:21312732:+	1.12175751132234	0.894268793809017
chr13:22474827-22474845:-	3.95485720011786	1.43380887684448
chr13:22747701-22747717:+	1.69091961938157	2.67097920148964
chr13:23147548:+	0	1.59946207760685
chr13:23148761-23148846:-	12.4400987231834	14.6206501425571
chr13:23364040:+	0	2.47616639918063
chr13:23425834-23425927:+	117.77666034475	180.124586258321
chr13:23430514-23430536:+	4.81129425028588	2.14070742756858
chr13:23430922-23431045:+	27.1807289641952	24.0615617174214
chr13:23808183-23808184:-	2.24351502264469	0
chr13:23808332-23808470:-	176.392556900055	101.994301120396
chr13:24116085-24116108:+	6.79694183922617	15.4695064050217
chr13:24387609:+	1.12175751132234	0
chr13:24782515:+	0	1.07100416259921
chr13:24972731:-	0	1.07100416259921
chr13:24972824-24972983:+	10.9650865007195	12.2574435183833
chr13:25060478-25060498:+	5.10793356146278	4.42041175655348
chr13:25098074:-	1.12175751132234	0.894268793809017
chr13:25593081-25593120:-	5.96055705591905	8.14045941127131
chr13:25645261:+	0	1.07100416259921
chr13:26788069-26788094:-	26.9906131848339	87.0767464228349
chr13:27800695-27800827:+	15.2443815433356	21.6165745684009
chr13:27854586-27854620:+	10.2189593847432	1.78815146628588
chr13:27996310-27996368:-	38.6323870819247	38.724786548517
chr13:28284969-28285006:+	16.8893198841985	19.9588286257479
chr13:28384759:-	1.69091961938157	0.894268793809017
chr13:28426549-28426570:-	7.63655107984719	11.1049939257814
chr13:28426765:-	0.838391877713846	1.07100416259921
chr13:29250174:-	1.69091961938157	0
chr13:29292528-29292561:-	140.41456420973	75.74955564092
chr13:29492606-29492690:+	20.9618920935177	12.7457892313307
chr13:29588346-29588360:-	5.0561921533486	2.15008432867013
chr13:29674380-29674428:+	3.67062313544375	1.07100416259921
chr13:29742341-29742347:-	5.65386432970869	1.59946207760685
chr13:29913682-29913770:-	0	5.16366357073031
chr13:30242583-30242624:-	13.9742061978104	4.41164429788071
chr13:30242797:-	1.12175751132234	0
chr13:30381515-30381570:-	3.36614096503264	16.8454325280775
chr13:30399844-30399873:-	7.33986429802793	4.63443829898445
chr13:30919090-30919166:+	33.6376618542088	9.06912821115932
chr13:31271037-31271129:-	34.1068699563151	43.2285391109072
chr13:31608505:-	0	1.24741907760773
chr13:31614370-31614405:-	20.5598602811695	15.9918065892589
chr13:31653762-31653920:+	644.938837336481	769.019272541968
chr13:31654092:+	1.12175751132234	0
chr13:31655148:+	1.12175751132234	0
chr13:32099311-32099351:+	5.62593267192634	7.24578931031479
chr13:32196558-32196648:+	55.6829301481707	35.8987422817991
chr13:32239977-32240188:+	101.154841041976	58.2149318078126
chr13:32475485:+	0	1.07100416259921
chr13:32794774-32794823:+	2.5277490873188	2.49019116596815
chr13:33078062-33078064:-	2.26242862616448	5.12455948862654
chr13:33130440-33130475:+	2.2443834537103	3.73825210158964
chr13:33160087-33160159:+	26.7130149443259	27.1264666772226
chr13:33226574:+	1.12175751132234	0.717147303686669
chr13:33326456-33326485:+	24.2003840113885	12.9250369169546
chr13:33421111-33421136:+	1.12175751132234	6.71922446260908
chr13:33437678:+	0	1.07100416259921
chr13:334532-334534:+	1.12175751132234	7.77359193168382
chr13:335963:-	0	1.07100416259921
chr13:337951-337958:+	0	17.6412927451141
chr13:33968013-33968035:-	15.4028767203861	27.1864360513688
chr13:34140788:-	1.12175751132234	0.539540083035461
chr13:34232077-34232083:+	2.81198315199291	2.49229919835893
chr13:3478015-3478047:+	1.12175751132234	6.04508021248516
chr13:34824309:-	0	1.42356012388191
chr13:34825307-34825418:-	16.1889059683377	26.5644364944226
chr13:34877670:-	0	1.24741907760773
chr13:35259925-35259941:-	12.4764727713621	12.5427568023956
chr13:35286614-35286648:+	21.9456401082125	17.5575550571468
chr13:35294776-35294820:+	5.68046475628745	5.49501740433967
chr13:35294940-35295001:+	12.9220574375778	15.0229922002653
chr13:35295477-35295490:+	30.541044127754	31.6616979298521
chr13:359742-359743:+	0	2.67097920148964
chr13:36021467:-	0	1.07100416259921
chr13:36028583-36028588:-	1.12175751132234	30.3386964835755
chr13:36144626-36144661:-	26.4424489641291	23.0611046764108
chr13:36144987:-	1.12175751132234	0
chr13:36304059:+	1.40599157599645	1.59946207760685
chr13:364168:-	0	1.42356012388191
chr13:364356-364360:-	0	4.42240198786524
chr13:36588867:-	1.97642607328519	0
chr13:36589199:+	1.12175751132234	0
chr13:37026778-37026804:-	44.5577697384268	44.5442605835575
chr13:37026927:-	0	1.42356012388191
chr13:3707154-3707194:-	27.6576172272639	32.980632508428
chr13:37954761-37954780:+	6.21528077273486	13.7315232300699
chr13:38032483-38032591:-	95.4958301793873	76.0637996606912
chr13:38234036:-	1.40599157599645	0
chr13:38239819-38240049:-	145.432349550096	79.0234856349786
chr13:38240158-38240223:-	15.8639402759374	20.7609972022977
chr13:38240401:+	0	1.24741907760773
chr13:38329883-38329889:+	4.56300335573828	7.59086767192073
chr13:38455197-38455199:+	2.5277490873188	0.717147303686669
chr13:38533474-38533495:+	1.40599157599645	1.96527295640822
chr13:38554863-38554864:-	4.24461833541073	1.25668738672213
chr13:38561690-38561752:+	56.8123851546724	59.9769224879969
chr13:38593594-38593625:+	7.63568264878158	14.8564841794923
chr13:38600440-38600447:+	6.26246438785671	5.43590496364636
chr13:38891014-38891037:+	4.24461833541073	3.37043519298965
chr13:39365622:+	1.12175751132234	0
chr13:39510104-39510121:+	1.69091961938157	8.12501260648509
chr13:39584323-39584365:+	19.2457818672595	27.2933211314327
chr13:39628923-39628960:-	28.5819885653567	38.6317544530819
chr13:3984186-3984237:-	19.6970993728185	26.6655684619236
chr13:40178549-40178619:-	7.08308724551846	7.80307634565788
chr13:40178883:-	0	1.24741907760773
chr13:40615470-40615541:+	41.6737265298117	38.6410804643069
chr13:40616149:-	1.12175751132234	0
chr13:41855117-41855120:-	9.41904835428127	9.6475367106339
chr13:41881424:-	1.40599157599645	0.717147303686669
chr13:42019513-42019553:+	14.7332700782316	13.6200096801042
[truncated: 15,362 more rows]
