# Supplementary material for: Evolution of tissue and developmental specificity of transcription start sites in Bos taurus indicus
Source: Commun Biol. 2021 Jul 1;4:829. doi: 10.1038/s42003-021-02340-6 (PMC8249380; doi:10.1038/s42003-021-02340-6)
Supplement: Supplementary file 4 — Supplementary Data3 [file 42003_2021_2340_MOESM4_ESM.txt]

Bosindicus.Muscle	Bostaurus.Muscle
chr10:10003931:-	0.462943254001973	1.66285838694674
chr10:100119454:+	0	1.30275000701327
chr10:100247609-100247697:-	0	19.1508690789428
chr10:100258124-100258189:+	61.1743358867056	55.3745962254361
chr10:101094619-101094624:-	0.612015387120555	8.76688316476661
chr10:101280655-101280700:-	11.3890662058734	35.605212659404
chr10:101862205-101862245:+	55.9586742524834	44.757160692965
chr10:101923709-101923777:-	6.75671148593165	5.45865221353887
chr10:102005656-102005666:+	22.7184106116662	61.5854703554437
chr10:102012292-102012293:+	2.39772612192851	1.32869461179217
chr10:102435808-102435813:-	2.97100730102511	3.50156067848804
chr10:102772419:-	1.05340373252421	0.756550560739622
chr10:102772593-102772627:+	0.462943254001973	2.78587987900392
chr10:102772740-102772849:+	2.6881662838602	3.1447602281198
chr10:102869572-102869619:+	12.6724600927372	11.0547229196144
chr10:102954897-102954979:+	107.016939960898	64.6064938147442
chr10:102955159:+	1.48903297226874	0
chr10:103051119:-	0.462943254001973	1.66285838694674
chr10:1043554-1043566:-	3.03740930035092	8.63960420818318
chr10:10546438:-	1.19913331159146	0
chr10:10546754-10546792:-	11.2478177347954	9.61474623600333
chr10:10611812-10611834:+	5.2374188150671	2.90750457582182
chr10:10675266-10675463:+	772.931281201775	1689.23782012951
chr10:10719646:+	1.05340373252421	0.756550560739622
chr10:10720792:+	1.34432238940429	2.02064483111666
chr10:10725570:+	1.34432238940429	2.19881067147477
chr10:1094669-1094753:+	63.682085267688	34.4361527870577
chr10:10961439-10961442:-	3.44669295549953	5.16242786204395
chr10:11005836:+	0	1.66285838694674
chr10:11006284-11006313:+	1.9604571970819	6.23573648929851
chr10:11216774:-	0	4.31051400785152
chr10:11460229-11460273:-	3.42977843829036	6.21063686027581
chr10:1161204-1161275:-	7.8005854253572	1.30275000701327
chr10:11926204-11926321:-	6.09998422045248	2.41415427215907
chr10:11961437-11961498:-	5.18131140545906	4.39372626819198
chr10:12018593-12018625:+	0	4.62539694124061
chr10:12082681:-	1.34432238940429	2.19881067147477
chr10:12129423-12129484:-	32.3475696671032	11.3789818997836
chr10:12166352-12166357:-	9.29372127633252	82.3373051439536
chr10:12228416:-	0	1.66285838694674
chr10:12354836-12354853:-	0	2.60475211012395
chr10:12424539-12424561:-	5.6567932114356	5.59856433197617
chr10:12435898:+	1.63331442938972	1.30275000701327
chr10:12500792-12500805:-	1.07495864112253	3.6792979900533
chr10:1263857-1263860:-	0	7.39433670831942
chr10:12675042-12675048:-	6.33228353777606	6.4046017701839
chr10:12743622-12743743:+	42.4326614422684	24.1906136405546
chr10:12896690:-	0	1.12162223813329
chr10:1299352-1299458:-	6.85919356899383	9.77332817560081
chr10:13201766-13201806:+	7.73775069236396	4.2500581557656
chr10:13252124:-	2.34948455419317	2.37654798304003
chr10:13276272:+	1.19913331159146	0
chr10:13286942:+	0	1.30275000701327
chr10:13356142-13356169:-	6.95150615250202	4.43182190608322
chr10:13362104-13362143:-	6.04329149779064	2.55389071319768
chr10:13895528-13895596:+	5.51344400581806	30.442058933085
chr10:13895769:+	0.462943254001973	2.19881067147477
chr10:14103110-14103143:-	5.84495957868245	5.49484398006338
chr10:14357604-14357633:+	10.9085001010886	2.84045554467301
chr10:14381795-14381837:+	1.05340373252421	3.50156067848804
chr10:14905233-14905254:+	31.7824893292305	50.0950566515253
chr10:15067438-15067460:+	2.54345570099575	0
chr10:15067582-15067680:-	6.01974306469179	7.20598016311978
chr10:15081413-15081416:-	1.51906885167824	3.86265505222319
chr10:15093417-15093440:-	0	2.78587987900392
chr10:15105605-15105622:+	2.10680746504843	6.2401003337081
chr10:15105949:+	0	1.30275000701327
chr10:15649636:+	0.462943254001973	1.30275000701327
chr10:15652216-15652328:-	35.2075463617126	15.0866307111169
chr10:16029561:+	1.19913331159146	0
chr10:16343793-16343848:+	14.4165022958667	2.59278888216921
chr10:1658640:+	0	1.12162223813329
chr10:16971884:-	0.612015387120555	1.12162223813329
chr10:17576157-17576185:-	14.1598092227119	1.84201022110653
chr10:17619097-17619264:-	21.9131724874006	12.9172285540736
chr10:18101575:-	1.48903297226874	0
chr10:1817589-1817591:-	30.3975690005489	71.8060960231313
chr10:19061536-19061602:-	3.30066016592914	5.34215637700004
chr10:19138254-19138305:-	0	6.41555977161919
chr10:19138444:-	0	5.69982644006652
chr10:19140406-19140467:-	0	6.10927471713386
chr10:19141699-19141876:-	0	53.3992179583858
chr10:19145251:-	0	1.12162223813329
chr10:19164376-19164467:-	134.349363761167	667.712183451661
chr10:19197740-19197829:-	2.10429718298989	6.22793748542988
chr10:19296223-19296252:-	4.06664397323104	4.65937468314585
chr10:19367339-19367342:+	2.81887577782335	16.7683402885222
chr10:19367541-19367615:+	8.92907027448578	8.7728082257115
chr10:19486133-19486151:+	16.7967423022675	11.2380584429517
chr10:19888461:+	0	2.55389071319768
chr10:19888628:+	0.612015387120555	2.73086788124524
chr10:19914130:-	0	1.12162223813329
chr10:20405794-20405983:-	38.0244771337215	0
chr10:20437582-20437585:-	13.6198604551336	10.0530997430286
chr10:20437695-20437759:-	2.88610733983454	22.2789627866654
chr10:20490928-20490932:+	0.759974793585592	3.68194054346542
chr10:20560407-20560491:-	2.3836873203739	20.2615843273359
chr10:20731374-20731411:+	9.39338030448291	22.2945205437349
chr10:20809214:-	0	1.30275000701327
chr10:20832541:+	0	2.02064483111666
chr10:20837700:+	0.907053464557685	3.78626461512924
chr10:20871369-20871382:+	0	3.90750211713722
chr10:20893317-20893355:+	6.58840264694059	17.5050076183692
chr10:20926557-20926610:+	2.55920093739367	6.39552861738394
chr10:20936616-20936653:+	46.8427571898603	17.5415198943068
chr10:20946314-20946334:+	22.0953592585036	8.76510499086692
chr10:20948208-20948254:+	7.15209143702796	0
chr10:20962156-20962164:+	3.71948127275283	6.22793748542988
chr10:20991832-20991879:-	3.4481410774458	11.0290936600489
chr10:21003666-21003736:-	29.1078359429201	35.1919948233984
chr10:21004528-21004575:+	28.4662407299921	26.109335689622
chr10:21010372-21010565:+	24.5080489900549	27.9773547021422
chr10:21010793:+	1.05340373252421	1.48312987199065
chr10:21015340-21015438:-	4.16500219585672	7.88431647772243
chr10:21018561-21018731:-	87.8159382912549	58.1976500709093
chr10:21029097-21029181:-	14.4832967336044	15.5965666092406
chr10:21029344:-	0	1.30275000701327
chr10:21100551-21100639:-	14.6188965051669	24.5177917031672
chr10:21392348-21392368:-	1.92074406637192	3.32514009309718
chr10:21468740-21468757:-	10.4939753167892	3.36205057476617
chr10:21488683-21488785:+	6287.26388765533	2354.33287287009
chr10:21490427-21490588:+	52.5727397332629	71.7983415945465
chr10:21490535-21490574:-	3.84017482009252	0
chr10:21490898-21490991:+	12.9044179142986	15.1158088524216
chr10:21491000:-	1.05340373252421	0
chr10:21491539-21491647:-	31.5834713495122	0.572144051052544
chr10:21491551-21491605:+	13.0611354876111	11.8591742501875
chr10:21491841:-	3.90372398999461	0
chr10:21492639-21492665:+	7.29954665778741	2.45271800330754
chr10:21492692:-	1.34432238940429	0
chr10:21492852-21492881:+	0.907053464557685	2.96363245923982
chr10:21492914:-	1.05340373252421	0
chr10:21493021-21493052:+	2.39772612192851	1.8792337636566
chr10:21493530-21493566:-	8.16083751234209	0
chr10:21494846:+	5.02159811732835	0.939616881828298
chr10:21495053-21495119:+	9.01986930226449	0.756550560739622
chr10:21495103-21495200:-	7.83010887482695	0
chr10:21496301-21496365:-	10.8330309554308	0
chr10:21496313-21496355:+	3.7420485113328	0
chr10:21497227:-	1.19913331159146	0
chr10:21497901:+	1.19913331159146	0
chr10:21498222:+	1.92074406637192	0.756550560739622
chr10:21499050-21499071:+	3.26623996352256	0.756550560739622
chr10:21499787:+	2.06395383646742	0.572144051052544
chr10:21499957:-	1.05340373252421	0
chr10:21507577:+	1.34432238940429	0
chr10:21508162:+	1.48903297226874	0
chr10:21521716:+	4.32394326060007	0
chr10:21521957:+	3.62281609116919	0
chr10:21595267-21595270:-	14.9497268808079	12.8462701778165
chr10:21762016-21762031:-	5.2480463793989	3.30301193229778
chr10:21762400-21762429:+	58.1666629785449	33.0342631123221
chr10:21789617:-	1.05340373252421	0
chr10:21789774-21789785:+	4.87928607410904	5.51534850632528
chr10:21821738:+	1.34432238940429	0
chr10:21821853-21821857:+	109.372025653745	96.2945514038254
chr10:21862289:+	0	2.73086788124524
chr10:21915957-21915976:+	28.0007178846344	20.2215093491429
chr10:21924903-21924947:+	7.57499227516307	3.1707048328987
chr10:21955829-21955863:-	5.22798375039953	27.2374630570563
chr10:21977870-21977943:-	6.02163265785104	11.8036593933233
chr10:21984355-21984376:-	91.6295673008253	60.8270383657864
chr10:22042460-22042483:-	110.764529562401	148.903012981074
chr10:2212842:+	0	1.30275000701327
chr10:2213046-2213069:+	27.9419203019331	104.768410525001
chr10:2214249:+	0.462943254001973	1.84201022110653
chr10:22212582-22212624:-	31.7601823448621	20.0618129967926
chr10:22229532-22229591:+	112.160659368299	53.1127158707284
chr10:2413578:+	0	1.66285838694674
chr10:25662342:+	5.16076026228944	4.31051400785152
chr10:25692932-25692976:-	16.2011610342268	33.3610489914771
chr10:25693310:+	1.19913331159146	2.55389071319768
chr10:25712397-25712426:+	4.73717432377964	4.61343371328587
chr10:25725947-25725972:+	2.24532981651028	2.41415427215907
chr10:25771886-25771904:+	18.2358413242421	19.4330885407601
chr10:25880945-25880981:+	52.7504318207635	45.0473874052982
chr10:25986923:+	0	5.52676915185289
chr10:25992798:+	0.759974793585592	5.00660736123174
chr10:26023829:-	1.34432238940429	1.66285838694674
chr10:26077164-26077235:-	0.462943254001973	11.2190892830864
chr10:26078526-26078593:+	600.73650503467	326.661910370188
chr10:26079181-26079255:+	568.975231615888	196.063676372811
chr10:26080035:+	1.05340373252421	0
chr10:26125212-26125237:-	13.7156642159918	10.0485335994471
chr10:26256231-26256264:+	30.3095375128904	15.428969706355
chr10:26356008:+	2.34948455419317	2.19881067147477
chr10:26371941-26371969:-	5.46640399857994	11.2806562601596
chr10:26412966-26413034:-	30.6348793568467	21.1936556316566
chr10:26638325-26638328:-	24.2643495997871	44.2585767009247
chr10:26650585:-	0	1.66285838694674
chr10:26667249-26667258:+	5.12531856058671	6.50932467932629
chr10:26673437-26673476:-	9.63216047025521	7.15756273158741
chr10:26673828:+	1.05340373252421	1.30275000701327
chr10:26692886-26692975:+	9.3266208578176	17.92546127776
chr10:26778367-26778384:-	6.96350822937971	7.36125380218937
chr10:26778576-26778671:+	52.1604523106143	19.195135151056
chr10:26780689-26780691:+	7.07701482385215	12.5521282655191
chr10:28299482-28299576:+	305.282422238398	127.680978562728
chr10:28391787-28391855:-	30.8739667799883	42.1448476052621
chr10:28406113:+	1.05340373252421	0
chr10:28410057:-	0	1.30275000701327
chr10:28490749-28490797:+	19.3358308423114	6.08139599646462
chr10:28535846-28535848:+	3.40977703864067	0.572144051052544
chr10:29286442-29286552:-	30.9288440472529	0
chr10:29286693:+	1.63331442938972	0
chr10:30293908:-	0	3.6110479923039
chr10:30440159-30440192:-	6.80723736808636	10.1607700539204
chr10:30457177-30457186:-	10.1027486661962	6.84302372743671
chr10:31026323-31026325:-	6.08723879953594	2.37654798304003
chr10:31823051:-	0	1.12162223813329
chr10:32244032-32244073:+	10.1360435802826	1.87817279887292
chr10:33635781:-	0	1.30275000701327
chr10:33846989:+	0	1.12162223813329
chr10:33993750:+	1.05340373252421	0
chr10:34060104-34060159:+	11.3476358884467	6.28934992253458
chr10:34357288:-	0	1.48312987199065
chr10:34525459:-	1.19913331159146	0
chr10:35209555:+	1.77720699125382	4.83287034087361
chr10:35590873:+	1.34432238940429	0
chr10:35691473-35691512:-	78.2099284859204	28.164465400454
chr10:35757205:-	0.759974793585592	1.84201022110653
chr10:35956857-35956879:-	3.87708184289677	13.9491546332513
chr10:36000359:+	0	1.30275000701327
chr10:36022848-36022880:+	47.1498655133435	58.9641221722673
chr10:36051709:+	0	1.12162223813329
chr10:36160881:-	2.34948455419317	0.756550560739622
chr10:36312781:+	0.907053464557685	1.48312987199065
chr10:36347349-36347366:-	2.25253704411567	1.66285838694674
chr10:36347547:+	1.92074406637192	1.12162223813329
chr10:36433642-36433670:+	5.80824754257205	4.08560514076569
chr10:36464650:+	6.82257417611703	8.45026416004337
chr10:36720031-36720032:+	1.63331442938972	8.21818359854866
chr10:36761531:+	1.05340373252421	1.48312987199065
chr10:36789602:+	5.16076026228944	0
chr10:36836718-36836750:-	47.5668062955929	34.6209912055758
chr10:36864202-36864222:+	22.0483348153297	27.0932639202958
chr10:36955495:-	10.2478220192527	13.0345485041703
chr10:37019367:+	0.612015387120555	2.02064483111666
chr10:37170502:+	0.462943254001973	1.66285838694674
chr10:37222175:+	1.63331442938972	0
chr10:37379508:-	1.63331442938972	1.30275000701327
chr10:37637421-37637448:-	10.0768908635266	5.20599934808139
chr10:37637608:+	0	4.13598685993888
chr10:37638653-37638675:-	0	2.78587987900392
chr10:37711254-37711368:+	69.3065227596333	173.812148844765
chr10:37798580:+	1.77720699125382	0
chr10:37798727:-	1.05340373252421	0
chr10:37799100-37799128:-	242.770276588921	193.188121471625
chr10:37821768-37821793:-	16.17494152952	11.1256881743705
chr10:37826009-37826022:+	13.6901422918793	6.04146864499892
chr10:37875130-37875163:+	5.80750316056918	3.30301193229778
chr10:38032337-38032346:-	1.68697402824308	11.5091172031803
chr10:38168186:-	2.06395383646742	3.2598415420641
chr10:38333659-38333662:-	5.37734699312428	3.14226706924996
chr10:38333801-38333810:+	3.98087747953811	2.42274675381895
chr10:38358739:+	0.462943254001973	2.19881067147477
chr10:38393512-38393567:+	13.6099727349341	19.1802710542185
chr10:4074911:-	2.2068603907028	0
chr10:4104890-4104892:-	0.907053464557685	4.74668108741464
chr10:42629346-42629362:-	21.4924151149621	8.1077301160755
chr10:42659076-42659093:-	20.8128078393692	15.9200065066617
chr10:42659229-42659280:+	2.6842604558115	6.40582980100149
chr10:42669983-42670000:-	0.759974793585592	2.96363245923982
chr10:42705627:-	1.34432238940429	0.939616881828298
chr10:42707691-42707714:+	5.03530020826512	5.88283111368783
chr10:42749318-42749410:+	20.3754096128633	19.9758700795318
chr10:42819465-42819482:-	6.19155829354214	0.572144051052544
chr10:42820754:-	1.77720699125382	1.30275000701327
chr10:42858221:+	1.19913331159146	1.30275000701327
chr10:43158271:-	0	1.66285838694674
chr10:43219811-43219870:-	4.12760445707472	6.09095910334253
chr10:43219965-43219995:+	29.5936889919115	19.6694661763301
chr10:43277993:+	0	1.12162223813329
chr10:43438299:-	0.907053464557685	1.12162223813329
chr10:43555349-43555387:-	12.8470377661381	15.7897896356809
chr10:43797383-43797394:-	3.10945934777876	5.43873686695215
chr10:4387846:-	1.19913331159146	0.572144051052544
chr10:4387952-4387955:-	3.23877726039551	1.12162223813329
chr10:44057575:+	1.63331442938972	1.12162223813329
chr10:4444624:-	0.759974793585592	1.66285838694674
chr10:44477057-44477059:+	7.3594880825566	2.02064483111666
chr10:44660111:+	1.34432238940429	0.939616881828298
chr10:4471354-4471387:-	2.6881662838602	18.4168081367256
chr10:44831859-44831912:+	67.3373785247003	48.0978037845884
chr10:44939156-44939165:-	5.79632014265586	11.6821680988553
chr10:45157955:+	0	2.55389071319768
chr10:45256216:-	1.19913331159146	2.19881067147477
chr10:45313004-45313006:+	0	4.39762134294954
chr10:45366556-45366561:+	18.8151048685711	21.5723728927779
chr10:45639627-45639642:-	9.3668549984091	6.79785971592216
chr10:45818658-45818677:+	8.68533197223598	10.9103140423141
chr10:45845020:-	1.19913331159146	0
chr10:45876873-45876902:-	42.5358028178298	53.8608428064786
chr10:45880400-45880424:+	29.4968135646361	22.5041055812181
chr10:45950465-45950500:+	9.81088136327017	7.36041542331827
chr10:46099184:+	1.34432238940429	0
chr10:46185054-46185094:+	4.93925520602961	5.89380289903343
chr10:46407884:-	0.612015387120555	10.325107490412
chr10:46512789:-	0.462943254001973	1.30275000701327
chr10:46772235:-	0	1.84201022110653
chr10:46850532-46850545:-	5.85491364993626	9.79291207636144
chr10:46889165-46889193:+	43.5000228341099	35.136296788239
chr10:46923194:-	0.462943254001973	1.48312987199065
chr10:46954286:+	0	1.30275000701327
chr10:47016107-47016111:-	2.25253704411567	0
chr10:47021507:-	0	1.12162223813329
chr10:47022833-47022918:-	48.682665656215	1832.17529521197
chr10:47023085:+	0	1.30275000701327
chr10:4702508:-	0	10.325107490412
chr10:4702688-4702760:-	56.6236772033016	33.2899246063432
chr10:47742835-47742871:-	42.7355929598326	54.9825816962555
chr10:47902637-47902639:+	5.69202832911568	0.756550560739622
chr10:48034940-48035057:+	22.057797448478	19.7804370022056
chr10:4850710-4850711:+	0	6.30178757862326
chr10:48892500-48892510:+	2.39772612192851	2.24324447626659
chr10:49591169-49591185:+	7.04606262695863	3.13309854377965
chr10:49707809:+	1.48903297226874	1.48312987199065
chr10:49800140-49800144:+	34.275350156638	5.23109150120041
chr10:5012264-5012272:+	3.26026412322701	3.47964862687436
chr10:50557243-50557258:+	10.4819955334261	9.72622757574528
chr10:50583146-50583193:+	10.6559446518337	0.572144051052544
chr10:50957729-50957748:+	3.11735756899164	4.62911813092805
chr10:5109470:-	1.63331442938972	0.756550560739622
chr10:51318953-51318993:-	5.541388235888	7.17588495750847
chr10:51347920-51348028:+	9.14096866031957	8.47380333957448
chr10:51508886:-	3.76335014036913	4.65894745014787
chr10:51535757-51535852:+	9.48565339827504	5.9651771935625
chr10:52590579-52590607:-	15.2917626308776	11.2926539850594
chr10:52719340:-	1.63331442938972	0
chr10:52936811:-	1.34432238940429	0.756550560739622
chr10:53009697:+	2.91749043681115	0
chr10:53083817-53083819:-	5.09734748129071	0
chr10:53416680-53416712:-	20.6833181669465	27.7178726089578
chr10:53648541-53648554:+	2.42700305172887	7.3470721741574
chr10:53648664:+	1.48903297226874	0.756550560739622
chr10:53893356-53893420:+	4.82643762646107	4.0234395822962
chr10:54224351-54224505:+	1.51994958717118	14.2423404483042
chr10:54283640:-	0	1.12162223813329
chr10:54479493:+	1.48903297226874	0
chr10:54810030-54810102:+	0	3.14598825893739
chr10:54810216-54810244:+	1.48903297226874	4.55720044990506
chr10:54810699-54810723:+	0	3.14598825893739
chr10:54931206:-	1.19913331159146	0.756550560739622
chr10:54931335-54931447:+	39.1669258197318	26.2168829817398
chr10:5499747-5499790:-	0	2.24324447626659
chr10:54998925:-	0	2.02064483111666
chr10:54999005-54999057:+	1.92074406637192	4.62649084618656
chr10:55099775-55099797:+	10.8318079842642	9.44317869120594
chr10:57488118:+	0	1.84201022110653
chr10:57722334:+	5.16076026228944	4.31051400785152
chr10:57722591-57722651:+	18.3997537707835	5.04310573209467
chr10:57723049:+	1.48903297226874	2.73086788124524
chr10:57819018-57819118:+	104.973521102165	41.5483643210075
chr10:57819227-57819287:+	18.6417553792012	15.4565029819381
chr10:57819594-57819620:+	2.39826662318292	0
chr10:57819896-57819924:+	5.69332444320469	1.51310112147924
chr10:57828353-57828400:+	9.67925860008309	0.756550560739622
chr10:57848927:+	1.05340373252421	0.939616881828298
chr10:58366737:-	0	1.66285838694674
chr10:58367458-58367495:-	39.8775204454421	108.035817737562
chr10:58404105-58404138:+	4.05980268752194	3.17689616117649
chr10:58544522-58544589:-	6.42877771172119	16.912612658688
chr10:58629436:+	0	1.12162223813329
chr10:59166399:+	0	1.30275000701327
chr10:59370121:+	0	2.73086788124524
chr10:59460127-59460161:-	13.6709841451094	10.1239577976749
chr10:59575848-59575942:+	32.250366658885	47.4345031501847
chr10:59648220-59648299:+	8.18911001354592	15.7858369761355
chr10:59849880-59849899:-	6.45626303595291	6.18099876877016
chr10:59890319:+	1.19913331159146	0.572144051052544
chr10:60712264-60712307:-	3.73631509643087	2.19881067147477
chr10:61080808:+	1.19913331159146	2.19881067147477
chr10:61182333-61182394:+	50.4593610965733	49.799916318597
chr10:61372070-61372109:-	12.5896286255424	36.9025312228772
chr10:61654544-61654592:+	10.1149638398781	32.8536827880211
chr10:62071106-62071112:-	4.75067199838136	2.26831149362046
chr10:62855417:+	0	1.12162223813329
chr10:63087390:+	0	1.30275000701327
chr10:64864875-64864914:-	5.64199557612827	8.05264708138234
chr10:64898220-64898361:-	16.4634692390843	6.07012102367952
chr10:64947664:+	1.34432238940429	1.30275000701327
chr10:65019315:-	1.48903297226874	0
chr10:65098718-65098720:+	2.81242780819515	9.13540465183829
chr10:65139912:+	0	1.12162223813329
chr10:65243770:+	0.612015387120555	3.96124048442025
chr10:65381988:-	1.05340373252421	0
chr10:65613554-65613595:-	11.6929971620658	17.4242493836728
chr10:65613748-65613785:-	1.37199018070615	3.32339483812994
chr10:663572:+	0.759974793585592	1.30275000701327
chr10:66961766-66961811:-	5.78223296139126	4.08723063209331
chr10:66996839:-	1.05340373252421	0
chr10:67014646-67014684:+	4.46537327511402	2.41415427215907
chr10:67063064-67063082:+	18.1419466991323	120.557701789947
chr10:67400556:-	0	1.84201022110653
chr10:67504610:+	2.06395383646742	0
chr10:67525439-67525454:+	6.9497703584807	19.3153190322138
chr10:67532440:-	0	2.37654798304003
chr10:67611583-67611586:+	5.54055713162295	13.4438416318424
chr10:6764001-6764003:+	2.71548029811765	9.07102320957216
chr10:67753241:+	1.48903297226874	0.572144051052544
chr10:67879043:-	12.6914798608733	12.0206798020509
chr10:68006281-68006384:+	131.754863357371	106.821124154779
chr10:69005149:+	1.48903297226874	2.19881067147477
chr10:6925124-6925136:-	4.97455484266889	8.37247059599351
chr10:6925390-6925392:+	4.83823450318307	4.0408208925813
chr10:69671043-69671096:-	14.3894914463156	8.33635192915107
chr10:69671235-69671255:+	7.56505381832411	6.76071830486895
chr10:69768289-69768316:+	15.2980465681015	20.4584487805495
chr10:70515413-70515467:+	57.0873913266893	49.3625813919277
chr10:70551072-70551148:+	47.8649353901942	37.5097130676924
chr10:70592296:-	2.06395383646742	2.19881067147477
chr10:70592723-70592736:+	3.59685943351997	3.17689616117649
chr10:70698265-70698279:-	8.15780346141902	5.66115867319506
chr10:7115697-7115708:-	2.06395383646742	2.24324447626659
chr10:71479315-71479338:+	2.67596922358798	6.57468045154372
chr10:71759951-71759991:+	3.11987737796338	2.24324447626659
chr10:72032187:+	0	1.12162223813329
chr10:72385816:-	1.48903297226874	0
chr10:72471400-72471457:+	11.2660528920005	19.2763966177391
chr10:72471755:+	0	1.66285838694674
chr10:72814822:-	1.48903297226874	0
chr10:72818829-72818927:+	5.90511466418866	0
chr10:72819544-72819609:-	3.69726826585714	0
chr10:72820018:-	1.34432238940429	0
chr10:72821008-72821041:-	34.2432779321821	33.4376231835003
chr10:72884544:-	0	1.66285838694674
chr10:72884776:+	1.63331442938972	0
chr10:72886011-72886013:-	8.07825069910058	2.37654798304003
chr10:72895073-72895122:+	9.93642982970681	3.71813230998994
chr10:73121593-73121618:-	6.85747946342979	3.17764406507909
chr10:73121775:+	1.19913331159146	0
chr10:73836427-73836434:+	8.25306660959393	17.4210282561546
chr10:73884010-73884071:-	33.9509133757609	8.05995607086565
chr10:75797037-75797103:-	7.84353911327894	23.0559501591996
chr10:75968050:-	0.759974793585592	1.84201022110653
chr10:76063088-76063139:+	7.4824659234447	9.1836895658253
chr10:76282248-76282329:-	56.418194848065	42.3086370604068
chr10:76282249-76282338:+	4.26905149852318	1.51176093288084
chr10:76282592-76282674:-	21.5142392551685	33.3219872684812
chr10:76285620-76285627:+	5.95725768998979	0.572144051052544
chr10:76381444-76381493:+	28.4005028812444	41.0265236710505
chr10:76546433-76546553:+	6.5662048998669	18.8617920485504
chr10:76649278:+	1.34432238940429	2.19881067147477
chr10:76679817-76679838:+	9.48245123788366	8.90566373207993
chr10:76838721:+	0	1.48312987199065
chr10:77019050-77019191:-	44.5149777823003	113.015054020326
chr10:77048067-77048142:+	252.483973980675	151.970414834928
chr10:77109428-77109445:+	3.57351532843428	9.82168485257971
chr10:77177538-77177552:+	1.22291804758757	16.7571783441337
chr10:77193977-77194005:+	4.20887482064052	4.1131752368722
chr10:77197058:-	0.907053464557685	2.90750457582182
chr10:77226155-77226361:-	89.4047511793023	82.1898158527738
chr10:78563090:+	0.462943254001973	2.19881067147477
chr10:78563451-78563460:+	4.26905149852318	2.77719539185629
chr10:79157720-79157801:+	6.86431115454747	9.12224008501556
chr10:79255107-79255163:-	48.9103019782805	14.8192647940014
chr10:79255691-79255717:+	53.6914158496012	32.4146490970442
chr10:7945904:+	1.34432238940429	2.55389071319768
chr10:79474658-79474687:-	16.1620905493889	3.59460495203055
chr10:79499914:+	20.7456583009685	0
chr10:79553010-79553047:-	28.3582489595977	13.4828802160242
chr10:79566919:-	1.05340373252421	0
chr10:79618308-79618397:-	2.83335536167304	0
chr10:79667536-79667546:-	14.7813928488648	17.3814176604684
chr10:79977573:+	1.48903297226874	0
chr10:80002781-80002785:-	3.55405849576164	0
chr10:80002907-80002921:-	6.81426992816597	0
chr10:80059467:+	1.92074406637192	0
chr10:80620111-80620114:-	43.5932226623696	56.6339976841604
chr10:80641247:-	0.462943254001973	1.48312987199065
chr10:80675130-80675195:-	0	2.42437224514657
chr10:80770917-80770978:-	7.45023568547824	30.3262444469612
chr10:80858146:-	0	1.12162223813329
chr10:80934504-80934505:-	0.759974793585592	3.32514009309718
chr10:80934618-80934648:-	10.3046894131738	10.7010563190815
chr10:81046068:+	0.907053464557685	1.84201022110653
chr10:81185003-81185081:-	70.9504198415589	52.1845995598169
chr10:81185435:+	2.06395383646742	2.90750457582182
chr10:81344832-81344881:+	5.2237079892795	8.20066417465896
chr10:81495886-81495934:+	35.8101102949534	76.4958410919657
chr10:8176667-8176676:+	0.612015387120555	7.46528648066529
chr10:8176792:+	1.19913331159146	2.19881067147477
chr10:81931318-81931346:-	0	5.69338445482574
chr10:81931569-81931610:-	0	3.50377470310732
chr10:82020553-82020581:-	21.5104365773918	13.4548874907595
chr10:82046826-82046841:+	5.99410706050009	0
chr10:82226956-82226980:-	16.9588242518293	9.55727223536394
chr10:82281523-82281582:+	30.6771590097664	91.0972241761103
chr10:82281787:+	1.05340373252421	0.572144051052544
chr10:82281956-82281959:+	1.19913331159146	1.87489405806582
chr10:82359110:+	0	1.12162223813329
chr10:82525359-82525393:+	0.612015387120555	6.2332213497153
chr10:8274317:-	0	1.30275000701327
chr10:8336677-8336729:+	4.89192125898613	4.80564268034635
chr10:84163999:-	0	1.12162223813329
chr10:84405584:-	5.57757183071128	6.04547773055044
chr10:84446622:+	0.907053464557685	1.84201022110653
chr10:84531176-84531282:-	19.2381293756106	9.21764276845677
chr10:84561396-84561433:+	18.0557530255903	28.0309951117529
chr10:84619635-84619645:+	2.83335536167304	3.2598415420641
chr10:84901518-84901561:-	5.51132958373555	5.75213962298523
chr10:84987981:+	2.63395625759876	2.55389071319768
chr10:85078228:+	4.0439437487665	1.84201022110653
chr10:85165249-85165290:-	0.925886508003946	4.80761861506654
chr10:85196677-85196718:-	7.55932296988204	32.1099253772505
chr10:85254398-85254462:+	27.6058179487321	10.6841497146108
chr10:85277946-85277962:+	6.6992541866565	7.10224660392018
chr10:85333670:-	0	1.30275000701327
chr10:85333970-85333989:+	26.4616655841535	6.14768971314898
chr10:85447587-85447678:-	59.0294184575391	38.4389765245133
chr10:85448141:+	0	1.30275000701327
chr10:85783542-85783544:-	3.12234740165847	10.833137261883
chr10:85783971-85783973:+	16.1366760384972	16.7065999638281
chr10:85988365-85988412:-	7.84380421945197	5.53413955039336
chr10:85988466-85988488:+	41.13091851915	21.7861520825479
chr10:86019713-86019724:+	1.36999671855966	5.33561999136919
chr10:86030110:+	0	1.12162223813329
chr10:86138252-86138323:+	145.729991294992	111.019577685603
chr10:86141946:+	0.612015387120555	1.48312987199065
chr10:86145595:-	1.34432238940429	0
chr10:86259503-86259529:+	9.34518448310344	10.7400411557693
chr10:86301760:-	0.907053464557685	1.30275000701327
chr10:86313574-86313604:-	4.7531918073531	1.71643215315763
chr10:86407496-86407537:-	52.7271183279101	74.2375061061751
chr10:8642661-8642844:-	6.99691859550071	7.80410572250752
chr10:86488915-86488933:+	45.8467789893607	9.36649834536344
chr10:86916756:-	1.05340373252421	0.572144051052544
chr10:87040684:+	0	1.12162223813329
chr10:87267972-87267988:+	6.50520696250573	5.3397705922016
chr10:87459411-87459449:+	26.5110350882953	8.90158547527443
chr10:87626927-87626947:+	9.03516469546861	4.08723063209331
chr10:88016490:+	1.19913331159146	0
chr10:88065327-88065330:-	0.759974793585592	4.0408208925813
chr10:88238492:-	0.462943254001973	1.84201022110653
chr10:88239647-88239655:-	1.66702825814328	9.58442038710216
chr10:88298041:+	1.19913331159146	0
chr10:88298599-88298763:+	18.7780206109495	39.308226283529
chr10:88521422:-	0.759974793585592	1.48312987199065
chr10:88521680-88521731:+	2.54243670479296	2.19881067147477
chr10:88581420:-	0	1.12162223813329
chr10:88648334:-	0	1.84201022110653
chr10:88648805-88648884:+	59.9192516015451	24.6425974509712
chr10:88784565:-	0.612015387120555	2.02064483111666
chr10:88846494:-	2.63395625759876	0.756550560739622
chr10:88846574-88846596:+	134.093198426306	161.216395878621
chr10:8885025-8885109:-	5.80654284905463	3.34933944290883
chr10:88888797-88888829:-	14.8059509866178	5.04887763177161
chr10:91505242:-	2.2068603907028	0.572144051052544
chr10:91746253-91746338:+	12.6252678983015	1.30275000701327
chr10:91749978:-	1.05340373252421	0
chr10:92511429-92511432:-	3.26308714805888	2.19881067147477
chr10:92725542-92725583:-	36.5490828348413	47.232082173597
chr10:92823118-92823133:-	16.7191634385167	15.7456748603986
chr10:9335358-9335401:-	1.51634698652619	6.46815506624974
chr10:9404025-9404049:+	2.97634030284528	0.939616881828298
chr10:97153808:+	0	1.12162223813329
chr10:97156884:+	2.06395383646742	4.83287034087361
chr11:100021376-100021394:+	4.16359148330854	5.52395076457195
chr11:100036610-100036644:-	3.01386092960611	2.99651629619911
chr11:100188060:+	1.92074406637192	0.939616881828298
chr11:100205159-100205180:-	5.80867666831552	3.20552722206668
chr11:100214784-100214806:-	29.874929998188	3.6792979900533
chr11:100214984-100215025:+	3.83616689667366	5.85995045691833
chr11:100399845:-	0.462943254001973	1.12162223813329
chr11:100410491-100410503:+	6.4585979822708	4.24765700238352
chr11:100882246-100882255:+	3.88777809040005	3.87515598335033
chr11:100975476-100975482:+	6.1128346945623	8.14577373444998
chr11:100988160:+	0	5.35355063007955
chr11:10110570-10110637:+	33.6448582680474	58.8014390260938
chr11:10111182-10111183:+	1.95910810517705	2.59278888216921
chr11:101296775:+	0.759974793585592	2.73086788124524
chr11:10130572-10130598:+	7.5339013752291	5.34357089959457
chr11:10130880:+	0.462943254001973	1.12162223813329
chr11:101323361-101323408:+	5.37125323192536	4.08723063209331
chr11:101465569-101465573:-	0	3.32339483812994
chr11:101466427-101466481:-	6.19365725497294	12.4794352937816
chr11:101466631:-	0	1.66285838694674
chr11:101477678-101477858:+	28.019181225352	64.3827289012971
chr11:10159199-10159227:+	7.74392806327221	3.32339483812994
chr11:101623047-101623050:+	2.24532981651028	4.21674910014442
chr11:10164107:+	0.907053464557685	2.02064483111666
chr11:10170407-10170445:-	21.9012007569199	16.4160152449132
chr11:10173669-10173722:-	10.7727444335695	32.9005406679036
chr11:101834118-101834287:-	29.3812774530804	57.6907984373424
chr11:101851357:+	0	1.12162223813329
chr11:101961083:-	1.05340373252421	0
chr11:10205713:-	0.612015387120555	2.02064483111666
chr11:102165131-102165151:-	19.9164075182886	19.8669811571901
chr11:10238317:-	1.63331442938972	0
chr11:10238436:+	1.05340373252421	0
chr11:10238596-10238648:+	35.1779181920172	17.579638936006
chr11:102426053:-	2.63395625759876	0.756550560739622
chr11:102480283-102480292:-	3.55441398250764	2.42274675381895
chr11:102733195-102733221:-	53.9505736697764	63.2597564947189
chr11:102733755:+	0	1.12162223813329
chr11:102975507-102975515:-	7.52412708244638	25.5541401693562
chr11:103037723:+	2.63395625759876	3.43557821177177
chr11:103106533-103106535:-	1.05340373252421	10.9473736967105
chr11:103170947-103170949:+	0	3.14598825893739
chr11:103256131-103256140:+	0	1267.72679027148
chr11:103256946-103257028:+	0	10.4631891791671
chr11:103257063:-	0	7.42253386008927
chr11:103342583-103342589:+	0	8.26844855264538
chr11:103437965-103437999:-	0	2.96560839396001
chr11:103478618:-	1.05340373252421	0
chr11:103481692-103481768:-	23.0710665348445	120.952403619522
chr11:103481895-103481947:-	6.38233400513953	0.572144051052544
chr11:103597947-103598011:-	3.32415313118686	4.80761861506654
chr11:103618074-103618089:-	0.462943254001973	5.16102860812006
chr11:103618345-103618351:-	5.68409420674105	5.45622304288843
chr11:103618512:-	0	1.12162223813329
chr11:103716237-103716251:-	1.83293997256163	9.70513228424965
chr11:103823888-103823894:-	3.10945934777876	9.95013409340824
chr11:103855044-103855049:-	2.68671816191394	2.90750457582182
chr11:103865157-103865178:+	97.804186743544	45.779966542746
chr11:103916413-103916416:-	6.3127259608348	2.77719539185629
chr11:103916857:-	1.05340373252421	0
chr11:103980130-103980133:-	3.40827622587172	11.2234126521036
chr11:104078010-104078051:+	21.2836317262424	32.5958378692075
chr11:104100142-104100228:-	18.3350252310047	39.9865914778693
chr11:104131878:-	6.68460835587364	47.0092866285894
chr11:104246907-104246956:-	3.40599370229426	1.48312987199065
chr11:104255717:-	0	1.12162223813329
chr11:104255845-104255851:+	43.4327137884292	90.2526320346813
chr11:104263123-104263141:-	2.54345570099575	16.8890986471702
chr11:104263220-104263230:+	3.82923773891775	2.42437224514657
chr11:104278684-104278757:-	11.9183991743369	27.1735481499084
chr11:104311969-104311991:-	5.04383585003326	1.69376628918584
chr11:104352240:+	1.63331442938972	0
chr11:10475466:+	1.48903297226874	2.90750457582182
chr11:104838102-104838165:-	34.3767197364661	70.992396631303
chr11:104868370-104868400:+	7.85995484356014	6.14768971314898
chr11:105021592-105021626:+	13.2858325564635	52.6225570086805
chr11:10505144-10505199:+	105.350275349016	14.273815398935
chr11:105268093-105268126:+	0	13.5821004373003
chr11:105803544:-	0	1.12162223813329
chr11:105821317-105821365:+	2.57112349229761	6.10962071817722
chr11:105822070-105822115:+	7.17272335756038	19.848992220322
chr11:105895720-105895779:+	16.2748928978389	7.87421105764297
chr11:105908930-105908952:+	12.4441083100654	63.9332700674234
chr11:105929347-105929384:+	10.1197274728004	13.7503702373297
chr11:105936871-105936924:+	186.284891436044	126.29967104132
chr11:105952115-105952208:-	62.859561714228	21.2717864150434
chr11:105961176:+	0.612015387120555	1.12162223813329
chr11:105984108:-	1.05340373252421	0
chr11:105984898-105984931:-	19.2214146645547	7.80386748000501
chr11:105985284-105985369:-	22.8237708753316	37.0501770627754
chr11:106021915-106021938:+	2.49184450726936	96.6889468427939
chr11:106027160:+	1.05340373252421	0
chr11:106039639:+	1.34432238940429	1.48312987199065
chr11:106079167-106079279:-	2.42340045108387	7.76631765341352
chr11:106117634-106117635:+	5.96767782646203	11.5390880907495
chr11:106134587-106134600:-	1.95910810517705	1.30275000701327
chr11:106210800-106210834:-	4.63956691854091	2.99155299873891
chr11:106220998-106221028:-	1.36999671855966	4.03361788825851
chr11:106224741-106224756:-	5.80026893289829	11.7511446281241
chr11:106224789:+	0.759974793585592	1.30275000701327
chr11:106233463-106233542:+	0.462943254001973	16.419253293795
chr11:106239801-106239834:-	0.462943254001973	3.72712225215984
chr11:106254786-106254817:+	50.3547080031117	212.106778585604
chr11:106266471-106266481:+	2.42700305172887	5.16242786204395
chr11:106326914:-	1.05340373252421	1.48312987199065
chr11:106442659-106442673:-	1.07495864112253	6.77027425123201
chr11:106520910-106520947:+	43.1463444461555	20.0658282770806
chr11:106555111-106555118:-	0.907053464557685	4.57036296276856
chr11:106567602-106567653:+	1.68697402824308	19.2654359512833
chr11:106578522-106578548:+	2.10680746504843	1.51176093288084
chr11:10730386-10730441:-	18.90922321583	27.4254271648769
chr11:10761257-10761260:-	1.51906885167824	12.9195922391201
chr11:10817415-10817432:-	5.23017386290969	3.54209215060334
chr11:10848288-10848316:+	9.09513173715232	4.60127086500765
chr11:10874083-10874146:+	30.7678137248805	21.9838103226714
chr11:11079809:-	1.63331442938972	0.572144051052544
chr11:11214606-11214689:-	50.7502347368395	26.1214294442386
chr11:11215691-11215719:+	11.6168376955684	13.4711951402754
chr11:11232143:-	1.48903297226874	3.78626461512924
chr11:11371654-11371657:+	2.68671816191394	1.87489405806582
chr11:11556689-11556715:-	14.9431057465728	2.41415427215907
chr11:11625776-11625818:+	9.43613525524235	14.3489978657203
chr11:1233260:-	1.92074406637192	0
chr11:12376584-12376585:+	2.10680746504843	0.756550560739622
chr11:12886148:-	1.05340373252421	0
chr11:13040449:-	0	1.66285838694674
chr11:13047934:+	1.05340373252421	0
chr11:13111606-13111655:-	34.7267324940756	33.7007914464094
chr11:13123638-13123851:-	20.5897418692789	46.242827154038
chr11:13246766-13246799:-	43.0687280639048	21.8283396277583
chr11:13299923:-	0	1.30275000701327
chr11:13347820-13347885:+	58.1119235006299	46.5092122764786
chr11:13428940-13428942:+	3.40977703864067	1.30275000701327
chr11:14655886:-	2.49184450726936	0
chr11:14678437-14678499:-	187.377393429384	138.224271513932
chr11:14763588:+	11.4716429388517	6.735053726558
chr11:14885078-14885159:+	16.7458092035299	6.33479753141365
chr11:14942694-14942709:-	2.97806594453749	0
chr11:14961121-14961219:+	6.79073058262981	11.8000674728417
chr11:15188493-15188499:+	4.17767775107733	1.12162223813329
chr11:15527225:+	0	1.12162223813329
chr11:15658479-15658488:+	7.51617352646149	0.756550560739622
chr11:15998433:+	1.05340373252421	0
chr11:16153847-16153948:-	71.9962679043664	35.1318936229883
chr11:1692366-1692392:+	188.015383861373	43.9954896578912
chr11:17058579:-	1.63331442938972	0
chr11:1848632:+	1.48903297226874	2.90750457582182
chr11:18812829-18812847:+	13.2264455824571	20.3549494168872
chr11:190353-190415:-	2.1010483593893	11.0520008818169
chr11:19068840-19068908:-	51.4126115059303	34.558894423011
chr11:19102057:+	1.19913331159146	0
chr11:19157465:+	0	1.12162223813329
chr11:19423493:-	0.612015387120555	1.30275000701327
chr11:1945620-1945633:-	27.4509380803289	16.3160912528875
chr11:19542453-19542462:-	3.11735756899164	2.19881067147477
chr11:19542562-19542599:+	10.5698148290241	1.51176093288084
chr11:19597266-19597286:-	5.46400029025374	2.23500243799928
chr11:19630123-19630152:+	23.001442125324	12.6593341171195
chr11:19659078-19659111:-	31.6650372772598	15.1462468753294
chr11:19659176-19659186:+	1.95910810517705	2.96363245923982
chr11:1975346:+	2.06395383646742	1.84201022110653
chr11:19764955-19764986:-	2.54345570099575	3.68350321806341
chr11:19792172:+	0	1.12162223813329
chr11:203486:+	2.49184450726936	1.12162223813329
chr11:20358819:+	1.05340373252421	0.572144051052544
chr11:20476486:-	0.462943254001973	2.02064483111666
chr11:20739621:-	0	1.12162223813329
chr11:20740077-20740102:-	87.1146727040962	119.397778695141
chr11:20948056:-	0	1.30275000701327
chr11:21091534-21091537:-	60.3544338133858	29.6067023101829
chr11:21128704:+	3.76335014036913	0
chr11:21205605-21205639:-	3.47545509170324	3.74904021222903
chr11:21205701-21205730:+	3.97089416933536	0
chr11:2153838:+	2.63395625759876	0.572144051052544
chr11:21735983:-	0.462943254001973	1.66285838694674
chr11:21736086-21736121:-	4.15726362691413	34.4628908427172
chr11:22080774-22080784:-	5.17356012832205	3.31616486486833
chr11:23016265:-	0	1.12162223813329
chr11:2338003-2338039:-	25.0380743418165	46.3018882108743
chr11:2367341-2367368:-	4.47945606633842	19.1194846966808
chr11:2367548-2367576:+	14.8334916949064	8.4101183709957
chr11:2400383-2400459:-	23.8107578132722	27.7093647431022
chr11:24464808-24464814:+	0.462943254001973	10.0921831806677
chr11:24586425:+	0.612015387120555	1.30275000701327
chr11:24769233-24769271:-	56.2327236949227	23.9169512404232
chr11:25510742-25510820:-	31.572989771142	12.1592800823863
chr11:2557647-2557651:+	2.10680746504843	0
chr11:25849669:-	0.907053464557685	1.30275000701327
chr11:26000351:+	0.759974793585592	2.37654798304003
chr11:26207388-26207421:-	27.8632735150123	23.0227981039141
chr11:2624740-2624762:-	10.0453788236179	18.1339039058301
chr11:26360156-26360209:+	20.737214902688	6.53364514934224
chr11:26771218-26771272:-	30.2117330304793	12.0903687512965
chr11:26771683:+	1.34432238940429	0
chr11:2704096-2704099:-	0	11.2428790079252
chr11:27429616:-	0.462943254001973	1.12162223813329
chr11:2763409-2763430:+	1.07495864112253	9.21686194406683
chr11:2805639-2805650:-	405.606210946203	620.103545779009
chr11:28093265:+	0.462943254001973	1.48312987199065
chr11:2815114-2815132:-	4.74076372264719	9.97894757132016
chr11:28735017-28735047:+	72.9778055985944	46.7984364495006
chr11:28735429-28735449:+	3.81891173774142	3.6792979900533
chr11:28991476-28991590:+	26.798300342252	157.933832371751
chr11:29060433:-	3.20018382184632	2.19881067147477
chr11:29060602-29060675:+	26.662379583061	16.0097281947147
chr11:29142823:+	2.63395625759876	2.02064483111666
chr11:29143069:+	1.05340373252421	0.572144051052544
chr11:29368698-29368753:-	35.7719983767291	10.9329946922864
chr11:2949436-2949548:-	893.652322173733	273.026393155432
chr11:29507919:+	0	1.12162223813329
chr11:29594306-29594311:-	78.9104306621639	71.1612240806534
chr11:2974088-2974187:-	1.37199018070615	5.2088528702266
chr11:29804965-29804976:+	8.43228430165066	5.18533533200312
chr11:30122070-30122114:+	10.6194216864605	8.10812387230171
chr11:30255835:-	0	1.30275000701327
chr11:30256034-30256040:-	2.1010483593893	11.1411319632951
chr11:30256188-30256210:-	11.5058393549854	8.60815343257286
chr11:30657169:+	1.05340373252421	0.572144051052544
chr11:30657385-30657434:+	10.4703949098617	1.66285838694674
chr11:30690245-30690347:+	3.74012189443815	0
chr11:30836534-30836546:+	11.9249536169984	7.39359272925236
chr11:31114677:+	0	1.84201022110653
chr11:32272956:-	0	1.12162223813329
chr11:3298438-3298457:-	5.60137364894879	11.078483547112
chr11:3298723:-	0	1.30275000701327
chr11:33939513:-	0	1.30275000701327
chr11:35432822:+	0	1.12162223813329
chr11:3650993-3651002:+	1.63331442938972	4.39372626819198
chr11:36519730-36519781:+	14.8437694750422	15.4958664831515
chr11:36673040-36673091:-	30.3821394382686	6.25684401873065
chr11:36673284-36673307:-	3.30594077663989	1.32869461179217
chr11:36831154-36831275:+	129.174277553267	41.0691543204178
chr11:37176034-37176158:+	4.88649330171443	0.572144051052544
chr11:37177156-37177195:+	31.2487450037397	51.2446692767532
chr11:372533:+	0	1.12162223813329
chr11:37757565-37757575:-	25.0629755288746	13.8420382489942
chr11:37758357-37758454:-	542.750995841719	495.871243290133
chr11:37796454-37796539:-	2.54345570099575	8.68590535128504
chr11:37970080-37970107:-	10.5136026348858	5.71932905960464
chr11:37970466-37970508:+	89.854892730718	107.935539382881
chr11:37996049-37996065:-	3.26623996352256	1.48312987199065
chr11:38005897:+	0.462943254001973	4.31051400785152
chr11:38128536:-	1.63331442938972	0
chr11:38211853-38211905:+	16.6495891542935	6.92908580679774
chr11:3824555-3824585:-	16.0777990205439	10.7439081966979
chr11:38296576-38296606:-	26.6472127163748	17.00817630103
chr11:38296850:+	0.462943254001973	1.12162223813329
chr11:38297660:-	2.49184450726936	2.55389071319768
chr11:38347127-38347141:-	24.2486975305809	12.457211180928
chr11:38356003:+	0	1.12162223813329
chr11:38406499:+	1.05340373252421	0
chr11:38554384-38554402:-	6.04373329623943	14.8309330450641
chr11:40689248-40689292:+	3.7420485113328	0.756550560739622
chr11:40886322:-	0.462943254001973	1.12162223813329
chr11:42642656:-	0	1.12162223813329
chr11:4311215-4311217:+	5.09734748129071	2.37654798304003
chr11:4336954-4337018:+	16.3882375347806	8.72926172237374
chr11:43478951:-	0	1.84201022110653
chr11:43514035-43514064:+	2.54243670479296	0.939616881828298
chr11:43759785-43759821:-	1.9604571970819	2.41415427215907
chr11:43760320-43760335:+	16.6339801400445	8.73248832858576
chr11:43921220:+	1.34432238940429	0
chr11:44030064-44030088:-	1.63331442938972	17.3346918418791
chr11:44267563:+	3.34124041327917	4.83287034087361
chr11:4454718:-	1.48903297226874	1.48312987199065
chr11:4455715-4455772:+	77.7608826725405	53.4860842311549
chr11:44645437:-	1.48903297226874	0
chr11:44708569-44708602:-	3.44058007279599	8.60448546846991
chr11:44731157-44731221:-	14.43797964177	0.572144051052544
chr11:44731326:-	0.462943254001973	2.37654798304003
chr11:44796614-44796639:-	6.5740177573656	6.28338472561618
chr11:44855430:-	0	1.66285838694674
chr11:45721341-45721374:+	13.6108379828703	13.8785191606246
chr11:46033824-46033853:-	1.51634698652619	11.7122369402879
chr11:4616257:-	1.77720699125382	2.02064483111666
chr11:46209050-46209248:+	7.09938390952598	22.7031139106096
chr11:46252618:+	0.759974793585592	1.66285838694674
chr11:46282999-46283085:+	24.0824825090775	5.93042990639352
chr11:46351782-46351783:+	10.0289612079382	19.8893335357888
chr11:46468380:-	0	1.48312987199065
chr11:46538078-46538090:-	9.73327820468058	2.45031684992546
chr11:47282403:+	0	2.02064483111666
chr11:47305436-47305496:+	0	35.8932834689306
chr11:47386186:-	0.759974793585592	2.37654798304003
chr11:47977846-47977886:-	26.1529169879634	33.4364256600701
chr11:47993852-47993873:+	10.4277352532938	8.88811637829987
chr11:48196352-48196545:-	17.4190365773103	58.0752130852852
chr11:48278062-48278108:+	8.59054861752991	25.2637083044898
chr11:48325557-48325650:+	21.1032389547071	7.93243551824809
chr11:48363663-48363667:+	2.68864477880859	0
chr11:48434822-48434833:-	3.80418366728114	5.26939448711989
chr11:48518918-48518959:+	8.31160714838577	22.1984664825011
chr11:48665761-48665780:-	75.5237910691175	32.2600272236702
chr11:48673690-48673789:+	26.3274123906435	9.26784509897152
chr11:48758966-48758984:-	26.2672292534681	26.5132824482854
chr11:48759314-48759324:+	5.04383585003326	3.14226706924996
chr11:49126135:-	1.05340373252421	0
chr11:49329796-49329800:+	3.97089416933536	0
chr11:49394325-49394360:-	16.9135295571859	8.64705160154439
chr11:49397991-49398021:+	5.8011549099003	1.66285838694674
chr11:49413411-49413451:-	41.8515674658459	7.80121451939783
chr11:49425355-49425397:-	35.4484131373547	0
chr11:49431078-49431181:-	1.98201210568021	10.497421456476
chr11:49449719-49449751:+	7.29155576277159	6.67105725395798
chr11:49472230-49472235:-	0.462943254001973	51.1465402996569
chr11:49642028-49642031:-	2.97763681879402	3.14598825893739
chr11:49665029-49665053:-	15.3375907924097	7.20180758157399
chr11:49948445:-	0.462943254001973	1.30275000701327
chr11:50018307-50018353:-	1.19913331159146	1.66285838694674
chr11:50018746-50019001:-	13.8122577402923	43.7447512122292
chr11:50018913-50018914:+	1.07495864112253	4.02912681395511
chr11:50150929-50150937:-	21.9606228414217	15.8537691523804
chr11:50516874-50516944:+	417.060144422117	132.683128832652
chr11:526225-526238:+	2.42316408583257	6.77244891734424
chr11:54358202:+	0	1.12162223813329
chr11:5522690:-	0.462943254001973	1.30275000701327
chr11:5581273-5581323:+	176.561384114903	100.020098472786
chr11:57116420:-	0	1.12162223813329
chr11:5972191-5972236:+	102.538812980133	150.260268301645
chr11:5972693:+	0	1.12162223813329
chr11:60100537:-	1.34432238940429	0
chr11:60100872-60100875:-	1.37199018070615	3.68194054346542
chr11:60101017-60101107:-	26.6820385912135	30.4564858592266
chr11:60180085:-	1.05340373252421	0
chr11:60180347-60180448:-	7.23907279191957	3.90750211713722
chr11:60385382:-	2.91749043681115	2.90750457582182
chr11:60449688:-	1.77720699125382	1.30275000701327
chr11:60478269-60478274:-	25.3805294993119	7.6270983954522
chr11:60495941-60495981:+	5.32429224825055	1.32869461179217
chr11:60724008:+	0.612015387120555	2.90750457582182
chr11:61185236-61185257:+	2.25137585396198	7.82621265958424
chr11:6119306:-	1.05340373252421	0
chr11:6119492:+	1.19913331159146	0.756550560739622
chr11:6164591-6164645:+	5.45992714160411	8.0587611283931
chr11:62023620-62023722:+	422.639688095646	151.264901433981
chr11:62032592:+	1.34432238940429	0
chr11:6208526:-	0	3.43557821177177
chr11:62289145-62289215:+	38.0760012181388	34.8705630348276
chr11:62289887:+	0	1.84201022110653
chr11:62290033-62290109:+	17.7601198224126	2.63144461880544
chr11:62290616-62290650:+	1.36999671855966	4.98690457509797
chr11:62448944-62449010:-	4.78694850030288	4.26835840097328
chr11:62573782-62573790:-	10.3717575529948	2.02064483111666
chr11:62858162-62858302:+	38.4471086284314	83.2834423045097
chr11:62858448-62858635:+	7.285517430119	20.2711843709095
chr11:62859486:+	7.09825201802453	1.48312987199065
chr11:62922922:-	1.19913331159146	0
chr11:62923144-62923155:+	1.05340373252421	10.1299288576612
chr11:63058545-63058553:-	0	2.78448062508004
chr11:63150729:-	0.612015387120555	1.12162223813329
chr11:63379635:+	0.612015387120555	1.30275000701327
chr11:63443981-63444029:+	4.64450406038505	13.1889169605908
chr11:63500625-63500656:-	63.0074951142543	26.6533654881288
chr11:63594778-63594834:+	4.40325933356013	9.49398857176644
chr11:63801204:-	0	1.48312987199065
chr11:64808615:+	0.907053464557685	1.84201022110653
chr11:6481372:+	1.34432238940429	3.6110479923039
chr11:65838861-65838879:+	5.03930813168398	10.9752637230151
chr11:66513635-66513682:-	20.5250970449832	16.8777661556196
chr11:66589132-66589160:-	7.71294268066817	4.97663746701663
chr11:66589470-66589561:+	16.7978981998405	4.83353403108731
chr11:66667490-66667516:-	3.59685943351997	2.78448062508004
chr11:66667783-66667915:-	22.7591965836142	125.69658860182
chr11:66729141-66729172:-	0	2.24324447626659
chr11:66729459-66729468:-	2.10618677614914	15.1058592910567
chr11:66865375:+	1.63331442938972	0
chr11:67134540:+	0.462943254001973	1.48312987199065
chr11:67360021-67360033:+	5.2374188150671	8.67869072317673
chr11:67766706-67766748:-	22.2338004491586	22.1711775982959
chr11:67807850-67807877:-	64.7306003831863	56.9056396987722
chr11:68096766-68096809:+	6.90048641573364	16.840810922177
chr11:68241934-68241964:-	2.06395383646742	2.42437224514657
chr11:68242047-68242049:+	2.68671816191394	0
chr11:68259695-68259733:+	4.46585177006241	7.30622653576004
chr11:68359023:-	0	2.02064483111666
chr11:68366823-68366849:-	8.55384687505931	16.7625264353944
chr11:68411036-68411097:+	49.1703583635289	295.72061389074
chr11:68411320-68411340:+	12.3729981680403	4.5333845354728
chr11:68411938-68411966:+	0.612015387120555	3.1447602281198
chr11:68513149:-	1.05340373252421	1.12162223813329
chr11:68554910-68554928:-	2.10429718298989	4.43206351207059
chr11:68588216-68588262:+	21.669183560976	31.6908693844491
chr11:68611438-68611482:-	4.27081422717022	1.30275000701327
chr11:68772700-68772766:+	10.4436472734754	0.572144051052544
chr11:69424257:-	0.462943254001973	1.84201022110653
chr11:69643905-69643907:-	3.11987737796338	7.73747524247698
chr11:69726314-69726324:-	8.25873084159484	0.756550560739622
chr11:69727353-69727391:-	23.950958893774	10.3044359467999
chr11:70732618-70732707:-	19.0132135187905	21.5811892829426
chr11:70905462-70905484:-	8.84364773324066	6.04107822579831
chr11:70915684:+	0	1.48312987199065
chr11:71012307-71012445:-	60.3796484681103	71.7339445000172
chr11:71360690-71360693:-	11.4309408896861	0.756550560739622
chr11:71835615-71835684:-	41.0918940445693	24.1296691626781
chr11:71836058:+	1.63331442938972	0.939616881828298
chr11:72030124-72030131:-	0	2.42437224514657
chr11:72030387-72030395:+	7.10240686019622	10.8465060354334
chr11:72067351-72067355:-	3.76335014036913	2.90750457582182
chr11:72189795:+	0	1.30275000701327
chr11:72195070:+	1.34432238940429	1.66285838694674
chr11:72247032-72247082:-	31.1296514604782	42.5223627546069
chr11:72262283:+	0.907053464557685	1.30275000701327
chr11:72292683-72292696:-	19.2062728751803	22.9871573213605
chr11:72292919-72292944:+	19.4972251216382	7.18976583265552
chr11:72301960-72301987:+	12.0966565049574	9.6815172053007
chr11:72324941-72324952:+	12.9205518595666	12.8434597103954
chr11:72358098-72358249:-	331.846853839999	78.9684540452273
chr11:72419499-72419530:-	21.3197245213931	20.3104861535325
chr11:72504568-72504598:+	14.2007691508507	9.9507094093897
chr11:72515566:-	2.06395383646742	0
chr11:72565876-72565940:+	448.465079234839	313.299340692459
chr11:72584892:-	2.34948455419317	1.48312987199065
chr11:72602193-72602222:-	19.453953041435	12.1509937223947
chr11:72664997-72665057:-	13.7727651631054	73.5897231224227
chr11:72820778:-	1.63331442938972	3.0838227004679
chr11:73256273-73256341:-	439.984484490524	60.4797546073117
chr11:73256367-73256404:+	6.94896011387285	0
chr11:73256579-73256663:+	114.398048354395	16.562718671573
chr11:73305123-73305156:-	0.612015387120555	4.39063444781247
chr11:73351915:-	0	2.02064483111666
chr11:7335287:+	0	2.37654798304003
chr11:7335489-7335528:+	0	6.58869130852117
chr11:73382792-73382874:-	16.8577110212785	1.69616744256792
chr11:73408827-73408867:-	54.4794444007403	116.752312344718
chr11:73459349:+	0	1.12162223813329
chr11:73541923-73541928:+	4.59803128341851	4.57287810235177
chr11:73615129:+	0	2.37654798304003
chr11:74124269-74124287:+	13.7505480291196	0.939616881828298
chr11:7442805:-	1.05340373252421	2.02064483111666
chr11:74433205-74433250:+	10.9596021063829	5.93042990639352
chr11:74534293:-	0	1.66285838694674
chr11:7459581-7459631:+	50.174590034527	79.6282554241097
chr11:7459816:+	0.462943254001973	1.30275000701327
chr11:74666980-74666982:-	0.907053464557685	5.28263337194267
chr11:74806957:+	1.63331442938972	0.756550560739622
chr11:7484283:+	2.34948455419317	0.572144051052544
chr11:74989994:-	2.34948455419317	1.30275000701327
chr11:74990066-74990175:+	27.9698824739426	17.3721781025021
chr11:75081364-75081431:-	5.80194532982574	25.2698751471707
chr11:75091658:+	0.612015387120555	1.84201022110653
chr11:75206990-75207005:+	4.02755153142035	1.51176093288084
chr11:75426581-75426586:-	0	4.03940636998677
chr11:78400847-78400851:-	16.3292271227378	64.5998924065252
chr11:78796706-78796872:+	89.1761066916356	83.5365035415352
chr11:78904150-78904178:-	17.7271777152803	12.5466149765068
chr11:78904252-78904268:+	4.12669154544699	0.756550560739622
chr11:80160613:+	3.20018382184632	0
chr11:80851884-80851895:+	9.00128113995189	5.55839727612922
chr11:81516555-81516578:-	4.17493311318233	0
chr11:81786133-81786136:+	4.3164908805831	1.32869461179217
chr11:82709335-82709389:-	44.7967523332113	35.0573071528447
chr11:82739279-82739311:+	8.90299580509027	12.191164042953
chr11:82871767:-	1.05340373252421	0
chr11:82893982:-	1.77720699125382	0
chr11:82902089-82902127:-	117.170815385405	25.3963222708329
chr11:82902918-82902974:+	16.6671178563193	3.74978811613163
chr11:82924564-82924648:-	1570.53309726185	302.711892403832
chr11:85265755:-	1.34432238940429	0
chr11:85266602:-	0	1.12162223813329
chr11:86152071-86152103:-	28.1291866092798	2.77095472252732
chr11:86211597-86211649:-	1.68697402824308	15.9291343942983
chr11:86315990:-	1.34432238940429	0
chr11:86365184:-	0	1.84201022110653
chr11:86379620-86379713:+	1.22291804758757	9.82277069379728
chr11:86418776:+	1.92074406637192	0.572144051052544
chr11:86489043-86489121:+	5.75383363556214	50.2555976500119
chr11:86489270:+	1.05340373252421	0.572144051052544
chr11:86489374:+	1.05340373252421	0.572144051052544
chr11:87558801-87558839:-	42.9368716452872	46.3543765125418
chr11:87710173-87710184:-	4.97739081310013	4.21945550259144
chr11:87861977-87862041:+	8.05181929467382	27.7147110256459
chr11:87973185-87973196:-	23.4357827427903	17.6153487227036
chr11:88013692-88013716:-	10.5505836747705	6.40425561007597
chr11:88013842-88013853:+	2.97806594453749	0
chr11:88187573:-	0	1.48312987199065
chr11:88488059-88488081:+	38.3722334583895	24.4980074715855
chr11:88606960:+	0	1.66285838694674
chr11:88607193:-	4.74291641013165	8.79199310119769
chr11:89169712:+	3.20018382184632	0
chr11:9113997-9114012:+	13.1112661937298	4.31051400785152
chr11:92394761-92394795:-	9.4383731092081	4.47964616818976
chr11:92394952:-	0.759974793585592	1.48312987199065
chr11:92474688-92474755:+	0.462943254001973	3.50486860805327
chr11:9249616:-	0	2.02064483111666
chr11:92502624:+	0	1.48312987199065
chr11:92560250:+	0	1.12162223813329
chr11:9256068:-	1.05340373252421	0
chr11:9256355-9256436:+	39.2460917666937	10.0348224442754
chr11:9293374-9293387:-	6.25912076600215	0
chr11:93046742-93046821:-	300.73713032372	70.3308977822492
chr11:93141337-93141374:-	30.1819014452112	33.6596707967957
chr11:93141399-93141431:+	7.36887433125402	4.47673358071907
chr11:93236348:+	0	1.30275000701327
chr11:9354653-9354671:-	5.96468781513842	0
chr11:93994982:-	1.34432238940429	2.19881067147477
chr11:94068240-94068274:-	4.93674492397107	9.17986807248042
chr11:94079576-94079595:-	1.19913331159146	1.30275000701327
chr11:94096261-94096293:+	0.907053464557685	4.98799848004392
chr11:94105139-94105157:+	13.1827915363533	6.84857062886583
chr11:94420550:-	0.759974793585592	1.48312987199065
chr11:95058741-95058764:-	6.23607375680132	6.32493513010339
chr11:95315110:+	0.462943254001973	1.48312987199065
chr11:95459424-95459437:-	21.4093839781494	29.2009989659883
chr11:95780373:+	0	1.66285838694674
chr11:95854573-95854639:-	10.7187299322899	0
chr11:95859757-95859768:+	8.56364854900682	4.42060569730106
chr11:95911825-95911842:-	4.83349825123604	3.0838227004679
chr11:96085220-96085263:-	33.3245121397036	49.475288781481
chr11:96091223:+	1.19913331159146	1.12162223813329
chr11:96119451-96119452:-	21.1673163759179	14.6747251411185
chr11:96142901-96142924:+	6.85878539142515	9.37777770826448
chr11:97112046:+	0.907053464557685	3.78626461512924
chr11:9717887-9717916:-	11.0490405766287	2.62741797409574
chr11:97584382:+	2.2068603907028	1.48312987199065
chr11:97871619-97871690:-	5.41179054397058	29.5330574195716
chr11:9810528-9810551:-	7.99923493612237	23.0106748938464
chr11:98149415-98149418:+	1.95633777652485	1.30275000701327
chr11:98162322-98162345:+	2.10429718298989	1.87489405806582
chr11:98183825-98183845:-	5.83477095054937	0.572144051052544
chr11:98271695:-	0.612015387120555	2.73086788124524
chr11:98415754:-	1.05340373252421	2.55389071319768
chr11:98449870-98449872:-	10.8364672952604	10.3249692861319
chr11:98461830-98461876:+	16.8111061833924	9.19302279536615
chr11:98529596-98529669:-	7.62230189573131	30.7156402821037
chr11:98544477-98544505:-	0.612015387120555	10.6139821061695
chr11:98549632-98549672:-	80.0094273423509	200.179862260769
chr11:98566443-98566446:-	2.68671816191394	0
chr11:98582863-98582883:-	5.29644150523801	6.44184663052437
chr11:98603745-98603792:-	16.8958811745876	17.2358538490592
chr11:98738574-98738577:+	7.22055189897025	10.355991738402
chr11:98740620:+	0	1.12162223813329
chr11:98740741:+	0.462943254001973	1.12162223813329
chr11:98764054-98764064:-	4.32003259130366	8.39233344333946
chr11:98789865-98789901:+	6.09567717955425	3.1707048328987
chr11:98798319-98798369:-	3.74157001638442	0
chr11:98811063:-	0.907053464557685	2.37654798304003
chr11:98812268-98812319:-	19.178761528608	11.4084313036746
chr11:98883201-98883294:-	45.3712090056578	32.9131992129625
chr11:98883483-98883575:+	37.1423319800375	1.32869461179217
chr11:98918671-98918692:-	4.02974403536949	2.42274675381895
chr11:98918817-98918834:+	4.46318077116488	0
chr11:98919052-98919131:+	16.2611728029884	15.6501650703359
chr11:98967273:-	0	1.66285838694674
chr11:98967379-98967416:+	5.73062176766488	3.17929731455857
chr11:99005492:+	0.612015387120555	1.30275000701327
chr11:99035153:+	1.48903297226874	0.572144051052544
chr11:99037763:+	1.48903297226874	0
chr11:99065744-99065770:+	5.61419190892783	4.25408459451797
chr11:99101240-99101243:+	11.9156050810314	23.3218247986846
chr11:99200375-99200464:+	9.36743926703279	55.9463603698336
chr11:99200664-99200798:+	25.8186932946794	17.6824328641804
chr11:99262773-99262801:-	23.2620151912605	90.8437305583297
chr11:99276498:+	0	1.12162223813329
chr11:99293047-99293055:+	2.24015024525579	3.14226706924996
chr11:99293246-99293303:+	82.1645559490005	30.7993232566078
chr11:99393972-99393983:-	16.5064968857317	0
chr11:99394189-99394231:+	5.93721525606296	8.60098327100823
chr11:99424407-99424452:+	16.8771355916417	13.1431697541015
chr11:99444873:+	0	1.12162223813329
chr11:99445812:+	1.05340373252421	0.572144051052544
chr11:99506846:-	0	2.55389071319768
chr11:99510656:+	1.05340373252421	1.30275000701327
chr11:99546706:+	0	2.02064483111666
chr11:99572483-99572592:-	29.8103728893317	17.7726096682924
chr11:99573040-99573119:+	42.7010698655742	30.5800235262094
chr11:99597208-99597322:+	29.5206574393365	78.5351109037943
chr11:99629190-99629195:-	1.81337852610981	6.33778846746028
chr12:11142679-11142817:-	79.366875693787	68.1364004258916
chr12:11277075-11277125:+	42.8042398006891	18.2080736362506
chr12:11414420-11414428:-	0.907053464557685	2.96560839396001
chr12:11463256-11463261:-	2.83061072377803	1.30275000701327
chr12:11478956-11478979:+	3.84116082772124	2.0552739230432
chr12:11479028:-	0	1.12162223813329
chr12:11594874-11594882:+	66.3050711090599	4.92583292157443
chr12:12071826-12071833:-	2.10680746504843	5.40501439192616
chr12:13115368-13115371:-	0.612015387120555	2.60475211012395
chr12:13141591-13141632:+	18.8441501207351	12.0419693287605
chr12:14027006-14027007:+	8.71792542531961	2.59278888216921
chr12:14091206:+	0.462943254001973	1.30275000701327
chr12:14681549-14681585:-	272.176407866554	65.963015447513
chr12:14681979:-	1.19913331159146	0
chr12:14798290-14798318:-	11.9249267302755	0
chr12:14798503:-	4.32394326060007	0
chr12:14802380-14802476:-	10.0130032423688	13.9743389283145
chr12:14803285:-	1.05340373252421	0
chr12:15137540:-	1.19913331159146	0
chr12:15138250-15138326:+	7.72326685687476	0.756550560739622
chr12:15157127-15157155:-	6.58403370398906	17.8295462057007
chr12:15157233:+	1.63331442938972	0.572144051052544
chr12:15282643-15282711:+	7.08150432866136	9.43287201506622
chr12:15474772:-	1.05340373252421	0.572144051052544
chr12:15475354-15475394:-	7.09049647958716	2.45137781470914
chr12:15475716-15475872:-	216.668154010308	63.758671869533
chr12:15541387-15541401:+	23.9992246895428	14.2088642709603
chr12:15582711-15582743:+	2.97634030284528	4.03940636998677
chr12:16137354-16137400:-	6.40485034276192	13.0977831626606
chr12:16273615-16273628:-	2.97634030284528	1.84201022110653
chr12:16492649-16492651:+	0.462943254001973	3.50156067848804
chr12:16743946-16744028:-	45.6193154404981	13.0099506091315
chr12:17853920-17853955:-	84.740127412028	123.776392097911
chr12:17883591-17883643:+	5.94770320548295	5.69615778244764
chr12:17911230-17911266:-	18.2715313918146	8.66752216463205
chr12:18036695-18036842:+	115.920932242755	227.246106080112
chr12:18036984-18037020:+	5.83159979124994	7.22184282690101
chr12:1813753-1813771:-	10.500550424073	4.36759855304352
chr12:1813845:+	1.19913331159146	0
chr12:18206025:-	3.90372398999461	2.73086788124524
chr12:18284131:-	0.759974793585592	1.66285838694674
chr12:18428895:+	0	1.66285838694674
chr12:18728458-18728480:+	6.23341452365378	10.963894827605
chr12:18788956:-	0	1.30275000701327
chr12:18867207-18867312:+	40.2201053012685	13.8891643327705
chr12:18983864-18983931:-	3.974967317985	0
chr12:19055792-19055875:+	8.62857144234167	9.42631716942721
chr12:19155650-19155667:-	0.462943254001973	4.20544493860119
chr12:19339383-19339536:-	19.4951458209968	90.6187046808492
chr12:19416089-19416305:-	12.7052409123644	18.7228591850998
chr12:19448346:+	1.05340373252421	0
chr12:19573048-19573059:-	7.97529795263979	7.06590792898463
chr12:20346961:+	1.05340373252421	1.66285838694674
chr12:20347148-20347185:+	10.5524121944142	7.22705743932026
chr12:20385037-20385047:+	4.46666979106276	0
chr12:21011912-21011940:+	1.81114869871201	2.05930056775289
chr12:21246115-21246150:-	16.527237254936	7.42253222933154
chr12:21415347:+	3.20018382184632	1.48312987199065
chr12:21575161-21575185:-	3.58965220591457	3.72215895469963
chr12:21607172:-	1.48903297226874	0
chr12:21615418-21615473:+	9.49703285748373	9.12027817944987
chr12:21839865-21839951:+	54.0586590907821	20.161358401993
chr12:21900234-21900291:+	2.86427197657548	8.68807426410298
chr12:21916659:+	0	1.12162223813329
chr12:21922116:+	0	1.30275000701327
chr12:22273482:-	2.2068603907028	0
chr12:22753052-22753102:-	7.4692353203695	7.12806069540193
chr12:22796977-22797000:+	0	4.02912681395511
chr12:23219457-23219480:+	0.462943254001973	2.60475211012395
chr12:23449135:-	0	1.66285838694674
chr12:24219439:+	1.77720699125382	1.48312987199065
chr12:24646510-24646516:+	3.974967317985	3.12603476425022
chr12:24694905-24694907:-	3.11987737796338	2.55389071319768
chr12:24696554:+	1.05340373252421	0.572144051052544
chr12:24815752:-	1.63331442938972	1.30275000701327
chr12:25176755-25176817:+	29.9187716347236	12.7544331006039
chr12:25258760-25258761:+	4.25807025574729	0.756550560739622
chr12:25340449-25340493:+	0	3.14598825893739
chr12:26442149-26442153:-	1.95910810517705	3.48741844198486
chr12:26505685:+	0	1.12162223813329
chr12:26710913-26710926:-	6.07500184985257	2.95536123221439
chr12:2690896:-	0	1.12162223813329
chr12:27396183-27396213:-	3.12234740165847	1.30275000701327
chr12:27574379:+	0	1.12162223813329
chr12:27845052-27845098:+	2.10680746504843	0.572144051052544
chr12:28495290-28495339:-	2.6881662838602	4.66177583652793
chr12:28524449-28524520:+	47.2356264628886	58.4343001549286
chr12:28591644:+	2.91749043681115	4.65894745014787
chr12:28964932-28964935:-	5.54810080398196	3.2598415420641
chr12:28965046-28965089:-	19.070048558197	29.719963814456
chr12:29076067:-	1.05340373252421	0
chr12:29221638-29221647:-	4.12515893665909	4.19212877251139
chr12:29796072-29796178:+	19.8982104981908	2.08524517253179
chr12:30014640:-	0.462943254001973	2.02064483111666
chr12:30134557-30134559:-	1.81114869871201	1.48312987199065
chr12:30209400:-	1.48903297226874	0.572144051052544
chr12:30209638:+	1.05340373252421	0
chr12:30327801-30327857:+	96.1989851705085	68.2966576372705
chr12:30478973-30478999:+	4.25358755437053	3.6110479923039
chr12:30805336-30805429:+	2.5683531636454	4.0816906538368
chr12:31440729-31440787:+	6.66478624191413	7.63081958513963
chr12:31482844-31482893:-	221.606956290318	103.771612567059
chr12:31624193-31624197:+	26.4446857261701	32.1845601183325
chr12:32321302-32321314:-	13.0711145926165	1.84201022110653
chr12:32322894-32322947:+	1.07495864112253	3.1447602281198
chr12:32473417-32473441:+	24.6593394454588	11.3074457193227
chr12:32473886:+	1.92074406637192	0.756550560739622
chr12:32495550-32495656:-	10.1616383610167	12.9138922139991
chr12:32621583-32621603:-	5.66396608545107	1.12162223813329
chr12:32655035-32655154:+	7.79502215046223	4.61979245930662
chr12:33154117-33154147:-	1.51634698652619	4.44733901202678
chr12:33169213:+	1.19913331159146	2.90750457582182
chr12:33169608-33169640:+	7.87782202614035	4.77999014303582
chr12:33300317:+	1.34432238940429	0
chr12:33337302-33337303:+	0	13.0334023697427
chr12:33355009:-	0	1.12162223813329
chr12:33926001-33926028:-	5.49433341188668	5.68421378721066
chr12:33932078-33932100:+	24.0580037559032	18.8676010717533
chr12:34293668:+	0.462943254001973	2.02064483111666
chr12:34305318-34305345:+	9.64076576707754	5.77651790780632
chr12:34509238-34509240:-	3.11987737796338	0.939616881828298
chr12:34588298:+	4.0439437487665	0
chr12:34604214:+	1.48903297226874	0
chr12:34705654-34705759:-	45.8266038153837	15.1382992705329
chr12:35406277:-	1.05340373252421	0.572144051052544
chr12:35458660-35458673:+	51.1297346921626	39.6399525556587
chr12:35523616-35523729:+	7.29315848845098	7.34908750040637
chr12:35583864-35583896:-	13.8120284830135	30.1552992995219
chr12:35610815-35610878:-	259.575688674261	132.463168863218
chr12:35652038:+	1.77720699125382	1.84201022110653
chr12:35700888-35700896:+	8.09105056513319	10.0070368358069
chr12:35745136-35745226:+	2.97414779889614	0
chr12:35745333-35745407:+	27.7520239807498	0
chr12:35746277-35746340:+	9.84444590993051	0
chr12:35797678-35797736:+	6.64718118991905	2.42437224514657
chr12:35914394:-	0.462943254001973	1.12162223813329
chr12:35929013:+	3.05893694415583	11.00425995671
chr12:36395163-36395214:-	8.73182594110215	5.23217008421969
chr12:36474667:-	1.19913331159146	2.02064483111666
chr12:39953796:+	0	1.48312987199065
chr12:47476623-47476659:-	22.9311417168057	9.57977008720855
chr12:47532657-47532672:-	1.19913331159146	2.19881067147477
chr12:47799461:+	0.612015387120555	1.84201022110653
chr12:47800737:-	1.05340373252421	0
chr12:49048175:-	0.759974793585592	2.19881067147477
chr12:49048385:-	0	1.66285838694674
chr12:49048658:-	1.92074406637192	2.37654798304003
chr12:49222221:-	0	1.66285838694674
chr12:50499429:-	1.63331442938972	0
chr12:50540389-50540426:-	4.48429489746812	14.0219874002635
chr12:50540832:-	0.612015387120555	1.66285838694674
chr12:50593135-50593138:-	5.29980783259833	4.48483132620224
chr12:50599665-50599725:+	8.7022158684664	24.09878157443
chr12:50792960-50793145:+	33.2726137725443	23.129379329986
chr12:50793284-50793286:+	2.39772612192851	0
chr12:50871937-50871973:+	30.0484546112389	0
chr12:51460910:+	0	1.30275000701327
chr12:51642487:-	0	1.12162223813329
chr12:52005062:-	0	5.87272767807622
chr12:52105282:+	0	1.12162223813329
chr12:52137935-52137947:-	4.03158105257264	4.35840866618179
chr12:52420046:-	0	2.37654798304003
chr12:52546085:+	0	1.48312987199065
chr12:54473575:-	0	2.73086788124524
chr12:54506957:-	1.48903297226874	2.55389071319768
chr12:54578734-54578866:+	36.4089938487972	39.6996988790962
chr12:5527282:-	0	1.66285838694674
chr12:55347266:-	1.34432238940429	5.35355063007955
chr12:58767705:+	0	1.12162223813329
chr12:65401303-65401329:-	4.17493311318233	0
chr12:65489324:-	0	1.30275000701327
chr12:65686497:+	0	2.02064483111666
chr12:66026408:-	0	1.12162223813329
chr12:68015053:-	3.62281609116919	0
chr12:69038198:-	4.46373319569391	1.48312987199065
chr12:69095842:-	1.34432238940429	0
chr12:69666497:-	0	1.12162223813329
chr12:73095404:+	0	2.02064483111666
chr12:74410749-74410846:+	49.4082592126938	73.6977809922571
chr12:74535505:+	0	1.48312987199065
chr12:75029689-75029811:+	64.1858339819066	75.2947045888818
chr12:75063128:+	0	1.48312987199065
chr12:75149648-75149667:+	0.612015387120555	10.5339880091554
chr12:75149974-75149976:+	3.26308714805888	11.9164158450792
chr12:75417122:-	0	1.12162223813329
chr12:75554693:-	0.907053464557685	1.66285838694674
chr12:75894413:-	1.48903297226874	2.37654798304003
chr12:76005848:-	0	1.66285838694674
chr12:76079363:+	1.05340373252421	0
chr12:76079766-76079805:+	10.4766214983106	9.99438918384913
chr12:76343349-76343411:+	2.38922237837437	15.6753146612564
chr12:76430701-76430724:+	16.9229930154989	12.3507413122364
chr12:76812926-76812958:+	27.3035757772387	9.13781714415679
chr12:78857751-78857777:+	1.07495864112253	8.25763703309813
chr12:78929837:-	1.92074406637192	1.30275000701327
chr12:78931930-78931932:-	20.9954167645358	0
chr12:79079711-79079749:+	4.11234067668005	3.43557821177177
chr12:79112875:+	5.85491364993626	0
chr12:79113022-79113114:+	47.2216514751818	0.572144051052544
chr12:79113815-79113911:+	8.42215523425679	0
chr12:80831980-80831983:+	11.9748782286792	3.31616486486833
chr12:8095924:+	0	1.30275000701327
chr12:82289601-82289605:-	0.907053464557685	9.16836522902624
chr12:82322833-82322862:-	8.61644061724785	15.5294491587853
chr12:82322957:+	3.76335014036913	1.12162223813329
chr12:83602391:-	1.63331442938972	0.572144051052544
chr12:83604904-83605024:+	7.5755487083057	4.46768294023502
chr12:84655636-84655673:-	4.31296160232176	17.0556989121863
chr12:84995920:-	0	1.84201022110653
chr12:84996021-84996052:+	7.47617688626509	35.7847332435823
chr12:85224903:+	1.19913331159146	2.19881067147477
chr12:85258291-85258293:-	2.06395383646742	2.19881067147477
chr12:85263858-85263872:+	0.612015387120555	4.74951479692835
chr12:85265792-85265806:+	5.2480463793989	1.12162223813329
chr12:85358941-85358997:-	22.8689007737792	61.3766032407622
chr12:85435144:+	1.19913331159146	0
chr12:85463225:+	0.907053464557685	1.84201022110653
chr12:85474343:+	2.2068603907028	3.78626461512924
chr12:86222094-86222116:-	16.5543446279551	15.6250707791055
chr12:86429806:+	0	1.30275000701327
chr12:86545243-86545249:-	8.03416436753935	4.44117756031634
chr12:86545333-86545445:+	14.3602895954493	78.7718677750755
chr12:86593244-86593315:+	57.035078648926	142.09846735799
chr12:86661017-86661142:-	13.8374944529149	39.3690125845219
chr12:86680026:-	0	2.02064483111666
chr12:86682017-86682068:+	16.6321117271654	111.078033057831
chr12:86682780-86682826:-	19.5892583438356	20.2244125238904
chr12:86721249:+	0.907053464557685	2.55389071319768
chr12:86838775-86838827:-	3.23877726039551	31.0810713172556
chr12:86988588-86988598:-	2.97806594453749	6.14768971314898
chr12:87032008-87032069:+	24.8699884383883	14.0892279112921
chr12:87064175-87064203:+	10.0458960191879	1.66285838694674
chr12:87088091-87088125:+	7.6688452269611	8.48322648371524
chr12:87143810-87143812:+	0	3.14226706924996
chr13:10363748:+	5.99343295117595	0
chr13:10377459:-	0	1.12162223813329
chr13:10562619-10562642:+	26.3539872513486	14.503471509336
chr13:12188375-12188385:-	9.56728367136933	0
chr13:12189395-12189466:-	225.154993297312	43.6669508455148
chr13:12189719:-	1.92074406637192	0
chr13:12235174-12235228:-	25.6528011783977	22.8039048251325
chr13:12281723-12281733:-	0.907053464557685	2.42437224514657
chr13:12301070-12301124:+	8.6914981263575	5.28405255886184
chr13:12306283:+	0	2.55389071319768
chr13:12533429-12533564:-	26.1950647383576	29.2469677961879
chr13:13184697-13184710:-	0.462943254001973	8.30469493129391
chr13:15925945:-	0.907053464557685	1.12162223813329
chr13:16086355-16086376:-	10.3456318460949	8.53919739924238
chr13:16109720-16109836:-	466.997310955584	146.600993397639
chr13:16200839:+	1.34432238940429	0
chr13:16353189:+	2.34948455419317	2.19881067147477
chr13:16387335-16387369:+	3.26308714805888	1.30275000701327
chr13:16947562-16947584:+	5.20616361523332	6.10064548994836
chr13:17008527-17008532:+	2.25253704411567	0.756550560739622
chr13:17320643-17320644:-	0.462943254001973	2.24324447626659
chr13:17320933-17320942:-	477.472262678602	278.472480637147
chr13:17347443:-	0	1.48312987199065
chr13:17423440-17423486:-	33.1526455720092	44.2355001509319
chr13:17749198-17749265:-	34.9057867539994	53.9595492651955
chr13:17809611:-	1.19913331159146	1.66285838694674
chr13:17809922-17809926:-	6.3234841391054	2.24236688884157
chr13:17810972-17811006:-	6.24430590806005	6.09632115294122
chr13:17828590-17828606:+	10.4417962481359	17.878410425687
chr13:17956810:-	1.19913331159146	1.48312987199065
chr13:17956907-17956925:+	1.48903297226874	3.2598415420641
chr13:18199395-18199425:-	5.42542670596256	15.8559665062898
chr13:18199595-18199605:-	0.462943254001973	4.21399775323589
chr13:18199811:+	0	1.12162223813329
chr13:18237655-18237813:-	42.9253318588689	1.84201022110653
chr13:18238467-18238505:-	42.0816621105286	8.60341244165867
chr13:18292770:-	1.34432238940429	0
chr13:18292931:-	2.34948455419317	0.572144051052544
chr13:18322114-18322123:+	23.457462310766	26.2266859520666
chr13:18486308-18486379:+	1.97929024052816	6.8238869950668
chr13:1913771:-	0	1.12162223813329
chr13:19633083:-	0	1.30275000701327
chr13:19634099:+	1.19913331159146	0.939616881828298
chr13:19634857-19634861:+	14.4318371017956	16.2738032618271
chr13:19635111-19635163:+	9.36092755733336	6.052060934371
chr13:19971053:-	1.34432238940429	0
chr13:19971168-19971348:+	15.3356056194163	7.92732070450003
chr13:20313822-20313897:+	3.01386092960611	5.75008901904005
chr13:21312181:+	3.05893694415583	2.02064483111666
chr13:23148761-23148765:-	1.9604571970819	5.45865221353887
chr13:23364028-23364040:+	7.18525822938501	5.79884524688562
chr13:23425573:+	0.612015387120555	1.84201022110653
chr13:23425834-23425927:+	156.616369217304	82.9571743549779
chr13:23430820:+	1.92074406637192	1.30275000701327
chr13:23431045:+	1.48903297226874	0.939616881828298
chr13:23629955:-	0	1.12162223813329
chr13:23808384:-	1.19913331159146	0
chr13:24116085-24116130:+	21.3822598405483	16.9436113678005
chr13:24387958-24387962:+	22.0862476471506	4.92814940693848
chr13:25060478-25060498:+	2.77583400639354	7.8566759646913
chr13:25119365:+	6.40841357523838	0.756550560739622
chr13:25306062-25306131:+	23.869374207604	13.353770352428
chr13:25324782:+	1.05340373252421	0
chr13:25593081-25593120:-	1.07495864112253	5.51949910715769
chr13:26788090-26788094:-	0.612015387120555	3.14226706924996
chr13:27800717-27800827:+	84.6768132783038	144.734401968928
chr13:27801174:+	1.63331442938972	0.756550560739622
chr13:27814451:-	3.62281609116919	0
chr13:27879492-27879565:+	14.8191624025154	0
chr13:27968544-27968546:-	8.07564183899187	0
chr13:27992288-27992289:-	2.83061072377803	0
chr13:27996303-27996368:-	990.362299259595	266.497921688559
chr13:28284969-28285008:+	15.0531144493289	10.1088867244885
chr13:29292558-29292559:-	2.77583400639354	4.39372626819198
chr13:29492317-29492367:-	40.4767686750213	14.5105747592753
chr13:29492612-29492693:+	14.8146269617129	9.38694823970239
chr13:29660435:-	0	1.30275000701327
chr13:29674380:+	1.19913331159146	0
chr13:29742341:-	1.63331442938972	2.37654798304003
chr13:29742447:-	1.05340373252421	0
chr13:29913682-29913692:-	0.907053464557685	2.24324447626659
chr13:30399861-30399870:-	1.48903297226874	2.02064483111666
chr13:30919090-30919194:+	7.29173380028871	10.3021531470961
chr13:31271092-31271101:-	7.80544018064684	3.35662467613258
chr13:31614370-31614405:-	8.78860159517419	7.25227928855998
chr13:31653792-31653801:+	64.4855438390542	334.961453890298
chr13:32007861:+	0	1.66285838694674
chr13:32078416-32078480:-	6.43019438947443	20.6776655419644
chr13:32099345-32099351:+	0.612015387120555	3.90610286321333
chr13:32196561:+	1.19913331159146	0
chr13:32240120:+	1.19913331159146	0
chr13:33130417-33130475:+	7.16947522717975	2.42437224514657
chr13:33160082-33160156:+	16.5751606195237	20.5423714392591
chr13:33326460-33326480:+	13.197326969103	22.2355667008126
chr13:334533-334534:+	0.462943254001973	3.50486860805327
chr13:337952-337956:+	0	7.80493570908526
chr13:33968007-33968032:-	13.5497560739404	27.2421945493938
chr13:34643481:-	0	2.73086788124524
chr13:34738900-34738974:-	49.7701152926318	67.3504482872451
chr13:34739133-34739281:-	338.188431145786	365.95304281653
chr13:34824248:-	1.19913331159146	0
chr13:34825307-34825309:-	29.6252241010445	78.2508213881957
chr13:35064475-35064515:-	0.759974793585592	7.10159525389889
chr13:35259922-35259941:-	21.6587082079102	12.3877380203366
chr13:35294942:+	1.34432238940429	1.48312987199065
chr13:36144627-36144657:-	4.7844239672519	10.0242695202929
chr13:36304059-36304106:+	7.45671079873078	12.6285358984999
chr13:37026779-37026804:-	42.8555102281753	30.085501356545
chr13:3707154-3707212:-	49.6764216090871	31.5999785396547
chr13:38032483-38032515:-	4.82194940276065	3.66405513656144
chr13:38239850-38239941:-	47.6642531951347	28.1642637345205
chr13:38240160-38240162:-	0.612015387120555	4.02912681395511
chr13:38240396:+	0	1.84201022110653
chr13:38329883-38329889:+	9.09657985909859	11.2777420700024
chr13:38404257-38404313:+	6.2403877624187	1.51176093288084
chr13:38455199:+	1.77720699125382	2.55389071319768
chr13:38533083:-	1.05340373252421	0
chr13:38533495:+	2.06395383646742	0.939616881828298
chr13:38554863-38554893:-	2.97414779889614	1.66285838694674
chr13:38561699:+	0.907053464557685	1.66285838694674
chr13:38593594-38593625:+	20.9772272532065	7.03126004003853
chr13:38600447-38600449:+	3.25181930085496	2.60550001402654
chr13:39584306-39584365:+	135.717712315377	44.5564762550319
chr13:39628926-39628945:-	10.8241209078312	13.8261622999498
chr13:3984199-3984237:-	1.77720699125382	2.19881067147477
chr13:40490273:+	1.34432238940429	0
chr13:40615507-40615530:+	5.02367721296029	9.27873990945448
chr13:41855117-41855120:-	2.38922237837437	5.08901462214251
chr13:41881424-41881445:-	0	2.78587987900392
chr13:42019533:+	1.19913331159146	1.66285838694674
chr13:42076711:-	0.612015387120555	1.12162223813329
chr13:42189197-42189233:-	1.51906885167824	156.120842117065
chr13:42472592:+	0	1.30275000701327
chr13:42526053-42526189:-	20.9255386757335	0
chr13:42526839-42526929:-	8.45046715784639	0
chr13:42533736-42533768:+	45.5197366031741	0
chr13:42593090:-	0	2.55389071319768
chr13:42615849-42615903:-	13.9510496236514	5.14750270556734
chr13:42666421-42666459:-	45.2455096089794	2.08390498393338
chr13:42738788-42738841:+	3.300342687533	6.05349283475921
chr13:42879097:-	0	2.02064483111666
chr13:42879499:+	0	1.12162223813329
chr13:42926631-42926728:+	5.88830576113038	45.2902925977754
chr13:42944082-42944085:+	2.97414779889614	0
chr13:43022759:-	0	3.2598415420641
chr13:43031379:+	0.612015387120555	1.66285838694674
chr13:43174449-43174450:-	0	6.86137930924227
chr13:43197380:-	2.34948455419317	2.19881067147477
chr13:43616999:+	6.27018062739668	0
chr13:43896691-43896743:+	25.8738716593135	18.5074729847352
chr13:43897187:+	4.0439437487665	0
chr13:43977154:+	0	1.12162223813329
chr13:43992826:+	1.05340373252421	0
chr13:44542781:-	1.48903297226874	0
chr13:44596960:-	0	1.66285838694674
chr13:44597279-44597308:+	4.78694850030288	5.33187682096838
chr13:45081154-45081185:+	34.8622416904034	28.276453122294
chr13:45160792-45160795:-	0	2.42437224514657
chr13:46321972-46322004:-	4.3402756165792	7.35501481095489
chr13:46325245:+	1.34432238940429	2.55389071319768
chr13:46325606-46325627:+	1.19913331159146	7.70833611749718
chr13:46346283-46346334:-	22.2560312498963	7.73053256754524
chr13:46390590-46390644:+	16.033868086284	71.9209109238249
chr13:46433638-46433641:+	22.231951822778	8.27924654868537
chr13:46527383:+	0.759974793585592	2.02064483111666
chr13:46527489-46527529:+	8.32367290508906	7.402152752203
chr13:46911790-46911809:-	1.66207656559343	1.12162223813329
chr13:46911929-46911939:-	2.6881662838602	1.12162223813329
chr13:46912343:-	0.462943254001973	1.12162223813329
chr13:47039954-47039961:+	12.618832599313	18.224904060717
chr13:47348041-47348063:-	2.83244774098118	2.0552739230432
chr13:47429682-47429732:-	83.9489030425377	40.5875531361809
chr13:47429841-47429861:-	9.08899217695046	6.5659925945442
chr13:47436541-47436561:-	6.09271186420819	4.79159955364398
chr13:47441849-47441856:+	9.58046342661812	3.31616486486833
chr13:47784397-47784444:-	45.2326861522687	13.2470193969737
chr13:47916867:-	1.48903297226874	0.572144051052544
chr13:47916941-47916971:+	9.4124083667386	2.60247526877504
chr13:48120606-48120660:-	14.7204282742932	9.35419110272135
chr13:48186993-48187045:+	77.7721106862677	23.2115609527159
chr13:51161049:+	2.06395383646742	1.30275000701327
chr13:51306208-51306270:-	35.2867758061115	19.1034632720151
chr13:51350629-51350648:-	5.89229230582887	17.5170393464681
chr13:51404702:-	1.05340373252421	0
chr13:51416820-51416860:+	0.612015387120555	11.9184490991442
chr13:51430657-51430693:+	10.0846821232918	9.68697275257477
chr13:51487322:+	0	2.37654798304003
chr13:51510499-51510529:+	4.11662374840261	12.8824327555829
chr13:51731810-51731831:-	3.39889797182705	4.62318291662134
chr13:51947433:-	0	1.12162223813329
chr13:52001197-52001202:-	1.9604571970819	4.39719281415669
chr13:52004024-52004068:+	10.2337177650933	9.79564883973863
chr13:52028265-52028325:+	10.0748899580758	7.3272958009489
chr13:52039819-52039871:+	5.53703841938433	25.9846925864242
chr13:52131495:-	0	2.19881067147477
chr13:52310501-52310518:-	1.95197622627072	10.2502201662607
chr13:52347541:-	0.612015387120555	1.48312987199065
chr13:52514485-52514511:+	104.12025535517	69.8076891008116
chr13:52524666-52524668:-	22.5330740462876	17.9048324497645
chr13:52666504-52666525:+	19.5871520129032	25.1511356470022
chr13:53239832:-	0	2.02064483111666
chr13:53643868:-	1.19913331159146	0
chr13:53668833-53668931:-	149.621643088439	35.8958176033033
chr13:53812482-53812548:-	3.01386092960611	4.1181385343324
chr13:53871473-53871511:-	16.4303916602475	11.167076568074
chr13:53880004-53880006:+	0.462943254001973	4.55720044990506
chr13:53890835-53890838:+	1.36999671855966	4.0878819821146
chr13:53893172:+	0.907053464557685	2.19881067147477
chr13:53893372-53893430:+	7.06989797361541	26.5251700588774
chr13:53895016-53895048:-	10.9185843632875	10.3686001092738
chr13:53936549-53936674:-	5.51451569284354	10.1329914446901
chr13:53955415-53955469:-	5.03620271610711	0.756550560739622
chr13:54033868-54033881:-	2.27904364526383	8.94870774584384
chr13:54076881:-	0.612015387120555	1.48312987199065
chr13:54137313-54137387:-	9.38835680240985	54.8650257470018
chr13:54137837-54137860:-	0.907053464557685	14.1616519912425
chr13:54151947-54152025:+	817.012211617077	2305.81841724061
chr13:54152843:+	0	1.30275000701327
chr13:54153053-54153093:+	3.11735756899164	7.0996193191787
chr13:54153434-54153522:+	3.44861957239418	11.9332961033293
chr13:54155144-54155216:+	1.66702825814328	8.61437044309396
chr13:54155742-54155935:+	4.55536542537561	39.2174970239978
chr13:54155823:-	0	1.30275000701327
chr13:54155966:-	0	1.30275000701327
chr13:54156476:+	0	2.02064483111666
chr13:54156495-54156518:-	3.58616318601669	2.24236688884157
chr13:54157628-54157749:+	5.50559393973729	11.5812414220887
chr13:54158607:+	0.462943254001973	1.48312987199065
chr13:54159419:-	0	1.66285838694674
chr13:54297689-54297701:-	2.10429718298989	3.72712225215984
chr13:54332509-54332512:+	0.907053464557685	7.92248096884051
chr13:54470851-54470899:-	6.04802121842404	0.572144051052544
chr13:54471043:-	1.19913331159146	3.0838227004679
chr13:54471202:+	2.2068603907028	0
chr13:54479673:+	0.462943254001973	1.12162223813329
chr13:54528069:+	0	1.12162223813329
chr13:54748826:+	1.05340373252421	0
chr13:54749564-54749567:-	0	26.3738593642673
chr13:54853862:+	1.05340373252421	4.13598685993888
chr13:54867679-54867780:-	171.742349453498	237.031703164038
chr13:54887635-54887654:+	0	2.96560839396001
chr13:54945144-54945207:-	142.044137137021	85.6232107918698
chr13:54989485-54989532:-	13.259263215829	6.5537584841181
chr13:55025624:-	0	1.12162223813329
chr13:55054345-55054438:+	79.6741205621919	77.3800591497774
chr13:55072155-55072229:-	12.8965000041483	19.2931409682486
chr13:55097770:+	1.05340373252421	3.6110479923039
chr13:55653967:-	0	1.48312987199065
chr13:56607860:-	0.462943254001973	1.12162223813329
chr13:57347400-57347478:+	19.6070525050559	12.8892657539551
chr13:57357808-57357824:+	296.663479971256	79.6311797612619
chr13:57381136-57381200:+	12.175611322512	10.8635304746764
chr13:57401457-57401507:-	127.204166550465	121.708819280313
chr13:57466685:-	0	1.30275000701327
chr13:57466894:-	1.05340373252421	0.572144051052544
chr13:57483497:-	0.907053464557685	1.12162223813329
chr13:57483777-57484197:-	117.859877234129	369.806999126988
chr13:57486344:-	1.48903297226874	0.572144051052544
chr13:57682876-57682956:-	59.1646520115817	84.5852885189093
chr13:57720794-57720837:-	8.93027968797112	7.03396644248555
chr13:57721794:-	0	1.30275000701327
chr13:57971001-57971153:-	4.8205058841131	15.4016807676163
chr13:58045543-58045564:-	9.62271289448554	26.5761151782114
chr13:58045749:+	0.612015387120555	1.66285838694674
chr13:58278386:-	0	1.12162223813329
chr13:58487421-58487473:+	1.66207656559343	7.39233590202406
chr13:58615146-58615153:-	3.11735756899164	0
chr13:58717971:+	0	1.12162223813329
chr13:58773104:-	0.907053464557685	3.43557821177177
chr13:58773498-58773506:-	65.5310995581396	292.108335823914
chr13:58805795-58805841:-	7.07448644687633	3.87515598335033
chr13:59490461-59490505:-	16.439439771205	13.8161222945068
chr13:59554342-59554384:-	6.45342681494723	4.61821961916113
chr13:59582962-59582983:-	14.6853210432392	39.3722258476356
chr13:59707236-59707253:+	55.617403449617	32.717007866033
chr13:59738833-59738918:+	43.5911736821575	115.246719523392
chr13:60007426-60007479:-	40.8045817393537	92.9733257795533
chr13:60191539:+	1.48903297226874	1.66285838694674
chr13:60403260:+	6.96045480018213	1.84201022110653
chr13:60451105:+	0	2.90750457582182
chr13:60508057-60508157:+	52.5779406687817	76.1982421141522
chr13:60581647-60581690:+	4.31296160232176	7.90139604605686
chr13:60715518:-	0	1.12162223813329
chr13:61074092-61074110:+	0	4.08525469737312
chr13:61107904-61107924:+	9.69640178268011	18.0991972371386
chr13:61180671-61180673:+	10.7363493613076	15.5309951847279
chr13:61200084:+	0	2.37654798304003
chr13:61224754-61224833:-	1.95633777652485	9.6458599343223
chr13:61269343:-	2.77583400639354	0.939616881828298
chr13:61270246-61270358:-	13.3409852075692	9.20875235509064
chr13:61271376:-	0.759974793585592	1.66285838694674
chr13:61348641-61348658:+	6.66366047650357	4.92583292157443
chr13:61355005-61355154:+	572.214532394227	488.987025009189
chr13:61379948:-	0.462943254001973	1.30275000701327
chr13:61392685:-	1.05340373252421	0
chr13:61404613-61404647:-	7.73989088666827	4.60916463624087
chr13:61471891-61471928:-	6.79407469167916	11.7844343759784
chr13:61563127-61563130:+	0	2.60475211012395
chr13:61622682-61622697:+	11.0974805815866	19.8971369068079
chr13:61694249:-	0	1.84201022110653
chr13:61694394-61694411:+	1.80726564340627	3.90750211713722
chr13:61806753:+	0	1.12162223813329
chr13:62130560-62130608:-	60.3788076133786	43.4719629977061
chr13:62182347-62182375:+	15.6484852792505	10.7336894017645
chr13:62883892-62883928:-	11.0578036679471	12.2500292629011
chr13:62883982-62884069:+	6.52787898963518	3.68194054346542
chr13:62915179-62915316:-	42.0867248929723	148.500828325985
chr13:62957657-62957693:+	4.107237286404	4.39719281415669
chr13:63174476:+	2.63395625759876	2.37654798304003
chr13:63226272-63226338:+	65.4192604069186	32.5284873138699
chr13:63374427-63374528:+	8.8029113691404	4.82686483296549
chr13:63374682:+	13.9077392954629	13.2032938572601
chr13:63374884:+	0.612015387120555	1.12162223813329
chr13:63490518-63490590:-	161.496466558889	166.446229319005
chr13:63702436-63702440:-	28.3222313548591	52.0464092020986
chr13:63785060-63785098:+	25.8327039453833	27.8748346478046
chr13:63888152-63888212:+	160.640684763562	81.7368886868755
chr13:63888478-63888492:+	5.08691140199151	0
chr13:63918975-63919015:+	39.4378379464228	23.6600188497796
chr13:63919462-63919492:+	7.45025504606545	1.66285838694674
chr13:64011564-64011566:-	3.84017482009252	0.572144051052544
chr13:64041347-64041403:+	44.8827729677489	28.5093105346269
chr13:64148297-64148320:-	3.87985217154897	2.24324447626659
chr13:64186761-64186801:+	10.227073872387	11.996539409961
chr13:64259412-64259447:-	3.45167035570713	0.756550560739622
chr13:64271786:-	1.34432238940429	0.572144051052544
chr13:64280419:+	1.63331442938972	0
chr13:64284685:+	2.2068603907028	0
chr13:64374178-64374219:-	31.1062057204261	45.152179434703
chr13:64420863:-	1.05340373252421	0.572144051052544
chr13:64546473-64546539:-	16.8344552776152	30.4671261645354
chr13:64553012-64553036:-	8.52573762277598	3.90131078885942
chr13:64668925-64668939:-	32.0205446691244	19.4838440624444
chr13:64776916-64776938:+	5.57873327849033	9.62524500239038
chr13:64884916-64884940:-	3.83851752646192	37.0013079074291
chr13:64904942-64904960:-	40.0193906659151	22.9854743580622
chr13:64904969-64905027:+	54.2775351390682	24.2813040151317
chr13:64934763-64934838:-	147.19163901045	94.7822572831201
chr13:64956063-64956102:+	9.22145083949607	16.6414376765502
chr13:65086342-65086395:-	41.402091649405	37.2433541667172
chr13:65184001-65184028:-	84.8865822953396	140.07864955721
chr13:65359851-65359870:+	4.02974403536949	2.08390498393338
chr13:65569362-65569394:+	9.0510306357527	38.726868213919
chr13:65569621-65569666:+	0	5.51534850632528
chr13:65647788-65647885:+	4.11037447932696	57.1749701757054
chr13:65704890-65704918:+	14.3653769832364	12.1420305841939
chr13:65803524:-	0	5.00660736123174
chr13:65982668-65982712:-	12.1483990331555	18.3137640979733
chr13:66074606:-	0	1.84201022110653
chr13:66143232:+	0	1.30275000701327
chr13:66143411-66143432:+	18.3897801130648	23.894369100835
chr13:66192852-66192912:+	5.03530020826512	1.48312987199065
chr13:66243129-66243137:+	0	25.2680102820908
chr13:66465154:+	4.60338947891138	7.7655538141943
chr13:66466526:+	2.34948455419317	0
chr13:66468434-66468538:-	78.6581947394469	66.9982886949778
chr13:66471842-66471899:-	106.41368843701	204.800851380924
chr13:66799404:+	0	1.30275000701327
chr13:66909536:-	0	2.02064483111666
chr13:66909819-66909834:+	1.22291804758757	5.51924358108284
chr13:67037050-67037051:-	1.92074406637192	15.5511590821668
chr13:67360167-67360181:+	1.34432238940429	4.91379799931717
chr13:67739217-67739232:+	4.02621475710815	6.93225287406664
chr13:6815686:+	1.05340373252421	2.02064483111666
chr13:69379949-69379953:-	10.1158735080248	53.2214366421976
chr13:69684974-69685018:+	19.9302224264671	9.79228473592647
chr13:69940028-69940033:-	1.77720699125382	3.68350321806341
chr13:69940462-69940532:-	0.462943254001973	15.2204807905749
chr13:70232216-70232226:-	2.54243670479296	1.51176093288084
chr13:72096726-72096732:+	7.21746372541706	22.9127124506019
chr13:72596504-72596663:-	0	31.790164368026
chr13:72596797-72596905:-	1.95633777652485	18.7557519414623
chr13:72659152-72659238:-	9.220978927564	31.505441803003
chr13:72672368:-	0	1.30275000701327
chr13:72672620-72672649:-	19.6704785941314	4.70813091099142
chr13:72679184-72679235:-	31.0544410419236	6.79651952732376
chr13:72752428-72752435:-	4.58994093550891	5.52441953422398
chr13:72932016-72932056:-	46.2381639461575	42.670631315036
chr13:72948085:+	1.34432238940429	0
chr13:72993518-72993620:+	4.92234068882044	8.38606970230771
chr13:73052165:-	5.16076026228944	3.96124048442025
chr13:73111285-73111290:+	0	6.86137930924227
chr13:73297858-73297905:+	23.1790534694001	32.5155972362919
chr13:73371429-73371459:+	1.66541911964477	1.30275000701327
chr13:73553096-73553099:+	6.35321156512254	0
chr13:73691257-73691260:-	11.2337374249696	8.78661069391699
chr13:73707355-73707418:+	2.10618677614914	18.8981499017008
chr13:73736910:+	0.907053464557685	1.12162223813329
chr13:73737393-73737508:+	6.09016859357558	10.1833254477178
chr13:73747846-73747856:+	8.64664040012626	8.43775927306551
chr13:7387408-7387416:-	3.82923773891775	5.43873686695215
chr13:7387544:+	0	1.30275000701327
chr13:739308-739338:-	5.07844498188602	2.81451093989411
chr13:74360837:+	1.34432238940429	0
chr13:74506539:+	0	1.48312987199065
chr13:74518942-74518943:+	11.991397387788	1.32869461179217
chr13:74564865-74564893:+	15.2675759854435	9.16145500170069
chr13:74597767:-	0	1.12162223813329
chr13:74597883-74597952:-	0	7.0354954331879
chr13:74598168-74598174:-	0	4.91379799931717
chr13:74599831-74600084:-	158.087568762008	5663.18326664383
chr13:74603106:+	0	1.12162223813329
chr13:74603371-74603395:+	0	2.78587987900392
chr13:74649165-74649206:+	7.97086105368659	33.9462348425282
chr13:74653170:+	0.612015387120555	1.30275000701327
chr13:74666277:-	0	2.19881067147477
chr13:74686112-74686136:+	30.7160532720433	49.5526488835224
chr13:74716869:-	2.34948455419317	0
chr13:74824933:-	2.91749043681115	4.65894745014787
chr13:74951085-74951142:-	0	2.42437224514657
chr13:75089118-75089121:-	4.97739081310013	7.0354954331879
chr13:75130231-75130273:-	3.74258901258721	3.71191179295401
chr13:75338465:-	4.32394326060007	0
chr13:75363411-75363434:-	3.11735756899164	1.48312987199065
chr13:75898880:-	0.759974793585592	1.12162223813329
chr13:75900034-75900038:-	0	2.60475211012395
chr13:76281236:-	0	1.84201022110653
chr13:77097701-77097713:+	1.95910810517705	10.2906599200936
chr13:77297543-77297641:-	6.19871880977027	36.7143922743374
chr13:77328732-77328745:+	3.34124041327917	6.90920357134881
chr13:77434354:+	0.462943254001973	1.30275000701327
chr13:77443378:-	3.48211523705677	0
chr13:77507333:+	1.48903297226874	0
chr13:77577852:-	0.462943254001973	1.84201022110653
chr13:77640491-77640511:-	0.612015387120555	10.2045709257723
chr13:77810406-77810464:-	16.9842874985192	8.74932922241645
chr13:77899090-77899140:+	14.2466655280475	5.36425105225938
chr13:78003743-78003770:+	18.5507995271422	5.63771341366558
chr13:78036441:+	0	1.66285838694674
chr13:78143121-78143172:-	92.2381371795923	131.997643950051
chr13:78178411-78178501:-	15.0204696089564	37.8639016328301
chr13:78205541-78205567:+	118.659359981286	245.027323197997
chr13:78432692-78432698:-	3.26308714805888	0
chr13:78433880:+	1.19913331159146	0
chr13:78443971:+	0	1.30275000701327
chr13:78534135-78534186:+	13.7569020474974	8.31915902403956
chr13:78849311-78849369:-	5.43749809667086	21.8740521623687
chr13:78869890-78869914:-	34.0428693487351	8.90566373207993
chr13:78870199:+	0.462943254001973	1.66285838694674
chr13:79384844:-	0	1.12162223813329
chr13:79557491-79557537:-	3.91956530225895	5.87685614018264
chr13:79557694-79557722:-	0	2.96560839396001
chr13:79882141-79882203:-	16.843844697883	12.4934659913082
chr13:80580642:+	0	1.30275000701327
chr13:81632398-81632477:+	19.7307684701007	16.5837692361794
chr13:81632605-81632616:+	20.7874020784565	10.6835987659078
chr13:81893168:+	1.34432238940429	0
chr13:81893735-81893820:+	4.37537667735459	13.0001120796447
chr13:932897:+	0	1.12162223813329
chr14:1066559-1066568:-	1.34432238940429	2.78587987900392
chr14:10694766:+	1.48903297226874	0
chr14:10706083-10706110:+	3.98279898358289	0
chr14:1094206-1094290:+	22.4797892934053	8.20986149110444
chr14:1101602-1101614:+	14.9225554221681	12.7532798788476
chr14:1113440-1113446:-	0.462943254001973	7.70857980801476
chr14:1113612:+	1.48903297226874	0
chr14:1113807-1113851:+	34.6946752482965	10.1670306838284
chr14:1127505-1127506:+	6.59479775086277	11.6166390588505
chr14:1153809:+	0	1.12162223813329
chr14:1224654-1224660:+	1.81337852610981	17.3054383964938
chr14:12392973-12392982:-	8.0171046517331	0
chr14:12601838-12601842:-	6.11767425865746	0
chr14:12658361-12658366:-	25.680487762769	5.75230939154251
chr14:12658536-12658538:-	2.54243670479296	0
chr14:12658808:-	1.19913331159146	0
chr14:1330136:-	1.19913331159146	0.572144051052544
chr14:1350087-1350128:-	1.95633777652485	6.41016587129854
chr14:1426329-1426384:-	17.6555749738911	26.5500279510996
chr14:14787171-14787362:-	2.71908289876264	12.3636098106122
chr14:15087844-15087864:-	5.74341560537752	9.13608750440952
chr14:15087929-15087985:+	8.87377732889441	13.2340495366773
chr14:15185519-15185532:-	6.3298496205703	4.98625322507668
chr14:15560882-15560960:-	698.985407656439	228.140320581399
chr14:15560977-15560991:+	5.32582485703845	6.27149370279668
chr14:15675171-15675219:+	7.24600965959095	5.43213624598481
chr14:16112780:-	0.759974793585592	2.19881067147477
chr14:16228986-16229085:+	23.4636562687707	39.3756904190728
chr14:16230144:+	0	1.30275000701327
chr14:16293738-16293751:-	2.97634030284528	0
chr14:16328176-16328199:+	12.0112217998148	5.19239911153254
chr14:16328698-16328755:+	73.303294176724	124.164295717695
chr14:16335135:+	0.907053464557685	5.52676915185289
chr14:16363091:+	1.05340373252421	0.572144051052544
chr14:16442650-16442706:-	1.19913331159146	1.48312987199065
chr14:16534136:+	8.06063328886687	8.45026416004337
chr14:16534430:+	1.34432238940429	0
chr14:16566466-16566477:+	2.72043199066749	2.99979503700621
chr14:1669495:+	0.759974793585592	1.12162223813329
chr14:1669620-1669776:+	71.3833419221314	81.7803156372763
chr14:1669951-1669955:+	8.64287549934621	17.2387250945839
chr14:1670783:+	1.19913331159146	0
chr14:1671177:+	1.05340373252421	0.572144051052544
chr14:16714526-16714591:+	3.09689951160073	10.5120421614583
chr14:16951505-16951555:-	3.43594401717357	8.86366855855337
chr14:16951758-16951781:-	1.07495864112253	7.17763021247572
chr14:16952036:-	0.462943254001973	1.30275000701327
chr14:1697765:-	0	1.48312987199065
chr14:1719508:+	0.462943254001973	1.48312987199065
chr14:19128175-19128180:+	68.6429997741167	29.4270740369095
chr14:19551054-19551057:-	2.34948455419317	3.32339483812994
chr14:19593046-19593053:+	18.5704503775072	9.91804759449693
chr14:19945016:-	3.48211523705677	14.7192168627291
chr14:19981866-19982004:+	14.5767887261837	10.2687431093405
chr14:19984698:-	1.05340373252421	0
chr14:21061921-21062174:-	27.1000065498926	18.6838098754644
chr14:21413500-21413507:-	10.5085409561504	0
chr14:21532986-21532993:-	2.97634030284528	5.28475859444292
chr14:21989957-21989965:-	8.80562358739916	13.1891431273448
chr14:22010972-22011087:-	10.2068594311364	2.99651629619911
chr14:22017569-22017632:+	60.1709822546716	15.8359577623139
chr14:22229725-22229727:+	0.462943254001973	3.1447602281198
chr14:23070011-23070079:-	3.26623996352256	2.73086788124524
chr14:23070160:+	0	1.30275000701327
chr14:23135370:+	0	1.12162223813329
chr14:23279609-23279661:-	21.1233242274031	5.16242786204395
chr14:23376143-23376155:+	140.921530117607	59.8478742684819
chr14:23883108-23883138:-	5.83367013910208	17.4294332015812
chr14:23979811:+	0	1.12162223813329
chr14:24587656-24587667:+	11.9750745912329	9.34183486667807
chr14:24729814-24729819:+	1.51634698652619	3.85967785503068
chr14:24831047-24831067:-	3.26308714805888	0.756550560739622
chr14:2555860:-	0.612015387120555	1.12162223813329
chr14:2558326-2558329:-	0.759974793585592	2.78448062508004
chr14:2563827-2564008:-	70.566398680238	257.695304016034
chr14:2564037:+	1.63331442938972	1.48312987199065
chr14:2569785-2569795:-	16.8478420812064	88.5430590032582
chr14:2571233:-	0	4.83287034087361
chr14:2585776:-	0.907053464557685	6.735053726558
chr14:26180797-26180876:+	35.8211762097229	27.5678823522182
chr14:26181037-26181072:+	32.8829929189732	24.9497344701666
chr14:26298006-26298010:+	1.51906885167824	2.42437224514657
chr14:27152222:-	0.462943254001973	1.12162223813329
chr14:27152536:-	1.19913331159146	0
chr14:27174532-27174580:-	111.62147370371	158.786311696637
chr14:27203411-27203439:-	10.5085409561504	11.8179734010978
chr14:2775049-2775096:-	3.58282063196535	13.0810559133372
chr14:28141140-28141180:+	35.7984039253264	39.8956809749922
chr14:2844105-2844162:+	0.907053464557685	7.1177591586569
chr14:30024790-30024803:-	2.83244774098118	2.0552739230432
chr14:30039643-30039655:+	3.83616689667366	0.756550560739622
chr14:30159479:-	1.19913331159146	0
chr14:30162364-30162423:-	12.4018465264143	0.939616881828298
chr14:303514-303564:-	30.9058701702895	12.5305640021329
chr14:303642-303660:+	5.94829559779227	0.572144051052544
chr14:30469079-30469108:+	16.5752940552486	15.1837378267969
chr14:30469224:+	4.18401508254288	5.69982644006652
chr14:3055990:+	0.907053464557685	3.96124048442025
chr14:30687038-30687075:+	6.21416399481365	2.19881067147477
chr14:30690601-30690623:+	3.97089416933536	5.87272767807622
chr14:30899269-30899291:-	6.58638045355946	11.3047328270407
chr14:31108477:-	1.19913331159146	0
chr14:31108775-31108809:-	3.00331114794938	18.5508743131933
chr14:31212700-31212747:-	73.2298672347982	24.5964929393333
chr14:31456886-31456897:-	1.51906885167824	6.21654800633045
chr14:3156405-3156416:-	10.272859948663	3.32339483812994
chr14:3200372:+	0.907053464557685	2.90750457582182
chr14:323794-323858:-	10.8592523753839	2.99651629619911
chr14:33040092:-	0	1.12162223813329
chr14:332192:+	0.759974793585592	2.73086788124524
chr14:33635067:-	2.2068603907028	2.37654798304003
chr14:34119526:-	0.612015387120555	1.48312987199065
chr14:34119959-34119974:-	10.780206296553	7.51259087087758
chr14:34307188-34307262:-	18.8921992356119	26.8609974230335
chr14:34360549-34360636:-	26.5586354800757	4.79595693072639
chr14:349679-349713:-	4.69225137354555	2.60475211012395
chr14:34974984-34975021:-	14.9144205572708	4.46472101171315
chr14:36382284-36382291:+	6.94234218370028	6.51513119761793
chr14:36467087:-	0	1.12162223813329
chr14:36618667-36618679:-	4.03158105257264	1.69376628918584
chr14:36627050:-	3.34124041327917	0
chr14:37062642-37062648:-	3.59685943351997	0
chr14:37062839:-	1.34432238940429	0
chr14:37062970-37063120:-	29.3754059863562	11.6866608884896
chr14:37063675-37063689:-	7.2449075057825	1.87489405806582
chr14:37166663-37166694:-	26.3521708391442	7.63805198003718
chr14:37219876-37220081:-	156.047933278141	74.6133525411652
chr14:37225992-37226052:+	13.9469748777038	10.2557223381432
chr14:37505075:-	1.63331442938972	0
chr14:37512500:+	0	1.12162223813329
chr14:37512507:-	0	1.66285838694674
chr14:37588535-37588754:-	0	8.47786507990578
chr14:37595456-37595515:-	7.5026978526521	125.145424537366
chr14:37595632-37595671:+	5.36002762321917	8.94916425655854
chr14:37626648:+	1.19913331159146	0
chr14:38154396-38154399:+	2.6881662838602	0.572144051052544
chr14:39849073:+	2.77583400639354	4.31051400785152
chr14:39850997:-	3.20018382184632	0
chr14:40191396:-	1.05340373252421	0.572144051052544
chr14:416897-416917:+	22.2618396517759	17.1699208126439
chr14:41721083-41721164:+	111.161309603388	121.33709385723
chr14:41805088-41805172:+	298.814822400493	228.367843199319
chr14:41869692-41869725:+	4.94172232417867	4.24765700238352
chr14:42650776-42650786:-	5.51658450368909	0
chr14:42972046:-	2.63395625759876	1.66285838694674
chr14:43222152-43222183:-	74.6232211149849	37.4115532786182
chr14:43359842-43359915:-	33.0037605038013	11.5185802871054
chr14:44086257:-	0	1.48312987199065
chr14:442360-442361:-	20.1639369174348	11.9675944376342
chr14:442477:-	2.34948455419317	0
chr14:44329915:-	0	2.37654798304003
chr14:44488894-44488897:+	59.8539118621756	39.7029905064381
chr14:44680950:-	6.1318544968608	3.43557821177177
chr14:44856931-44856936:-	7.5031770278277	22.9145175191655
chr14:45625068:+	2.91749043681115	0.939616881828298
chr14:46163651-46163668:+	3.76748647523686	11.5055259183082
chr14:46801580-46801614:-	6.16107626229764	5.73078687437417
chr14:47398331-47398434:+	70.4783320002116	77.1718071027607
chr14:4743735:-	0	1.30275000701327
chr14:47552976-47553007:-	9.01500463356855	5.02987225917311
chr14:47572142-47572169:+	59.1915294394774	70.5447421500347
chr14:47667367:+	0	1.66285838694674
chr14:478861-478900:+	5.23017386290969	0.572144051052544
chr14:481151-481172:+	0.907053464557685	4.57287810235177
chr14:48629670-48629698:+	7.47152551779712	9.75738404886638
chr14:508413-508431:+	16.4549885658538	28.1983858964401
chr14:51188430:+	0	1.12162223813329
chr14:542467:+	2.2068603907028	4.48483132620224
chr14:54861295:-	1.05340373252421	0
chr14:54861639:-	1.19913331159146	0
chr14:55087549-55087623:-	125.223632547099	70.9648246535774
chr14:55087813-55087846:+	6.40036764369263	0.939616881828298
chr14:56023745-56023768:-	124.144132382345	63.4639663082334
chr14:56245944-56245973:+	92.8468372099167	55.0103603435434
chr14:56410455:+	0	2.02064483111666
chr14:56492007-56492045:+	0.612015387120555	13.6485023285419
chr14:56948172:+	1.34432238940429	0
chr14:56984027:+	0.612015387120555	2.37654798304003
chr14:57651145:-	0	1.12162223813329
chr14:57818283-57818286:+	20.4659610382645	9.3674893851063
chr14:57868092-57868099:-	2.39772612192851	0
chr14:57942961-57942996:-	8.32863247775431	28.3535129227195
chr14:580800-580808:-	2.82392863005301	3.14226706924996
chr14:580921:+	1.19913331159146	0.756550560739622
chr14:59282309:+	0	1.12162223813329
chr14:59343562:-	1.05340373252421	0.572144051052544
chr14:60035296:+	0	2.02064483111666
chr14:604126-604128:+	2.68071885995751	5.28263337194267
chr14:60608698:-	0	1.48312987199065
chr14:61074894-61074911:-	11.888804248383	13.339956263579
chr14:61212856-61212888:-	3.26506645577622	5.26939448711989
chr14:61416330-61416420:-	4.83349825123604	0
[truncated: 10,503 more rows]
