# Supplementary material for: Evolution of tissue and developmental specificity of transcription start sites in Bos taurus indicus
Source: Commun Biol. 2021 Jul 1;4:829. doi: 10.1038/s42003-021-02340-6 (PMC8249380; doi:10.1038/s42003-021-02340-6)
Supplement: Supplementary file 5 — Supplementary Data4 [file 42003_2021_2340_MOESM5_ESM.xlsx]

## Sheet: data1
A) Bos taurus and Bos indicus Muscle									B) Bos taurus and Bos indicus Spleen										C) Bos taurus and Bos indicus Liver
biological replicates	chr	Gene	shifting score	dominant TSS position (bp)	consensus TSS expression (TPM)	FDR			biological replicates	chr	Gene	shifting score	dominant TSS position (bp)	consensus TSS expression (TPM)	FDR				biological replicates	chr	Gene	shifting score	dominant TSS position (bp)	consensus TSS expression (TPM)	FDR
Rep2	chr9	CD164	0.266711	40759596	28.647	0.000781956			Rep1	chr13	CTSA	0.357974	74649204	578.384	0				Rep2	chr9	CD164	0.173131	40759596	44.4272	1.59121e-08
Rep1	chr9	CD164	0.266711	40759567	78.31	0.000781956			Rep2	chr13	CTSA	0.357974	74649184	245.804	0				Rep1	chr9	CD164	0.173131	40759567	129.102	1.59121e-08
Rep2	chr3	FHL3	0.109737	107959508	660.164	0.00949157			Rep1	chr18	NDUFA3	0.498806	63282872	177.027	0				Rep2	chr24	CNDP2	0.488649	4015924	31.2394	0.000363723
Rep1	chr3	FHL3	0.109737	107959508	632.129	0.00949157			Rep2	chr18	NDUFA3	0.498806	63282874	184.771	0				Rep1	chr24	CNDP2	0.488649	4015890	45.578	0.000363723
Rep2	chr18	FXYD1	0.22498	45864084	251.412	0.00093652			Rep1	chr19	RPL38	0.249444	57196474	229.887	0.000163043				Rep2	chr10	ENTPD5	0.510351	85367724	118.696	1.56113e-13
Rep1	chr18	FXYD1	0.22498	45864128	242.796	0.00093652			Rep2	chr19	RPL38	0.249444	57196473	236.327	0.000163043				Rep1	chr10	ENTPD5	0.510351	85367718	169.021	1.56113e-13
Rep2	chrX	GYG2	0.613277	138714166	31.6106	0.00124237			Rep1	chr2	LAPTM5	0.183582	122807399	1342.27	0				Rep2	chr6	GC	0.102867	87007051	1081.08	3.00056e-08
Rep1	chrX	GYG2	0.613277	138714162	21.5038	0.00124237			Rep1	chr2	SLC11A1	0.168783	106392504	262.527	0.00478238				Rep1	chr6	GC	0.102867	87007051	1236.14	3.00056e-08
Rep2	chr17	HSPB8	0.106074	56169852	325.731	0.0272615			Rep2	chr2	LAPTM5	0.183582	122807399	1437.79	0				Rep2	chr18	MT1E	0.970623	24035790	1538.9	0
Rep1	chr17	HSPB8	0.106074	56169852	422.23	0.0272615			Rep2	chr2	SLC11A1	0.168783	106392760	235.519	0.00478238				Rep1	chr18	MT1E	0.970623	24035788	929.533	0
Rep2	chr27	MYOM2	0.140817	1452634	295.667	0.00714068			Rep1	chr23	BOLA-DMA	0.323046	7269087	154.256	2.37399e-08				Rep2	chr18	NDUFA3	0.514314	63282876	99.662	1.93921e-10
Rep1	chr27	MYOM2	0.140817	1452634	240.138	0.00714068			Rep1	chr23	GPSM3	0.204302	27197849	231.935	0.00833053				Rep1	chr18	NDUFA3	0.514314	63282872	105.64	1.93921e-10
Rep2	chr18	NDUFA3	0.449843	63282876	395.003	0			Rep1	chr23	H2AC6;bta-mir-6531	0.306731	31828993	94.2968	0.0177259				Rep2	chr29	SLC22A18	0.374169	48712564	53.1789	0.00636334
Rep1	chr18	NDUFA3	0.449843	63282872	294.658	0			Rep1	chr23	PFDN6	0.761621	7463534	16.7617	0.0139281				Rep1	chr29	SLC22A18	0.374169	48712605	29.7226	0.00636334
Rep2	chr3	PGM1	0.28811	81950418	144.569	0.00435075			Rep2	chr23	BOLA-DMA	0.323046	7269090	129.104	2.37399e-08
Rep1	chr3	PGM1	0.28811	81950484	146.866	0.00435075			Rep2	chr23	GPSM3	0.204302	27197884	246.282	0.00833053
Rep2	chr14	PKIA	0.167838	41805151	253.246	0.0455548			Rep2	chr23	H2AC6;bta-mir-6531	0.306731	31828993	82.0437	0.0177259
Rep1	chr14	PKIA	0.167838	41805151	210.725	0.0455548			Rep2	chr23	PFDN6	0.761621	7463520	17.4759	0.0139281
Rep2	chr7	RAD23A	0.227582	12616419	496.043	5.37072e-10			Rep1	chr24	PSMG2	0.400096	43073010	17.8559	0.00378516
Rep1	chr7	RAD23A	0.227582	12616422	467.285	5.37072e-10			Rep2	chr24	PSMG2	0.400096	43073006	46.3174	0.00378516
									Rep1	chr25	PYCARD	0.225869	27286350	86.1056	0.00618868
									Rep2	chr25	PYCARD	0.225869	27286350	60.9404	0.00618868
									Rep1	chr29	TALDO1	0.302293	50598596	60.7723	0.0482311
									Rep2	chr29	TALDO1	0.302293	50598623	69.8287	0.0482311
									Rep1	chr5	DERA	0.568986	94006796	31.8656	0.00263437
									Rep2	chr5	DERA	0.568986	94006820	37.5669	0.00263437
									Rep1	chr5	LGALS1	0.101967	109512489	491.466	0.017405
									Rep2	chr5	LGALS1	0.101967	109512489	541.652	0.017405
									Rep1	chr5	MYL6	0.223361	57164999	222.854	0.00524313
									Rep2	chr5	MYL6	0.223361	57164994	222.727	0.00524313
									Rep1	chr5	PTGES3	0.267887	56760813	96.9231	0.00378516
									Rep2	chr5	PTGES3	0.267887	56760847	72.6431	0.00378516
									Rep1	chr7	PIN1	0.217428	14429852	78.775	0.000378133
									Rep2	chr7	PIN1	0.217428	14429852	134.822	0.000378133
									Rep1	chr8	GNG10	0.913434	101081328	43.959	3.14426e-06
									Rep2	chr8	GNG10	0.913434	101081339	13.3243	3.14426e-06
									Rep1	chr9	CD164	0.235215	40759567	243.714	0
									Rep2	chr9	CD164	0.235215	40759596	76.0655	0
									Rep1	chrX	BGN	0.19358	36728498	1061.64	0
									Rep2	chrX	BGN	0.19358	36728459	703.045	0
									Rep1	chr10	ALKBH1	0.213139	88846577	156.097	0.000275684
									Rep2	chr10	ALKBH1	0.213139	88846585	120.253	0.000275684
									Rep1	chr11	DUSP2	0.469904	2284654	57.3897	0.00188539
									Rep2	chr11	DUSP2	0.469904	2284652	51.5282	0.00188539
									Rep1	chr3	TRIM46	0.125424	15443986	32.2793	8.63315e-05
									Rep2	chr3	TRIM46	0.125424	15443986	70.9862	8.63315e-05
									Rep1	chr5	SMIM10L1	0.370698	98571574	60.5312	0.0136222
									Rep2	chr5	SMIM10L1	0.370698	98571571	48.625	0.0136222
