# Supplementary material for: Evolution of tissue and developmental specificity of transcription start sites in Bos taurus indicus
Source: Commun Biol. 2021 Jul 1;4:829. doi: 10.1038/s42003-021-02340-6 (PMC8249380; doi:10.1038/s42003-021-02340-6)
Supplement: Supplementary file 6 — Supplementary Data5 [file 42003_2021_2340_MOESM6_ESM.xlsx]

## Sheet: data2
A) Bos taurus and Bos indicus Muscle								B) Bos taurus and Bos indicus Spleen										C) Bos taurus and Bos indicus Liver
sub-species	chr	Gene	shifting score	dominant TSS position (bp)	consensus TSS expression (TPM)	FDR		sub-species	chr	Gene	shifting score	dominant TSS position (bp)	consensus TSS expression (TPM)	FDR				sub-species	chr	Gene	shifting score	dominant TSS position (bp)	consensus TSS expression (TPM)	FDR
Bos taurus	chr26	ACADSB	0.555319	42806007	55.261	3.42703e-05		Bos taurus	chr7	ACP5	0.210796	15914972	173.122	0.000139429				Bos taurus	chr18	AARS1	0.886492	1791809	20.4024	6.94344e-06
Bos indicus	chr26	ACADSB	0.555319	42806024	41.8271	3.42703e-05		Bos indicus	chr7	ACP5	0.210796	15914972	151.959	0.000139429				Bos indicus	chr18	AARS1	0.886492	1791791	20.8653	6.94344e-06
Bos taurus	chr8	ATP6V1G1	0.730072	103783421	16.6365	0.00134992		Bos taurus	chr26	ACSL5	0.468247	32908940	69.3599	3.9738e-05				Bos taurus	chr2	ACSL3	0.631813	111037697	13.7184	0.021679
Bos indicus	chr8	ATP6V1G1	0.730072	103783426	24.5002	0.00134992		Bos indicus	chr26	ACSL5	0.468247	32908940	66.0513	3.9738e-05				Bos indicus	chr2	ACSL3	0.631813	111037694	17.6632	0.021679
Bos taurus	chr3	ATPAF1	0.652757	99466640	18.036	0.0386912		Bos taurus	chr11	ACTR2	0.36088	63594859	209.095	1.21037e-12				Bos taurus	chr13	ACSS2	0.754643	64186790	19.9471	1.3026e-05
Bos indicus	chr3	ATPAF1	0.652757	99466672	13.4317	0.0386912		Bos indicus	chr11	ACTR2	0.36088	63594895	39.8981	1.21037e-12				Bos indicus	chr13	ACSS2	0.754643	64186808	27.2683	1.3026e-05
Bos taurus	chr21	BTBD1	0.275915	24995387	58.536	3.40132e-05		Bos taurus	chr25	ALDOA	0.303313	26217173	655.426	0				Bos taurus	chr19	ACTG1	0.150997	51259442	348.962	2.62046e-05
Bos indicus	chr21	BTBD1	0.275915	24995387	85.5364	3.40132e-05		Bos indicus	chr25	ALDOA	0.303313	26217173	497.197	0				Bos indicus	chr19	ACTG1	0.150997	51259442	1137.96	2.62046e-05
Bos taurus	chr15	CAT	0.417662	64975291	78.0377	6.72558e-07		Bos taurus	chr5	ARSA	0.398399	119945887	67.3368	2.14279e-05				Bos taurus	chr18	ACTN4	0.382588	48402809	140.113	8.1217e-11
Bos indicus	chr15	CAT	0.417662	64975269	43.8189	6.72558e-07		Bos indicus	chr5	ARSA	0.398399	119945897	18.7778	2.14279e-05				Bos indicus	chr18	ACTN4	0.382588	48402809	187.979	8.1217e-11
Bos taurus	chr19	CCL14	0.509892	14460979	51.6372	9.1878e-05		Bos taurus	chr27	ASAH1	0.106688	19211703	81.1904	1.17106e-05				Bos taurus	chr11	AGPAT2	0.416467	104100191	34.4349	1.78891e-05
Bos indicus	chr19	CCL14	0.509892	14460945	39.5794	9.1878e-05		Bos indicus	chr27	ASAH1	0.106688	19211671	30.6484	1.17106e-05				Bos indicus	chr11	AGPAT2	0.416467	104100142	63.2879	1.78891e-05
Bos taurus	chr2	CLK1	0.504247	89512198	38.4318	7.21843e-05		Bos taurus	chr8	ATP6V1G1	0.662683	103783421	35.4677	1.8353e-05				Bos taurus	chr16	AGTRAP	0.833647	41947852	12.5327	0.00303391
Bos indicus	chr2	CLK1	0.504247	89512226	55.2838	7.21843e-05		Bos indicus	chr8	ATP6V1G1	0.662683	103783453	25.2668	1.8353e-05				Bos indicus	chr16	AGTRAP	0.833647	41947823	14.3829	0.00303391
Bos taurus	chr18	COX6B1	0.272907	46378496	146.845	2.07355e-05		Bos taurus	chr2	C1QA	0.110902	130191822	83.2325	0.0140914				Bos taurus	chr23	AIF1	0.404628	27687684	39.5803	0.0021038
Bos indicus	chr18	COX6B1	0.272907	46378496	395.945	2.07355e-05		Bos indicus	chr2	C1QA	0.110902	130191856	37.7355	0.0140914				Bos indicus	chr23	AIF1	0.404628	27687712	30.2984	0.0021038
Bos taurus	chr14	EIF3H	0.415681	47572148	70.5447	0.000698315		Bos taurus	chr5	C1R	0.137488	103376575	204.684	0.0408458				Bos taurus	chr25	ALDOA	0.687454	26217173	143.759	0
Bos indicus	chr14	EIF3H	0.415681	47572148	59.1915	0.000698315		Bos indicus	chr5	C1R	0.137488	103376575	256.806	0.0408458				Bos indicus	chr25	ALDOA	0.687454	26217149	72.8754	0
Bos taurus	chr27	EIF4EBP1	0.859298	33247069	146.773	0		Bos taurus	chr15	CAT	0.397039	64975281	80.6594	2.54219e-08				Bos taurus	chr15	AMBRA1	0.634947	76562286	14.594	0.00359631
Bos indicus	chr27	EIF4EBP1	0.859298	33247070	204.998	0		Bos indicus	chr15	CAT	0.397039	64975269	43.3233	2.54219e-08				Bos indicus	chr15	AMBRA1	0.634947	76562294	51.2949	0.00359631
Bos taurus	chr22	EMC3	0.204703	16789186	38.7387	3.04587e-07		Bos taurus	chr19	CCL14	0.407401	14460945	67.3222	0.0024354				Bos taurus	chr19	AP2B1	0.307622	14757712	26.0557	0.00314138
Bos indicus	chr22	EMC3	0.204703	16789229	110.91	3.04587e-07		Bos indicus	chr19	CCL14	0.407401	14460945	70.7169	0.0024354				Bos indicus	chr19	AP2B1	0.307622	14757684	44.4097	0.00314138
Bos taurus	chr16	FH	0.188221	35260914	81.7364	3.42703e-05		Bos taurus	chr9	CD164	0.286787	40759567	145.338	8.12248e-06				Bos taurus	chr25	AQP8	0.99178	22801903	70.637	0
Bos indicus	chr16	FH	0.188221	35260918	19.1973	3.42703e-05		Bos indicus	chr9	CD164	0.286787	40759559	117.06	8.12248e-06				Bos indicus	chr25	AQP8	0.99178	22801765	84.8219	0
Bos taurus	chr15	HSPA8	0.163008	33683430	280.86	9.48689e-05		Bos taurus	chr7	CDKN2AIPNL	0.728145	45972424	35.3287	0.00145376				Bos taurus	chr10	AQR	0.579316	30440166	12.8071	0.0475893
Bos indicus	chr15	HSPA8	0.163008	33683436	241.796	9.48689e-05		Bos indicus	chr7	CDKN2AIPNL	0.728145	45972420	14.3705	0.00145376				Bos indicus	chr10	AQR	0.579316	30440188	31.0501	0.0475893
Bos taurus	chr2	KLHL41	0.206895	26750966	1148.82	0		Bos taurus	chr2	CLK1	0.194609	89512198	132.333	8.03153e-05				Bos taurus	chr22	ARF4	0.523173	43606584	82.2516	4.28322e-10
Bos indicus	chr2	KLHL41	0.206895	26750966	667.913	0		Bos indicus	chr2	CLK1	0.194609	89512226	57.7721	8.03153e-05				Bos indicus	chr22	ARF4	0.523173	43606516	37.4315	4.28322e-10
Bos taurus	chr3	LRRC39	0.196688	43100659	154.424	0.000257663		Bos taurus	chr13	CTSA	0.137306	74649184	381.87	0				Bos taurus	chr5	ARHGDIB	0.1419	94946413	73.7862	6.0114e-05
Bos indicus	chr3	LRRC39	0.196688	43100659	194.919	0.000257663		Bos indicus	chr13	CTSA	0.137306	74649184	241.919	0				Bos indicus	chr5	ARHGDIB	0.1419	94946420	37.755	6.0114e-05
Bos taurus	chr25	MDH2	0.10046	34254247	327.463	1.65528e-05		Bos taurus	chr29	CTSF	0.313935	44602405	102.198	0.0100164				Bos taurus	chr5	ARL1	0.377651	65284699	14.5871	0.00066392
Bos indicus	chr25	MDH2	0.10046	34254283	260.818	1.65528e-05		Bos indicus	chr29	CTSF	0.313935	44602450	89.2996	0.0100164				Bos indicus	chr5	ARL1	0.377651	65284752	42.1006	0.00066392
Bos taurus	chr22	MITF	0.625327	31843485	30.6305	0.00136737		Bos taurus	chr5	DDX17	0.176328	110180181	212.084	1.66912e-07				Bos taurus	chr25	ARPC1A	0.301204	37046246	56.9526	0.0310785
Bos indicus	chr22	MITF	0.625327	31843518	23.7078	0.00136737		Bos indicus	chr5	DDX17	0.176328	110180181	252.716	1.66912e-07				Bos indicus	chr25	ARPC1A	0.301204	37046265	60.4402	0.0310785
Bos taurus	chr5	MSRB3	0.220853	48512622	143.551	0.0213442		Bos taurus	chr14	EIF3H	0.143814	47572148	76.6333	0.0099996				Bos taurus	chr17	ARPC3	0.618717	54336886	52.226	8.64465e-06
Bos indicus	chr5	MSRB3	0.220853	48512594	161.508	0.0213442		Bos indicus	chr14	EIF3H	0.143814	47572158	29.9142	0.0099996				Bos indicus	chr17	ARPC3	0.618717	54336923	12.4068	8.64465e-06
Bos taurus	chr27	MYOM2	0.24481	1452634	267.355	1.16454e-06		Bos taurus	chr27	EIF4EBP1	0.861707	33247069	50.8073	0				Bos taurus	chr27	ASAH1	0.852798	19211703	19.0335	0.000221802
Bos indicus	chr27	MYOM2	0.24481	1452629	245.441	1.16454e-06		Bos indicus	chr27	EIF4EBP1	0.861707	33247070	71.0434	0				Bos indicus	chr27	ASAH1	0.852798	19211667	12.7174	0.000221802
Bos taurus	chr1	NAA50	0.210794	58433786	137.269	0.0168961		Bos taurus	chr29	ETS1	0.219758	31885520	319.788	4.31396e-05				Bos taurus	chr18	ATF5	0.838387	56269068	205.496	3.28761e-07
Bos indicus	chr1	NAA50	0.210794	58433785	157.714	0.0168961		Bos indicus	chr29	ETS1	0.219758	31885520	334.472	4.31396e-05				Bos indicus	chr18	ATF5	0.838387	56269033	11.5635	3.28761e-07
Bos taurus	chr18	NDUFA3	0.71128	63282876	345.192	0		Bos taurus	chr19	GAA	0.426573	52499082	56.4964	4.12705e-06				Bos taurus	chr29	ATG2A	0.706844	43138344	20.0488	0.000543979
Bos indicus	chr18	NDUFA3	0.71128	63282872	605.018	0		Bos indicus	chr19	GAA	0.426573	52499064	31.864	4.12705e-06				Bos indicus	chr29	ATG2A	0.706844	43138333	22.1899	0.000543979
Bos taurus	chr25	NDUFB10	0.224972	1516720	59.5433	0.00255546		Bos taurus	chr19	GABARAP	0.12259	26956056	851.708	5.71681e-09				Bos taurus	chr29	ATL3	0.664329	42044326	18.4219	0.00302149
Bos indicus	chr25	NDUFB10	0.224972	1516720	92.5687	0.00255546		Bos indicus	chr19	GABARAP	0.12259	26956159	975.717	5.71681e-09				Bos indicus	chr29	ATL3	0.664329	42044335	22.8423	0.00302149
Bos taurus	chr29	NDUFS8	0.417419	45559240	56.8775	0.000214244		Bos taurus	chr5	GNS	0.169877	49053892	358.837	0.00751277				Bos taurus	chr13	ATP5F1C	0.621449	16109748	62.2449	0
Bos indicus	chr29	NDUFS8	0.417419	45559268	70.2858	0.000214244		Bos indicus	chr5	GNS	0.169877	49053892	360.075	0.00751277				Bos indicus	chr13	ATP5F1C	0.621449	16109757	100.789	0
Bos taurus	chr11	NFU1	0.570737	67807869	56.9056	7.21548e-08		Bos taurus	chr25	HSPB1	0.331904	34345413	600.794	0				Bos taurus	chr7	ATP5F1D	0.575204	43683681	56.7409	3.3268e-08
Bos indicus	chr11	NFU1	0.570737	67807875	64.7306	7.21548e-08		Bos indicus	chr25	HSPB1	0.331904	34345361	601.938	0				Bos indicus	chr7	ATP5F1D	0.575204	43683669	78.9558	3.3268e-08
Bos taurus	chr26	PDLIM1	0.129828	16784492	142.984	0.0100689		Bos taurus	chr12	LAMP1	0.16601	86593282	497.112	1.56223e-09				Bos taurus	chr13	ATP5F1E	0.699946	57357821	70.2271	1.6036e-08
Bos indicus	chr26	PDLIM1	0.129828	16784517	109.519	0.0100689		Bos indicus	chr12	LAMP1	0.16601	86593282	649.559	1.56223e-09				Bos indicus	chr13	ATP5F1E	0.699946	57357808	19.4043	1.6036e-08
Bos taurus	chr17	PEBP1	0.457863	57084724	73.1108	5.19868e-07		Bos taurus	chr2	LANCL1	0.695385	98237626	18.2886	0.0276125				Bos taurus	chr2	ATP5IF1	0.305003	125147689	116.892	5.11505e-11
Bos indicus	chr17	PEBP1	0.457863	57084737	58.1514	5.19868e-07		Bos indicus	chr2	LANCL1	0.695385	98237576	13.5325	0.0276125				Bos indicus	chr2	ATP5IF1	0.305003	125147743	47.7248	5.11505e-11
Bos taurus	chr14	PKIA	0.167452	41805151	228.368	0.0494798		Bos taurus	chr19	LGALS9	0.107181	19368423	403.491	8.29856e-08				Bos taurus	chr25	ATP5MF	0.202872	36953523	56.1927	0.0361422
Bos indicus	chr14	PKIA	0.167452	41805151	298.815	0.0494798		Bos indicus	chr19	LGALS9	0.107181	19368423	273.41	8.29856e-08				Bos indicus	chr25	ATP5MF	0.202872	36953523	160.336	0.0361422
Bos taurus	chr20	PPWD1	1	13999115	15.6199	0.00115955		Bos taurus	chr9	MARCKS	0.115719	36558494	1310.29	0				Bos taurus	chr1	ATP5PF	0.155075	10691773	147.042	7.26675e-07
Bos indicus	chr20	PPWD1	1	13999108	10.2349	0.00115955		Bos indicus	chr9	MARCKS	0.115719	36558494	1449.3	0				Bos indicus	chr1	ATP5PF	0.155075	10691761	27.2389	7.26675e-07
Bos taurus	chr15	PSMA1	0.212161	38213859	48.9235	0.0430842		Bos taurus	chr25	MDH2	0.450444	34254217	65.0074	0.00015472				Bos taurus	chr1	ATP5PO	0.61991	1643688	55.4886	4.32978e-08
Bos indicus	chr15	PSMA1	0.212161	38213846	77.5241	0.0430842		Bos indicus	chr25	MDH2	0.450444	34254247	75.0693	0.00015472				Bos indicus	chr1	ATP5PO	0.61991	1643702	57.2344	4.32978e-08
Bos taurus	chr4	PSMC2	0.552335	44569083	77.7436	1.30392e-08		Bos taurus	chr17	MIF	0.224209	71292161	254.342	2.34377e-11				Bos taurus	chrX	ATP6AP1	0.580181	37489009	38.0842	8.30779e-05
Bos indicus	chr4	PSMC2	0.552335	44569105	71.7738	1.30392e-08		Bos indicus	chr17	MIF	0.224209	71292143	529.435	2.34377e-11				Bos indicus	chrX	ATP6AP1	0.580181	37488973	39.3677	8.30779e-05
Bos taurus	chr16	RPL22	0.150915	47144458	103.251	0.0430842		Bos taurus	chr5	MMP19	0.275849	57426902	141.599	8.27055e-12				Bos taurus	chr20	ATP6V0E1	0.270832	4732518	180.486	6.38751e-06
Bos indicus	chr16	RPL22	0.150915	47144458	76.8921	0.0430842		Bos indicus	chr5	MMP19	0.275849	57426886	65.9498	8.27055e-12				Bos indicus	chr20	ATP6V0E1	0.270832	4732518	285.339	6.38751e-06
Bos taurus	chr29	RPLP2	0.21335	50558827	277.963	0.000163741		Bos taurus	chr24	MYL12B	0.282752	37417792	126.047	0.00687408				Bos taurus	chr11	ATRAID	0.559858	72419515	66.0957	2.09655e-08
Bos indicus	chr29	RPLP2	0.21335	50558815	236.155	0.000163741		Bos indicus	chr24	MYL12B	0.282752	37417815	123.234	0.00687408				Bos indicus	chr11	ATRAID	0.559858	72419519	29.5162	2.09655e-08
Bos taurus	chr23	RPS10	0.21762	8495419	341.342	6.64023e-05		Bos taurus	chr18	NDUFA3	0.741942	63282874	181.272	0				Bos taurus	chr5	ATXN7L3B	0.709753	4068608	30.4113	0.000117578
Bos indicus	chr23	RPS10	0.21762	8495419	256.41	6.64023e-05		Bos indicus	chr18	NDUFA3	0.741942	63282872	204.889	0				Bos indicus	chr5	ATXN7L3B	0.709753	4068633	11.2797	0.000117578
Bos taurus	chr13	RPS21	0.296081	54867739	237.032	2.69012e-09		Bos taurus	chr11	NFU1	0.437165	67807869	60.6931	0.00156485				Bos taurus	chr11	AUP1	0.291436	10110634	95.1959	0.000144269
Bos indicus	chr13	RPS21	0.296081	54867771	171.742	2.69012e-09		Bos indicus	chr11	NFU1	0.437165	67807875	28.8607	0.00156485				Bos indicus	chr11	AUP1	0.291436	10110632	173.283	0.000144269
Bos taurus	chr26	SORCS3;TUBGCP2	0.12232	25714405	39.4899	0.0158254		Bos taurus	chr4	PDIA4	0.46457	112215593	77.2932	2.5188e-08				Bos taurus	chr16	AURKAIP1	0.902797	51147418	20.4611	0.000355771
Bos indicus	chr26	SORCS3;TUBGCP2	0.12232	25714422	15.8796	0.0158254		Bos indicus	chr4	PDIA4	0.46457	112215586	20.7638	2.5188e-08				Bos indicus	chr16	AURKAIP1	0.902797	51147291	11.2987	0.000355771
Bos taurus	chr12	SUCLA2	0.212461	17853935	123.776	0.0356272		Bos taurus	chr17	PEBP1	0.147676	57084717	98.3993	0.0104088				Bos taurus	chr8	B4GALT1	0.607932	74914388	14.0814	0.00867659
Bos indicus	chr12	SUCLA2	0.212461	17853933	84.7401	0.0356272		Bos indicus	chr17	PEBP1	0.147676	57084737	17.1168	0.0104088				Bos indicus	chr8	B4GALT1	0.607932	74914387	25.5037	0.00867659
Bos taurus	chr3	TMOD4	0.117076	19637433	530.587	1.74178e-07		Bos taurus	chr2	PNRC2	0.243407	128942620	129.006	0.00226597				Bos taurus	chr7	BABAM1	0.724054	5843385	18.1564	0.00247893
Bos indicus	chr3	TMOD4	0.117076	19637433	418.621	1.74178e-07		Bos indicus	chr2	PNRC2	0.243407	128942606	13.3852	0.00226597				Bos indicus	chr7	BABAM1	0.724054	5843370	17.1859	0.00247893
Bos taurus	chr11	TPRKB	0.5734	10874122	21.9838	0.00140666		Bos taurus	chr4	PON2	0.712567	12673020	24.8938	0.000753137				Bos taurus	chr26	BAG3	0.418442	39775270	43.5201	0.0104356
Bos indicus	chr11	TPRKB	0.5734	10874094	30.7678	0.00140666		Bos indicus	chr4	PON2	0.712567	12673043	15.9987	0.000753137				Bos indicus	chr26	BAG3	0.418442	39775457	42.2739	0.0104356
Bos taurus	chr8	TXN	0.425647	99811602	26.2835	2.51822e-11		Bos taurus	chr4	PSMC2	0.333401	44569083	80.9029	6.12497e-06				Bos taurus	chr29	BANF1	0.332841	44093745	164.534	0
Bos indicus	chr8	TXN	0.425647	99811599	117.23	2.51822e-11		Bos indicus	chr4	PSMC2	0.333401	44569105	52.0685	6.12497e-06				Bos indicus	chr29	BANF1	0.332841	44093733	259.165	0
Bos taurus	chr19	UNC45B	0.151223	14947266	254.288	5.04895e-10		Bos taurus	chr19	RAMP2	0.298567	42800341	73.9886	0.00243127				Bos taurus	chrX	BCAP31	0.629154	36955665	49.4557	0.000578994
Bos indicus	chr19	UNC45B	0.151223	14947239	19.1547	5.04895e-10		Bos indicus	chr19	RAMP2	0.298567	42800341	94.3899	0.00243127				Bos indicus	chrX	BCAP31	0.629154	36955645	13.763	0.000578994
Bos taurus	chr25	UQCRC2	0.588626	19647365	51.3326	1.97887e-05		Bos taurus	chr19	RPL19	0.112111	39694199	342.484	0.00515801				Bos taurus	chr25	BFAR	0.581194	13548041	40.6557	0.000362781
Bos indicus	chr25	UQCRC2	0.588626	19647361	40.601	1.97887e-05		Bos indicus	chr19	RPL19	0.112111	39694199	206.576	0.00515801				Bos indicus	chr25	BFAR	0.581194	13548041	24.8681	0.000362781
								Bos taurus	chr3	S100A11	0.112614	18728773	211.175	1.32042e-09				Bos taurus	chr25	BRI3	0.399584	37742998	47.1901	0.00391144
								Bos indicus	chr3	S100A11	0.112614	18728773	101.595	1.32042e-09				Bos indicus	chr25	BRI3	0.399584	37742998	71.0272	0.00391144
								Bos taurus	chr3	SEPTIN2	0.226418	120482801	53.9965	7.45984e-07				Bos taurus	chr22	BRK1	0.902766	16732209	22.3396	8.32198e-07
								Bos indicus	chr3	SEPTIN2	0.226418	120482795	99.9297	7.45984e-07				Bos indicus	chr22	BRK1	0.902766	16732198	22.9829	8.32198e-07
								Bos taurus	chr10	SERINC5	0.553787	11216774	50.7889	8.12177e-07				Bos taurus	chr21	BTBD1	0.655806	24995387	12.2167	6.33635e-05
								Bos indicus	chr10	SERINC5	0.553787	11216780	31.9161	8.12177e-07				Bos indicus	chr21	BTBD1	0.655806	24995388	33.8662	6.33635e-05
								Bos taurus	chr26	SLC25A6	0.270044	15190971	1125.98	0				Bos taurus	chr5	BTG1	0.123286	22014845	220.943	0.0003857
								Bos indicus	chr26	SLC25A6	0.270044	15190970	928.291	0				Bos indicus	chr5	BTG1	0.123286	22014845	1989.2	0.0003857
								Bos taurus	chr5	SMDT1	0.165637	113040950	152.682	0.0313607				Bos taurus	chrX	C1GALT1C1	0.372793	5175539	18.6482	1.80337e-05
								Bos indicus	chr5	SMDT1	0.165637	113040978	124.53	0.0313607				Bos indicus	chrX	C1GALT1C1	0.372793	5175537	47.2926	1.80337e-05
								Bos taurus	chr26	SORBS1	0.125449	17053696	44.7564	0.0255402				Bos taurus	chr19	C1QBP	0.422102	26114996	14.7807	0.0479159
								Bos indicus	chr26	SORBS1	0.125449	17053716	14.6396	0.0255402				Bos indicus	chr19	C1QBP	0.422102	26114946	43.6525	0.0479159
								Bos taurus	chr3	SSR2	0.19929	14754151	449.045	1.5226e-12				Bos taurus	chr5	C5H12orf29	0.460126	17826850	16.241	0.0239341
								Bos indicus	chr3	SSR2	0.19929	14754174	329.916	1.5226e-12				Bos indicus	chr5	C5H12orf29	0.460126	17826843	28.2417	0.0239341
								Bos taurus	chr7	TECR	0.31616	11259896	74.1478	0.0198508				Bos taurus	chr7	C7H5orf15	0.420251	45661052	41.6793	0.00990506
								Bos indicus	chr7	TECR	0.31616	11259864	60.4771	0.0198508				Bos indicus	chr7	C7H5orf15	0.420251	45661084	28.9956	0.00990506
								Bos taurus	chr2	THEMIS2	0.414225	125486092	186.575	1.37187e-12				Bos taurus	chr19	CALCOCO2	0.688164	37702394	34.3537	4.60851e-06
								Bos indicus	chr2	THEMIS2	0.414225	125486078	32.0731	1.37187e-12				Bos indicus	chr19	CALCOCO2	0.688164	37702406	31.6994	4.60851e-06
								Bos taurus	chr7	TIMD4	0.585033	68314240	701.478	0				Bos taurus	chr7	CANX	0.284126	1640347	230.186	0
								Bos indicus	chr7	TIMD4	0.585033	68314236	179.62	0				Bos indicus	chr7	CANX	0.284126	1640360	106.661	0
								Bos taurus	chr26	TLX1	0.79418	21955664	42.405	5.04224e-07				Bos taurus	chr3	CAP1	0.797153	106065747	71.8204	0
								Bos indicus	chr26	TLX1	0.79418	21955668	19.6157	5.04224e-07				Bos indicus	chr3	CAP1	0.797153	106065763	82.6448	0
								Bos taurus	chr14	TRAM1	0.124999	34307212	371.647	0.000682074				Bos taurus	chr15	CAT	0.333569	64975291	2431.52	0
								Bos indicus	chr14	TRAM1	0.124999	34307188	285.551	0.000682074				Bos indicus	chr15	CAT	0.333569	64975269	26.4146	0
								Bos taurus	chr8	TXN	0.848611	99811602	198.299	0				Bos taurus	chr3	CCT3	0.512831	14486559	16.4708	0.0202572
								Bos indicus	chr8	TXN	0.848611	99811599	284.378	0				Bos indicus	chr3	CCT3	0.512831	14486615	77.3311	0.0202572
								Bos taurus	chr19	UNC119	0.232157	20015171	122.3	0.00532301				Bos taurus	chr20	CCT5	0.711532	62993780	26.8801	0.000964821
								Bos indicus	chr19	UNC119	0.232157	20015157	103.137	0.00532301				Bos indicus	chr20	CCT5	0.711532	62993750	16.3587	0.000964821
								Bos taurus	chr29	UNC93B1	0.640068	45527053	69.748	6.24266e-09				Bos taurus	chr5	CD63	0.735652	57529589	13.608	4.03169e-05
								Bos indicus	chr29	UNC93B1	0.640068	45527057	23.0672	6.24266e-09				Bos taurus	chr5	CD63	0.579006	57528943	173.247	0
																		Bos indicus	chr5	CD63	0.735652	57529540	159.658	4.03169e-05
																		Bos indicus	chr5	CD63	0.579006	57528972	60.2517	0
																		Bos taurus	chr7	CD74	0.116248	61755610	432.138	1.93248e-05
																		Bos indicus	chr7	CD74	0.116248	61755610	28.354	1.93248e-05
																		Bos taurus	chr19	CDC42EP4	0.360765	58037602	37.8168	0.000542084
																		Bos indicus	chr19	CDC42EP4	0.360765	58037589	17.2831	0.000542084
																		Bos taurus	chr14	CDH17	0.119011	70118204	10.8512	0.0436702
																		Bos indicus	chr14	CDH17	0.119011	70118242	198.74	0.0436702
																		Bos taurus	chr29	CDHR5	0.949777	50687436	51.9443	0
																		Bos indicus	chr29	CDHR5	0.949777	50687450	85.9224	0
																		Bos taurus	chr3	CERS2	0.225599	19793120	120.782	0.0166185
																		Bos indicus	chr3	CERS2	0.225599	19793120	137.138	0.0166185
																		Bos taurus	chr4	CHCHD3	0.757188	96761348	11.9807	0.00343065
																		Bos indicus	chr4	CHCHD3	0.757188	96761322	24.4554	0.00343065
																		Bos taurus	chr8	CHMP5	0.500159	75033192	31.8721	0.00834572
																		Bos indicus	chr8	CHMP5	0.500159	75033169	33.7257	0.00834572
																		Bos taurus	chr5	CHPT1	0.114881	65511897	171.711	0.00424886
																		Bos indicus	chr5	CHPT1	0.114881	65511897	54.1257	0.00424886
																		Bos taurus	chr10	CHURC1	0.371825	77048110	55.2018	0.00183122
																		Bos indicus	chr10	CHURC1	0.371825	77048110	74.4146	0.00183122
																		Bos taurus	chr18	CIAO2B	0.797558	34637028	20.9056	7.65299e-06
																		Bos indicus	chr18	CIAO2B	0.797558	34637045	29.6922	7.65299e-06
																		Bos taurus	chr21	CINP	0.880152	67146957	42.3985	3.2467e-07
																		Bos indicus	chr21	CINP	0.880152	67146954	15.5845	3.2467e-07
																		Bos taurus	chr21	CKB	0.942312	68161297	53.1892	0
																		Bos indicus	chr21	CKB	0.942312	68161293	231.038	0
																		Bos taurus	chr19	CLDN7	0.785446	26972223	22.3602	1.20137e-09
																		Bos indicus	chr19	CLDN7	0.785446	26972248	127.188	1.20137e-09
																		Bos taurus	chr2	CLIC4	0.567638	128188587	180.417	0
																		Bos indicus	chr2	CLIC4	0.567638	128188591	274.19	0
																		Bos taurus	chr2	CLK1	0.263818	89512198	47.114	0.001433
																		Bos indicus	chr2	CLK1	0.263818	89512220	21.8373	0.001433
																		Bos taurus	chr20	CLPTM1L	0.461066	71117520	45.4159	0.00159584
																		Bos indicus	chr20	CLPTM1L	0.461066	71117497	20.572	0.00159584
																		Bos taurus	chr8	CLTA	0.864423	60474071	49.9488	1.43735e-13
																		Bos indicus	chr8	CLTA	0.864423	60474092	39.3619	1.43735e-13
																		Bos taurus	chr12	CLYBL	0.841602	76430710	22.9346	6.87055e-06
																		Bos indicus	chr12	CLYBL	0.841602	76430719	22.8046	6.87055e-06
																		Bos taurus	chr22	CMTM7	0.727531	6821833	24.3778	2.40796e-06
																		Bos indicus	chr22	CMTM7	0.727531	6821804	38.0077	2.40796e-06
																		Bos taurus	chr4	COA1	0.719185	77371270	29.2496	1.2621e-05
																		Bos indicus	chr4	COA1	0.719185	77371252	25.3074	1.2621e-05
																		Bos taurus	chr18	COG8	0.637897	36480926	16.0348	0.0291398
																		Bos indicus	chr18	COG8	0.637897	36480940	16.6881	0.0291398
																		Bos taurus	chr13	COMMD3	0.550359	23425884	70.0539	1.2569e-09
																		Bos indicus	chr13	COMMD3	0.550359	23425872	30.8038	1.2569e-09
																		Bos taurus	chr13	COMMD7	0.395362	62130570	52.6581	0.000607867
																		Bos indicus	chr13	COMMD7	0.395362	62130603	43.5495	0.000607867
																		Bos taurus	chr17	COMT	0.372432	72900715	16.9	0.00316831
																		Bos indicus	chr17	COMT	0.372432	72900689	51.6448	0.00316831
																		Bos taurus	chr3	COPA	0.675139	9350620	28.7991	8.03001e-05
																		Bos indicus	chr3	COPA	0.675139	9350658	15.8499	8.03001e-05
																		Bos taurus	chr29	CORO1B	0.625278	45335244	44.1918	3.54474e-05
																		Bos indicus	chr29	CORO1B	0.625278	45335272	17.8796	3.54474e-05
																		Bos taurus	chr1	COX17	0.561406	64432905	34.9778	0.00127251
																		Bos indicus	chr1	COX17	0.561406	64432936	12.7182	0.00127251
																		Bos taurus	chr29	COX8A	0.673821	42308338	162.407	0
																		Bos indicus	chr29	COX8A	0.673821	42308287	1467.41	0
																		Bos taurus	chr11	CRAT	0.540651	99572388	16.2466	0.00421748
																		Bos indicus	chr11	CRAT	0.540651	99572552	24.1583	0.00421748
																		Bos taurus	chr13	CST3	0.779514	42189202	105.164	4.58835e-08
																		Bos indicus	chr13	CST3	0.779514	42189277	19.4286	4.58835e-08
																		Bos taurus	chr13	CTSA	0.751779	74649184	143.936	0
																		Bos indicus	chr13	CTSA	0.751779	74649168	61.6336	0
																		Bos taurus	chr29	CTSD	0.344716	49712764	170.489	1.28031e-07
																		Bos indicus	chr29	CTSD	0.344716	49712812	166.1	1.28031e-07
																		Bos taurus	chr29	CTSF	0.95939	44602450	75.7535	0
																		Bos indicus	chr29	CTSF	0.95939	44602370	42.9783	0
																		Bos taurus	chr28	CXCL12	0.405389	45022421	39.6992	0.000104296
																		Bos indicus	chr28	CXCL12	0.405389	45022421	363.564	0.000104296
																		Bos taurus	chr18	CYB5B	0.307202	36548160	50.6954	0.0396458
																		Bos indicus	chr18	CYB5B	0.307202	36548127	98.5499	0.0396458
																		Bos taurus	chr20	DAP	0.58118	62513838	86.7934	9.82804e-14
																		Bos indicus	chr20	DAP	0.58118	62513842	131.67	9.82804e-14
																		Bos taurus	chr8	DCAF12	0.86965	75530444	20.9837	2.41271e-08
																		Bos indicus	chr8	DCAF12	0.86965	75530443	41.1813	2.41271e-08
																		Bos taurus	chr7	DDX41	0.677078	39017062	25.351	1.03679e-05
																		Bos indicus	chr7	DDX41	0.677078	39017051	40.5115	1.03679e-05
																		Bos taurus	chr17	DGCR6L	0.48953	73128230	40.4729	0.000329701
																		Bos indicus	chr17	DGCR6L	0.48953	73128222	15.5779	0.000329701
																		Bos taurus	chr10	DHRS1	0.916845	20871457	33.5434	9.59274e-07
																		Bos indicus	chr10	DHRS1	0.916845	20871379	15.1596	9.59274e-07
																		Bos taurus	chr10	DHRS7	0.430398	72385739	309.516	0.0461597
																		Bos indicus	chr10	DHRS7	0.430398	72385721	14.6258	0.0461597
																		Bos taurus	chr29	DPP3	0.430325	44521326	34.9611	0.000389176
																		Bos indicus	chr29	DPP3	0.430325	44521305	12.9138	0.000389176
																		Bos taurus	chr11	DPY30	0.588033	14678489	50.9796	0.000122847
																		Bos indicus	chr11	DPY30	0.588033	14678492	23.4313	0.000122847
																		Bos taurus	chr21	DYNC1H1	0.392159	66850745	41.4592	0.0367167
																		Bos indicus	chr21	DYNC1H1	0.392159	66850745	41.5474	0.0367167
																		Bos taurus	chr18	ECH1	0.954238	48554398	119.547	5.23409e-10
																		Bos indicus	chr18	ECH1	0.954238	48554390	16.4479	5.23409e-10
																		Bos taurus	chr22	EDEM1	0.769357	21225009	34.7726	0.000264859
																		Bos indicus	chr22	EDEM1	0.769357	21225022	10.6548	0.000264859
																		Bos taurus	chr13	EDEM2	0.686756	64420855	22.7252	0.000717865
																		Bos indicus	chr13	EDEM2	0.686756	64420842	20.9422	0.000717865
																		Bos taurus	chr11	EDF1	0.516211	105952155	45.3998	6.0114e-05
																		Bos indicus	chr11	EDF1	0.516211	105952179	36.5231	6.0114e-05
																		Bos taurus	chr2	EEF1B2	0.267434	94490381	16.6307	0.0003406
																		Bos indicus	chr2	EEF1B2	0.267434	94490384	312.602	0.0003406
																		Bos taurus	chr7	EIF3G	0.315078	14675551	42.5059	0.0298323
																		Bos indicus	chr7	EIF3G	0.315078	14675556	114.348	0.0298323
																		Bos taurus	chr14	EIF3H	0.704323	47572148	34.1116	2.00872e-06
																		Bos indicus	chr14	EIF3H	0.704323	47572158	29.0418	2.00872e-06
																		Bos taurus	chr5	EIF3L	0.660652	109663235	11.1409	0.0268846
																		Bos indicus	chr5	EIF3L	0.660652	109663264	25.7961	0.0268846
																		Bos taurus	chr27	EIF4EBP1	0.704557	33247069	36.2549	2.16234e-05
																		Bos indicus	chr27	EIF4EBP1	0.704557	33247041	12.4245	2.16234e-05
																		Bos taurus	chr21	EIF5	0.671096	67987965	91.3303	8.57087e-12
																		Bos indicus	chr21	EIF5	0.671096	67987919	44.0874	8.57087e-12
																		Bos taurus	chr25	ELOB	0.755247	2280988	23.8958	2.69304e-11
																		Bos indicus	chr25	ELOB	0.755247	2281012	94.6932	2.69304e-11
																		Bos taurus	chr14	ELOC	0.67228	37219905	18.577	0.000885909
																		Bos indicus	chr14	ELOC	0.67228	37219959	33.4495	0.000885909
																		Bos taurus	chr18	EMC10	0.449667	56613753	48.4743	0.00189969
																		Bos indicus	chr18	EMC10	0.449667	56613725	45.713	0.00189969
																		Bos taurus	chr22	EMC3	0.392116	16789186	106.692	2.13655e-08
																		Bos indicus	chr22	EMC3	0.392116	16789194	91.777	2.13655e-08
																		Bos taurus	chr11	ENG	0.283923	98529642	67.0226	0.00677953
																		Bos indicus	chr11	ENG	0.283923	98529669	46.3315	0.00677953
																		Bos taurus	chr3	ENSA	0.693202	20098802	46.9693	8.60869e-05
																		Bos indicus	chr3	ENSA	0.693202	20098767	11.2137	8.60869e-05
																		Bos taurus	chr20	ERGIC1	0.476601	4596471	71.5317	2.79304e-07
																		Bos indicus	chr20	ERGIC1	0.476601	4596530	60.5484	2.79304e-07
																		Bos taurus	chr8	ERMP1	0.488476	38886928	22.0928	0.0385572
																		Bos indicus	chr8	ERMP1	0.488476	38886879	10.5456	0.0385572
																		Bos taurus	chr18	ETHE1	0.269541	51729540	112.88	5.44142e-05
																		Bos indicus	chr18	ETHE1	0.269541	51729553	13.5107	5.44142e-05
																		Bos taurus	chr5	ETNK1	0.167581	87609549	41.7709	0.0110629
																		Bos indicus	chr5	ETNK1	0.167581	87609579	74.3433	0.0110629
																		Bos taurus	chr7	FARSA	0.751922	12627929	12.0237	0.026217
																		Bos indicus	chr7	FARSA	0.751922	12627927	12.1221	0.026217
																		Bos taurus	chr18	FCGRT	0.219394	55962033	12.2006	0.00359631
																		Bos indicus	chr18	FCGRT	0.219394	55961962	70.7265	0.00359631
																		Bos taurus	chr8	FDFT1	0.176626	7617422	66.2762	0.0085428
																		Bos indicus	chr8	FDFT1	0.176626	7617439	18.1982	0.0085428
																		Bos taurus	chr15	FDX1	0.584167	20459528	65.4693	6.04812e-05
																		Bos indicus	chr15	FDX1	0.584167	20459491	10.087	6.04812e-05
																		Bos taurus	chr11	FEZ2	0.647843	19068892	13.6043	0.021679
																		Bos indicus	chr11	FEZ2	0.647843	19068878	22.0748	0.021679
																		Bos taurus	chr16	FH	0.311203	35260912	61.4102	0.000133947
																		Bos indicus	chr16	FH	0.311203	35260912	120.237	0.000133947
																		Bos taurus	chr22	FLNB	0.808452	43272007	17.0777	2.42605e-07
																		Bos indicus	chr22	FLNB	0.808452	43272040	54.213	2.42605e-07
																		Bos taurus	chr3	FMO5	0.585336	22467144	58.8392	9.23704e-06
																		Bos indicus	chr3	FMO5	0.585336	22467146	11.1298	9.23704e-06
																		Bos taurus	chr2	FN1	0.330329	103430752	332.465	1.09166e-13
																		Bos indicus	chr2	FN1	0.330329	103430753	120.135	1.09166e-13
																		Bos taurus	chr2	FUCA1	0.783368	129056423	44.1352	3.74739e-07
																		Bos indicus	chr2	FUCA1	0.783368	129056412	18.829	3.74739e-07
																		Bos taurus	chr15	FXYD6	0.456706	28534117	33.2011	0.00763271
																		Bos indicus	chr15	FXYD6	0.456706	28534144	35.7137	0.00763271
																		Bos taurus	chr19	GAA	0.303201	52499069	48.5519	0.000100916
																		Bos indicus	chr19	GAA	0.303201	52499055	26.1203	0.000100916
																		Bos taurus	chr29	GANAB	0.783639	40982248	99.9828	0
																		Bos indicus	chr29	GANAB	0.783639	40982264	75.736	0
																		Bos taurus	chr23	GCLC	0.853313	6982221	49.1744	5.35947e-11
																		Bos indicus	chr23	GCLC	0.853313	6982280	26.4879	5.35947e-11
																		Bos taurus	chr7	GLRX	0.609704	95132740	33.3575	0.0413094
																		Bos indicus	chr7	GLRX	0.609704	95132734	11.2768	0.0413094
																		Bos taurus	chr21	GLRX5	0.369684	60402182	68.5297	0.000626358
																		Bos indicus	chr21	GLRX5	0.369684	60402156	10.9405	0.000626358
																		Bos taurus	chr13	GNAS	0.436728	57484014	112.378	2.66176e-14
																		Bos indicus	chr13	GNAS	0.436728	57484049	50.3703	2.66176e-14
																		Bos taurus	chr3	GNG5	0.209441	59591910	237.602	9.4404e-05
																		Bos indicus	chr3	GNG5	0.209441	59591909	140.025	9.4404e-05
																		Bos taurus	chr19	GPS1	0.750016	50821365	36.2748	6.68571e-07
																		Bos indicus	chr19	GPS1	0.750016	50821361	19.6157	6.68571e-07
																		Bos taurus	chr19	GRN	0.380445	44149212	489.151	0
																		Bos indicus	chr19	GRN	0.380445	44149215	436.875	0
																		Bos taurus	chr27	GSR	0.368712	26846911	16.9507	0.00792059
																		Bos indicus	chr27	GSR	0.368712	26846939	36.0856	0.00792059
																		Bos taurus	chr7	GUK1	0.407622	2993193	59.3058	2.87179e-05
																		Bos indicus	chr7	GUK1	0.407622	2993173	82.8042	2.87179e-05
																		Bos taurus	chr25	HCFC1R1	0.417548	2441290	12.7061	0.0439845
																		Bos indicus	chr25	HCFC1R1	0.417548	2441232	33.8702	0.0439845
																		Bos taurus	chr2	HDAC1	0.267943	121257579	13.7125	0.0055864
																		Bos indicus	chr2	HDAC1	0.267943	121257543	105.769	0.0055864
																		Bos taurus	chr1	HLTF	0.653733	119074259	18.8739	0.00833521
																		Bos indicus	chr1	HLTF	0.653733	119074210	19.5179	0.00833521
																		Bos taurus	chr13	HM13	0.662472	61107924	102.754	0
																		Bos indicus	chr13	HM13	0.662472	61107956	68.5641	0
																		Bos taurus	chr23	HSPA1A	0.726859	27522751	51.3417	0.00134589
																		Bos indicus	chr23	HSPA1A	0.726859	27522733	12.0674	0.00134589
																		Bos taurus	chr11	HSPA5	0.664015	96119452	67.5175	0
																		Bos indicus	chr11	HSPA5	0.664015	96119451	205.691	0
																		Bos taurus	chr15	HSPA8	0.357359	33683436	163.602	0
																		Bos indicus	chr15	HSPA8	0.357359	33683436	581.269	0
																		Bos taurus	chr7	HSPA9	0.77742	49909279	73.358	6.42718e-13
																		Bos indicus	chr7	HSPA9	0.77742	49909297	32.5678	6.42718e-13
																		Bos taurus	chr2	HSPE1	0.163903	86046017	128.781	1.67825e-05
																		Bos indicus	chr2	HSPE1	0.163903	86046017	220.011	1.67825e-05
																		Bos taurus	chr29	HTATIP2	0.624182	24580023	16.3427	0.0190674
																		Bos indicus	chr29	HTATIP2	0.624182	24580032	12.308	0.0190674
																		Bos taurus	chr21	IDH2	0.823891	21494551	36.7157	1.66408e-08
																		Bos indicus	chr21	IDH2	0.823891	21494532	23.8866	1.66408e-08
																		Bos taurus	chr19	IGFBP4	0.320034	40672669	161.21	0.00271785
																		Bos indicus	chr19	IGFBP4	0.320034	40672641	40.8382	0.00271785
																		Bos taurus	chr7	IK	0.592378	51780966	60.6821	1.48323e-09
																		Bos indicus	chr7	IK	0.592378	51780937	44.5751	1.48323e-09
																		Bos taurus	chr7	IL27RA	0.683509	11664971	14.232	0.00217334
																		Bos indicus	chr7	IL27RA	0.683509	11665008	39.242	0.00217334
																		Bos taurus	chr20	IL6ST	0.317363	23191841	174.663	0
																		Bos indicus	chr20	IL6ST	0.317363	23191788	83.0768	0
																		Bos taurus	chr14	INTS8	0.623458	69505791	28.509	0.00015386
																		Bos indicus	chr14	INTS8	0.623458	69505724	16.7764	0.00015386
																		Bos taurus	chr18	ITFG1	0.172218	15865230	41.5893	0.00682008
																		Bos indicus	chr18	ITFG1	0.172218	15865230	102.837	0.00682008
																		Bos taurus	chr20	ITGA1	0.751635	26283346	10.2859	0.0441908
																		Bos indicus	chr20	ITGA1	0.751635	26283368	11.4906	0.0441908
																		Bos taurus	chr2	ITM2C	0.148939	118666214	55.4819	7.94611e-11
																		Bos indicus	chr2	ITM2C	0.148939	118666205	606.728	7.94611e-11
																		Bos taurus	chr7	KANK2	0.234203	15627873	25.2602	0.000491996
																		Bos indicus	chr7	KANK2	0.234203	15627865	109.027	0.000491996
																		Bos taurus	chr18	KDELR1	0.355813	55086533	94.8525	2.11197e-05
																		Bos indicus	chr18	KDELR1	0.355813	55086544	10.7864	2.11197e-05
																		Bos taurus	chr25	KDELR2	0.265325	38342184	91.6184	0.0078716
																		Bos indicus	chr25	KDELR2	0.265325	38342184	151.38	0.0078716
																		Bos taurus	chr11	KIDINS220	0.636528	88488075	23.9919	4.9772e-05
																		Bos indicus	chr11	KIDINS220	0.636528	88488078	62.424	4.9772e-05
																		Bos taurus	chr5	KRT18	0.663656	27002115	73.902	3.99447e-09
																		Bos indicus	chr5	KRT18	0.663656	27002143	38.473	3.99447e-09
																		Bos taurus	chr4	LAMB1	1	49062408	32.1294	5.74852e-08
																		Bos indicus	chr4	LAMB1	1	49062383	15.9932	5.74852e-08
																		Bos taurus	chr6	LAP3	0.800723	37140852	42.6745	1.24087e-07
																		Bos indicus	chr6	LAP3	0.800723	37140857	25.6561	1.24087e-07
																		Bos taurus	chr11	LAPTM4A	0.480216	78796751	141.98	0
																		Bos indicus	chr11	LAPTM4A	0.480216	78796776	89.048	0
																		Bos taurus	chr2	LAPTM5	0.582652	122807399	94.8296	0
																		Bos indicus	chr2	LAPTM5	0.582652	122807389	334.22	0
																		Bos taurus	chr19	LASP1	0.714542	39454627	32.1892	4.98824e-10
																		Bos indicus	chr19	LASP1	0.714542	39454663	54.5964	4.98824e-10
																		Bos taurus	chr5	LIMA1	0.564349	29637201	16.7869	0.00300978
																		Bos indicus	chr5	LIMA1	0.564349	29637247	120.373	0.00300978
																		Bos taurus	chr25	LITAF	0.724835	10262765	97.1053	0
																		Bos indicus	chr25	LITAF	0.724835	10262739	99.4071	0
																		Bos taurus	chr5	LPCAT3	0.353412	103451016	123.718	7.65299e-06
																		Bos indicus	chr5	LPCAT3	0.353412	103450982	115.59	7.65299e-06
																		Bos taurus	chr6	LRPAP1	0.693516	115369855	11.2847	0.0156293
																		Bos indicus	chr6	LRPAP1	0.693516	115369860	17.718	0.0156293
																		Bos taurus	chrX	MAGT1	0.301901	74517599	99.6455	6.32725e-06
																		Bos indicus	chrX	MAGT1	0.301901	74517614	59.4509	6.32725e-06
																		Bos taurus	chr18	MBTPS1	0.637343	10434409	32.6139	0.000107762
																		Bos indicus	chr18	MBTPS1	0.637343	10434399	32.2198	0.000107762
																		Bos taurus	chr25	MDH2	0.738968	34254217	112.324	0
																		Bos indicus	chr25	MDH2	0.738968	34254246	130.37	0
																		Bos taurus	chr21	MESD	0.818073	26823789	30.7014	1.07292e-08
																		Bos indicus	chr21	MESD	0.818073	26823776	37.9299	1.07292e-08
																		Bos taurus	chr25	METTL26	0.875569	545763	38.181	2.77387e-05
																		Bos indicus	chr25	METTL26	0.875569	545728	12.7621	2.77387e-05
																		Bos taurus	chr17	MIF	0.830443	71292161	259.716	0
																		Bos indicus	chr17	MIF	0.830443	71292134	255.401	0
																		Bos taurus	chrX	MORF4L2	0.583196	52436522	14.4844	0.0452608
																		Bos indicus	chrX	MORF4L2	0.583196	52436539	16.6944	0.0452608
																		Bos taurus	chr19	MRPL10	0.60888	38631963	22.4667	0.00371996
																		Bos indicus	chr19	MRPL10	0.60888	38631954	11.2678	0.00371996
																		Bos taurus	chr19	MRPL12	0.35623	51122447	34.3629	0.00802391
																		Bos indicus	chr19	MRPL12	0.35623	51122447	121.42	0.00802391
																		Bos taurus	chr10	MRPL52	0.446444	21984375	54.8252	2.51244e-05
																		Bos indicus	chr10	MRPL52	0.446444	21984375	114.437	2.51244e-05
																		Bos taurus	chr18	MRPS12	0.570386	48639276	15.5651	0.0170026
																		Bos indicus	chr18	MRPS12	0.570386	48639276	41.4176	0.0170026
																		Bos taurus	chr22	MRPS25	0.435279	57208595	32.2892	0.00429084
																		Bos indicus	chr22	MRPS25	0.435279	57208595	24.7022	0.00429084
																		Bos taurus	chr5	MSRB3	0.379607	48512594	56.2612	0.00523959
																		Bos indicus	chr5	MSRB3	0.379607	48512594	62.4076	0.00523959
																		Bos taurus	chr23	MTCH1	0.200372	10898119	52.7545	0.00617986
																		Bos indicus	chr23	MTCH1	0.200372	10898119	195.283	0.00617986
																		Bos taurus	chr6	MXD4	0.742445	116371472	44.9946	1.07292e-08
																		Bos indicus	chr6	MXD4	0.742445	116371473	32.2953	1.07292e-08
																		Bos taurus	chr24	MYL12B	0.863749	37417792	61.2168	3.52493e-12
																		Bos indicus	chr24	MYL12B	0.863749	37417838	25.6226	3.52493e-12
																		Bos taurus	chr13	MYL9	0.212944	65647850	25.7027	5.61354e-06
																		Bos indicus	chr13	MYL9	0.212944	65647885	1271.55	5.61354e-06
																		Bos taurus	chr12	N4BP2L2	0.729056	28524476	12.9138	0.00102522
																		Bos indicus	chr12	N4BP2L2	0.729056	28524455	33.2069	0.00102522
																		Bos taurus	chr1	NAA50	0.495526	58433786	30.3182	0.00186373
																		Bos indicus	chr1	NAA50	0.495526	58433785	60.7499	0.00186373
																		Bos taurus	chr6	NAAA	0.53399	90794380	19.095	0.0356508
																		Bos indicus	chr6	NAAA	0.53399	90794376	26.4497	0.0356508
																		Bos taurus	chr20	NADK2	0.814415	37998976	18.0565	0.000327322
																		Bos indicus	chr20	NADK2	0.814415	37998991	17.8508	0.000327322
																		Bos taurus	chr3	NAXE	0.286854	14243739	93.7773	0.0139788
																		Bos indicus	chr3	NAXE	0.286854	14243766	23.3831	0.0139788
																		Bos taurus	chr12	NDFIP2	0.650531	54578755	46.2303	1.07803e-07
																		Bos indicus	chr12	NDFIP2	0.650531	54578872	39.7135	1.07803e-07
																		Bos taurus	chr4	NDUFA4	0.775952	19048638	166.7	0
																		Bos indicus	chr4	NDUFA4	0.775952	19048688	43.1929	0
																		Bos taurus	chr7	NDUFB7	0.406552	11227883	34.2671	0.0239788
																		Bos indicus	chr7	NDUFB7	0.406552	11227864	30.5983	0.0239788
																		Bos taurus	chr14	NDUFB9	0.375934	15560939	77.6747	1.88561e-08
																		Bos indicus	chr14	NDUFB9	0.375934	15560923	39.1961	1.88561e-08
																		Bos taurus	chr7	NDUFS7	0.458881	43808132	48.363	1.99064e-06
																		Bos indicus	chr7	NDUFS7	0.458881	43808135	219.2	1.99064e-06
																		Bos taurus	chr1	NDUFV3	0.459039	143120399	31.23	0.00246113
																		Bos indicus	chr1	NDUFV3	0.459039	143120394	84.7389	0.00246113
																		Bos taurus	chr13	NELFCD	0.371994	57401486	81.4151	9.36053e-05
																		Bos indicus	chr13	NELFCD	0.371994	57401486	118.496	9.36053e-05
																		Bos taurus	chr3	NFIA	0.155863	84597485	140.914	0.0184586
																		Bos indicus	chr3	NFIA	0.155863	84597528	165.369	0.0184586
																		Bos taurus	chr7	NHP2	0.661518	39248001	11.7304	0.0149298
																		Bos indicus	chr7	NHP2	0.661518	39247968	27.7871	0.0149298
																		Bos taurus	chrX	NSDHL	0.513273	35133705	112.148	6.30417e-14
																		Bos indicus	chrX	NSDHL	0.513273	35133648	33.3444	6.30417e-14
																		Bos taurus	chr26	NSMCE4A	0.650608	41855421	18.1988	0.00607143
																		Bos indicus	chr26	NSMCE4A	0.650608	41855442	11.8198	0.00607143
																		Bos taurus	chr4	NUB1	0.457624	113890577	21.8416	0.0479203
																		Bos indicus	chr4	NUB1	0.457624	113890573	13.6764	0.0479203
																		Bos taurus	chr10	NUMB	0.32721	84901518	25.1429	0.013952
																		Bos indicus	chr10	NUMB	0.32721	84901526	69.3277	0.013952
																		Bos taurus	chr19	NUP88	1	26128008	15.571	1.03862e-06
																		Bos indicus	chr19	NUP88	1	26128009	22.1349	1.03862e-06
																		Bos taurus	chr25	NUPR1	0.142506	26083368	537.842	0
																		Bos indicus	chr25	NUPR1	0.142506	26083398	59.1538	0
																		Bos taurus	chr29	NXF1	0.725922	41110811	13.6621	0.0112232
																		Bos indicus	chr29	NXF1	0.725922	41110838	16.3878	0.0112232
																		Bos taurus	chr19	ORMDL3	0.902994	40262363	43.7301	1.86545e-06
																		Bos indicus	chr19	ORMDL3	0.902994	40262456	12.7575	1.86545e-06
																		Bos taurus	chr10	OXA1L	0.491406	22042472	89.6533	6.96865e-08
																		Bos indicus	chr10	OXA1L	0.491406	22042477	17.3708	6.96865e-08
																		Bos taurus	chr6	PARM1	0.827034	89847811	19.8929	0.000558241
																		Bos indicus	chr6	PARM1	0.827034	89847788	13.4328	0.000558241
																		Bos taurus	chr12	PCCA	0.201042	76812952	74.4059	0.000639922
																		Bos indicus	chr12	PCCA	0.201042	76812952	52.8601	0.000639922
																		Bos taurus	chr1	PCCB	0.198192	133024308	114.99	3.26096e-11
																		Bos indicus	chr1	PCCB	0.198192	133024306	36.9673	3.26096e-11
																		Bos taurus	chr13	PCMTD2	0.51974	53668881	33.3588	0.000816178
																		Bos indicus	chr13	PCMTD2	0.51974	53668897	27.8757	0.000816178
																		Bos taurus	chr22	PDCD6IP	0.312161	8019119	42.7044	0.000608702
																		Bos indicus	chr22	PDCD6IP	0.312161	8019068	22.8715	0.000608702
																		Bos taurus	chr22	PDHB	0.687243	42918475	22.3498	8.18972e-05
																		Bos indicus	chr22	PDHB	0.687243	42918475	39.6663	8.18972e-05
																		Bos taurus	chr4	PDIA4	0.85885	112215593	48.6368	1.16333e-10
																		Bos indicus	chr4	PDIA4	0.85885	112215507	24.964	1.16333e-10
																		Bos taurus	chr11	PDIA6	0.698179	86859684	13.8964	0.0126404
																		Bos indicus	chr11	PDIA6	0.698179	86859636	16.1898	0.0126404
																		Bos taurus	chrX	PDZD11	0.412765	80153492	33.429	0.0197205
																		Bos indicus	chrX	PDZD11	0.412765	80153492	46.602	0.0197205
																		Bos taurus	chr18	PEPD	0.390765	43937934	36.9737	0.0311458
																		Bos indicus	chr18	PEPD	0.390765	43937937	52.2925	0.0311458
																		Bos taurus	chr17	PES1	0.676156	69568624	11.9589	0.0282984
																		Bos indicus	chr17	PES1	0.676156	69568621	19.0966	0.0282984
																		Bos taurus	chr16	PEX14	0.934097	43108455	35.5782	2.85161e-12
																		Bos indicus	chr16	PEX14	0.934097	43108453	37.4053	2.85161e-12
																		Bos taurus	chr3	PFDN2	0.96866	8376916	11.9839	6.89702e-06
																		Bos indicus	chr3	PFDN2	0.96866	8376918	27.4193	6.89702e-06
																		Bos taurus	chr23	PFDN6	0.756878	7463520	11.3367	0.0162395
																		Bos indicus	chr23	PFDN6	0.756878	7463522	15.0895	0.0162395
																		Bos taurus	chr7	PGLS	0.828773	5599147	15.3841	0.000582698
																		Bos indicus	chr7	PGLS	0.828773	5599180	17.2403	0.000582698
																		Bos taurus	chr11	PHPT1	0.589403	105936888	37.4645	0.000213548
																		Bos indicus	chr11	PHPT1	0.589403	105936919	12.827	0.000213548
																		Bos taurus	chr6	PIGG	0.748139	117771774	16.111	0.00086511
																		Bos indicus	chr6	PIGG	0.748139	117771814	24.1887	0.00086511
																		Bos taurus	chr16	PIGR	0.47517	4730906	58.6841	0
																		Bos indicus	chr16	PIGR	0.47517	4730984	3995.82	0
																		Bos taurus	chr2	PINK1	0.471769	132006686	42.4034	0.00181198
																		Bos indicus	chr2	PINK1	0.471769	132006713	44.7132	0.00181198
																		Bos taurus	chr29	PLA2G16	0.898656	41994228	11.018	0.00142792
																		Bos indicus	chr29	PLA2G16	0.898656	41994087	14.9538	0.00142792
																		Bos taurus	chr9	PLN	0.55251	32413602	54.5301	4.28322e-10
																		Bos indicus	chr9	PLN	0.55251	32413584	143.177	4.28322e-10
																		Bos taurus	chr20	PLPP1	0.654521	23636453	109.623	7.90336e-05
																		Bos indicus	chr20	PLPP1	0.654521	23636355	10.2141	7.90336e-05
																		Bos taurus	chr7	PLVAP	0.770955	5762841	18.1697	0.00143965
																		Bos indicus	chr7	PLVAP	0.770955	5762880	12.0516	0.00143965
																		Bos taurus	chr11	PMPCA	0.403312	103865172	40.1527	0.000248055
																		Bos indicus	chr11	PMPCA	0.403312	103865176	13.8757	0.000248055
																		Bos taurus	chr19	POLDIP2	0.403657	19841117	62.6284	5.5296e-06
																		Bos indicus	chr19	POLDIP2	0.403657	19841168	46.2285	5.5296e-06
																		Bos taurus	chr5	POLDIP3	0.846363	113470656	22.632	2.97186e-07
																		Bos indicus	chr5	POLDIP3	0.846363	113470592	34.6815	2.97186e-07
																		Bos taurus	chr12	POMP	0.649306	31482862	91.3177	7.57973e-12
																		Bos indicus	chr12	POMP	0.649306	31482887	54.4728	7.57973e-12
																		Bos taurus	chr25	POR	0.600686	34159268	14.7904	0.0217446
																		Bos indicus	chr25	POR	0.600686	34159234	19.3651	0.0217446
																		Bos taurus	chr28	PPA1	0.776609	26456542	10.7794	0.00645004
																		Bos indicus	chr28	PPA1	0.776609	26456506	20.2931	0.00645004
																		Bos taurus	chr7	PRELID1	0.602801	38775912	126.844	0
																		Bos indicus	chr7	PRELID1	0.602801	38775897	287.859	0
																		Bos taurus	chr16	PRELP	0.149667	1238752	26.6161	5.69926e-05
																		Bos indicus	chr16	PRELP	0.149667	1238720	143.015	5.69926e-05
																		Bos taurus	chr21	PRPF39	0.76146	54809693	13.6832	0.000885165
																		Bos indicus	chr21	PRPF39	0.76146	54809699	29.1573	0.000885165
																		Bos taurus	chr19	PRPSAP1	0.431131	55387218	76.8224	1.19978e-05
																		Bos indicus	chr19	PRPSAP1	0.431131	55387190	71.9737	1.19978e-05
																		Bos taurus	chr5	PRR13	0.637801	26571624	27.214	1.11918e-08
																		Bos indicus	chr5	PRR13	0.637801	26571602	148.019	1.11918e-08
																		Bos taurus	chr28	PRXL2A	0.187213	35805551	39.7144	0.00123737
																		Bos indicus	chr28	PRXL2A	0.187213	35805459	14.2607	0.00123737
																		Bos taurus	chr18	PSENEN	0.477869	46459379	25.302	0.000179564
																		Bos indicus	chr18	PSENEN	0.477869	46459350	38.021	0.000179564
																		Bos taurus	chr15	PSMA1	0.238992	38213859	45.2901	0.0017275
																		Bos indicus	chr15	PSMA1	0.238992	38213824	15.1435	0.0017275
																		Bos taurus	chr4	PSMA2	0.927198	78127069	42.9526	3.83293e-14
																		Bos indicus	chr4	PSMA2	0.927198	78127073	41.1918	3.83293e-14
																		Bos taurus	chr10	PSMA3	0.752484	70551118	31.0185	1.30645e-06
																		Bos indicus	chr10	PSMA3	0.752484	70551119	32.7256	1.30645e-06
																		Bos taurus	chr3	PSMA5	0.777958	34012629	37.243	1.73708e-10
																		Bos indicus	chr3	PSMA5	0.777958	34012646	50.9499	1.73708e-10
																		Bos taurus	chr9	PSMB1	0.286269	104088274	119.173	0.000482672
																		Bos indicus	chr9	PSMB1	0.286269	104088274	171.252	0.000482672
																		Bos taurus	chr19	PSMB3	0.430854	39344085	102.204	2.09713e-09
																		Bos indicus	chr19	PSMB3	0.430854	39344088	141.694	2.09713e-09
																		Bos taurus	chr10	PSMC1	0.379837	101862236	25.6152	0.0123494
																		Bos indicus	chr10	PSMC1	0.379837	101862216	11.0457	0.0123494
																		Bos taurus	chr18	PSMD7	0.75322	36989852	14.653	0.0015324
																		Bos indicus	chr18	PSMD7	0.75322	36989866	23.0466	0.0015324
																		Bos taurus	chr10	PSME1	0.503558	21015340	29.5309	0.00286082
																		Bos indicus	chr10	PSME1	0.503558	21015380	38.1906	0.00286082
																		Bos taurus	chr5	PTMS	0.183233	103678871	185.668	2.29359e-05
																		Bos indicus	chr5	PTMS	0.183233	103678871	209.455	2.29359e-05
																		Bos taurus	chr17	PXN	0.655152	62607764	44.9035	4.68846e-07
																		Bos indicus	chr17	PXN	0.655152	62607758	18.0979	4.68846e-07
																		Bos taurus	chr7	R3HDM4	0.758045	43448887	11.1236	0.00181198
																		Bos indicus	chr7	R3HDM4	0.758045	43448886	31.1974	0.00181198
																		Bos taurus	chr8	RAB14	0.516563	110614585	152.611	0
																		Bos indicus	chr8	RAB14	0.516563	110614562	195.397	0
																		Bos taurus	chr13	RAB18	0.463286	37026789	29.7596	0.0161331
																		Bos indicus	chr13	RAB18	0.463286	37026801	41.3007	0.0161331
																		Bos taurus	chr19	RAB5C	0.485206	42280744	92.7437	3.238e-10
																		Bos indicus	chr19	RAB5C	0.485206	42280744	134.007	3.238e-10
																		Bos taurus	chr13	RBM39	0.543218	64934810	110.892	0
																		Bos indicus	chr13	RBM39	0.543218	64934771	181.381	0
																		Bos taurus	chr19	RETREG3	0.592378	42675856	33.9072	4.94272e-05
																		Bos indicus	chr19	RETREG3	0.592378	42675857	48.9462	4.94272e-05
																		Bos taurus	chr3	RHOC	0.572027	30618175	16.2688	5.39449e-06
																		Bos indicus	chr3	RHOC	0.572027	30618178	173.332	5.39449e-06
																		Bos taurus	chr15	RHOG	0.48413	51229042	51.5522	0.00127251
																		Bos indicus	chr15	RHOG	0.48413	51229019	10.7528	0.00127251
																		Bos taurus	chr23	RNF5	0.637548	27211742	46.3968	2.23203e-07
																		Bos indicus	chr23	RNF5	0.637548	27211762	49.5575	2.23203e-07
																		Bos taurus	chr19	RPL19	0.407022	39694202	172.401	0
																		Bos indicus	chr19	RPL19	0.407022	39694202	932.063	0
																		Bos taurus	chr1	RPL24	0.724097	46066949	31.0246	1.38874e-14
																		Bos indicus	chr1	RPL24	0.724097	46066946	293.846	1.38874e-14
																		Bos taurus	chr19	RPL38	0.165458	57196473	93.9973	0.00244837
																		Bos indicus	chr19	RPL38	0.165458	57196473	477.356	0.00244837
																		Bos taurus	chr29	RPLP2	0.313063	50558827	233.683	5.89848e-10
																		Bos indicus	chr29	RPLP2	0.313063	50558827	265.011	5.89848e-10
																		Bos taurus	chr22	RPN1	0.428979	59282327	42.6764	6.17806e-05
																		Bos indicus	chr22	RPN1	0.428979	59282327	241.497	6.17806e-05
																		Bos taurus	chr13	RPN2	0.374989	66143432	78.8138	1.5858e-06
																		Bos indicus	chr13	RPN2	0.374989	66143432	107.337	1.5858e-06
																		Bos taurus	chr15	RPS3	0.10757	54593635	518.686	0
																		Bos indicus	chr15	RPS3	0.10757	54593636	1119.14	0
																		Bos taurus	chr3	S100A10	0.616827	18762478	53.3592	0.00314486
																		Bos indicus	chr3	S100A10	0.616827	18762443	14.0573	0.00314486
																		Bos taurus	chr3	S100A11	0.516713	18728773	23.2125	0.0120829
																		Bos indicus	chr3	S100A11	0.516713	18728773	38.9113	0.0120829
																		Bos taurus	chr12	SAP18	0.481337	35610839	60.4011	2.36013e-05
																		Bos indicus	chr12	SAP18	0.481337	35610823	13.103	2.36013e-05
																		Bos taurus	chr7	SCAMP4	1	44220172	13.178	0.000253354
																		Bos indicus	chr7	SCAMP4	1	44220187	11.4389	0.000253354
																		Bos taurus	chr13	SCAND1	0.658592	65086362	49.5709	4.64961e-12
																		Bos indicus	chr13	SCAND1	0.658592	65086393	92.4009	4.64961e-12
																		Bos taurus	chr13	SDC4	0.703453	73691258	137.923	1.68003e-11
																		Bos indicus	chr13	SDC4	0.703453	73691255	21.7739	1.68003e-11
																		Bos taurus	chr20	SDHA;LRRC14B	0.711324	71827920	134.786	0
																		Bos indicus	chr20	SDHA;LRRC14B	0.711324	71827908	51.1933	0
																		Bos taurus	chr28	SEC24C	0.312695	29639333	58.6735	0.00359631
																		Bos indicus	chr28	SEC24C	0.312695	29639333	77.8578	0.00359631
																		Bos taurus	chr21	SELENOS	0.610063	5245053	17.0592	0.0312788
																		Bos indicus	chr21	SELENOS	0.610063	5245053	18.3704	0.0312788
																		Bos taurus	chr1	SELENOT	0.684789	117537569	40.1465	1.19035e-07
																		Bos indicus	chr1	SELENOT	0.684789	117537596	47.4627	1.19035e-07
																		Bos taurus	chr3	SERBP1	0.246861	77922741	77.648	0.0115382
																		Bos indicus	chr3	SERBP1	0.246861	77922741	220.479	0.0115382
																		Bos taurus	chr29	SF1	0.585402	43016423	41.9651	5.60717e-06
																		Bos indicus	chr29	SF1	0.585402	43016467	45.2829	5.60717e-06
																		Bos taurus	chr9	SFT2D1	0.937337	101319154	31.9688	1.47569e-09
																		Bos indicus	chr9	SFT2D1	0.937337	101319183	26.0799	1.47569e-09
																		Bos taurus	chr18	SHKBP1	0.779403	49880443	14.6536	0.00446493
																		Bos indicus	chr18	SHKBP1	0.779403	49880418	12.7699	0.00446493
																		Bos taurus	chr5	SLC25A3	0.851256	62746097	75.5069	0
																		Bos indicus	chr5	SLC25A3	0.851256	62746033	43.8322	0
																		Bos taurus	chr22	SLC25A38	0.89532	12645773	12.3367	0.00150996
																		Bos indicus	chr22	SLC25A38	0.89532	12645735	13.0885	0.00150996
																		Bos taurus	chr19	SLC25A39	0.427289	44130969	83.7991	8.26787e-06
																		Bos indicus	chr19	SLC25A39	0.427289	44130968	81.9615	8.26787e-06
																		Bos taurus	chr26	SLC25A6	0.436039	15190971	244.229	2.17932e-06
																		Bos indicus	chr26	SLC25A6	0.436039	15190968	28.7892	2.17932e-06
																		Bos taurus	chr18	SLC27A5	0.594134	65741699	270.813	1.33212e-10
																		Bos indicus	chr18	SLC27A5	0.594134	65741697	45.0855	1.33212e-10
																		Bos taurus	chr1	SLC33A1	0.909844	111829274	38.9487	2.66176e-14
																		Bos indicus	chr1	SLC33A1	0.909844	111829278	51.1474	2.66176e-14
																		Bos taurus	chr1	SLC35A5	0.609725	57343853	37.9789	0.00182371
																		Bos indicus	chr1	SLC35A5	0.609725	57343854	12.2677	0.00182371
																		Bos taurus	chr7	SLC44A2	0.542107	15097993	25.4222	0.00702343
																		Bos indicus	chr7	SLC44A2	0.542107	15097975	19.0666	0.00702343
																		Bos taurus	chr17	SMARCA5	0.476191	14380161	45.1911	1.71508e-05
																		Bos indicus	chr17	SMARCA5	0.476191	14380194	98.8855	1.71508e-05
																		Bos taurus	chr19	SNF8	0.221679	37587473	44.9853	0.00136674
																		Bos indicus	chr19	SNF8	0.221679	37587451	19.3524	0.00136674
																		Bos taurus	chr13	SNRPB	0.800157	52666510	18.9541	1.38415e-06
																		Bos indicus	chr13	SNRPB	0.800157	52666516	48.3397	1.38415e-06
																		Bos taurus	chr23	SNRPC	0.41453	8784919	44.5987	0.00184525
																		Bos indicus	chr23	SNRPC	0.41453	8784919	82.3926	0.00184525
																		Bos taurus	chr21	SNRPN	0.289929	1937649	60.477	0.000175229
																		Bos indicus	chr21	SNRPN	0.289929	1937711	25.9759	0.000175229
																		Bos taurus	chr14	SNTB1	0.554986	82122859	27.0081	0.00134589
																		Bos indicus	chr14	SNTB1	0.554986	82122795	20.0237	0.00134589
																		Bos taurus	chr5	SNU13	0.721373	112743155	29.6479	4.38224e-08
																		Bos indicus	chr5	SNU13	0.721373	112743193	55.9849	4.38224e-08
																		Bos taurus	chr9	SNX3	0.483883	41870956	34.0534	0.00343211
																		Bos indicus	chr9	SNX3	0.483883	41870936	23.5406	0.00343211
																		Bos taurus	chr13	SNX5	0.294428	38239868	49.369	0.00943415
																		Bos indicus	chr13	SNX5	0.294428	38239892	24.0505	0.00943415
																		Bos taurus	chr26	SORCS3;ECHS1	0.17885	25629608	386.149	0
																		Bos indicus	chr26	SORCS3;ECHS1	0.17885	25629614	61.5753	0
																		Bos taurus	chr8	SPTLC1	0.142756	85780407	24.3381	0.0255778
																		Bos indicus	chr8	SPTLC1	0.142756	85780383	53.4493	0.0255778
																		Bos taurus	chr10	SQOR	0.501341	64864911	69.5923	1.67272e-07
																		Bos indicus	chr10	SQOR	0.501341	64864882	75.5963	1.67272e-07
																		Bos taurus	chr10	SRP14	0.636554	35691473	20.3487	0.000121656
																		Bos indicus	chr10	SRP14	0.636554	35691473	77.5646	0.000121656
																		Bos taurus	chr29	SRPRA	0.309554	29617180	155.401	1.65517e-05
																		Bos indicus	chr29	SRPRA	0.309554	29617169	70.5377	1.65517e-05
																		Bos taurus	chr19	SRSF2	0.778894	55043351	166.52	0
																		Bos indicus	chr19	SRSF2	0.778894	55043347	50.664	0
																		Bos taurus	chr23	SSR1	0.310748	48004752	105.652	1.07712e-06
																		Bos indicus	chr23	SSR1	0.310748	48004752	236.009	1.07712e-06
																		Bos taurus	chr3	SSR2	0.791288	14754151	187.575	0
																		Bos indicus	chr3	SSR2	0.791288	14754133	43.3442	0
																		Bos taurus	chr1	SSR3	0.264223	111095783	100.856	4.33316e-08
																		Bos indicus	chr1	SSR3	0.264223	111095759	140.105	4.33316e-08
																		Bos taurus	chr5	ST13	0.663144	112115409	55.4648	0.000437407
																		Bos indicus	chr5	ST13	0.663144	112115403	11.0406	0.000437407
																		Bos taurus	chr19	STARD3	0.304717	40015579	18.0266	7.38673e-06
																		Bos indicus	chr19	STARD3	0.304717	40015581	78.1522	7.38673e-06
																		Bos taurus	chr4	STMP1	0.529444	99462848	28.9935	0.000731255
																		Bos indicus	chr4	STMP1	0.529444	99462837	51.6092	0.000731255
																		Bos taurus	chr29	STT3A	0.563368	29006090	161.485	0
																		Bos indicus	chr29	STT3A	0.563368	29006081	149.487	0
																		Bos taurus	chr22	STT3B	0.920259	6035587	22.3848	4.56466e-06
																		Bos indicus	chr22	STT3B	0.920259	6035604	16.195	4.56466e-06
																		Bos taurus	chr20	SUB1	0.796286	41089695	13.7272	0.00768658
																		Bos indicus	chr20	SUB1	0.796286	41089698	10.2342	0.00768658
																		Bos taurus	chr29	TALDO1	0.702388	50598623	15.3228	0.0137491
																		Bos indicus	chr29	TALDO1	0.702388	50598596	14.7953	0.0137491
																		Bos taurus	chr19	TAX1BP3	0.570928	24365269	30.0202	0.0224311
																		Bos indicus	chr19	TAX1BP3	0.570928	24365266	15.1832	0.0224311
																		Bos taurus	chr14	TCEA1	0.972783	21989957	16.412	0.000350244
																		Bos indicus	chr14	TCEA1	0.972783	21989935	10.1705	0.000350244
																		Bos taurus	chrX	TCEAL8	0.495117	52052136	157.259	0
																		Bos indicus	chrX	TCEAL8	0.495117	52052109	44.6967	0
																		Bos taurus	chr7	TECR	1	11259896	246.762	0
																		Bos indicus	chr7	TECR	1	11259954	27.3797	0
																		Bos taurus	chr19	THRA	0.19243	40366165	31.1796	0.000576205
																		Bos indicus	chr19	THRA	0.19243	40366169	60.6438	0.000576205
																		Bos taurus	chr18	TIMM50	0.657016	49160939	19.5901	0.000977239
																		Bos indicus	chr18	TIMM50	0.657016	49160923	30.8492	0.000977239
																		Bos taurus	chr2	TINAGL1	0.15513	122153043	58.8919	0.00123645
																		Bos indicus	chr2	TINAGL1	0.15513	122153043	564.504	0.00123645
																		Bos taurus	chr12	TM9SF2	0.141318	76343393	54.4102	0.000140611
																		Bos indicus	chr12	TM9SF2	0.141318	76343395	20.7721	0.000140611
																		Bos taurus	chr5	TMBIM4	0.412236	47645273	225.061	1.35525e-06
																		Bos indicus	chr5	TMBIM4	0.412236	47645248	15.3927	1.35525e-06
																		Bos taurus	chr3	TMCO1	0.811814	3105838	59.5106	4.00916e-12
																		Bos indicus	chr3	TMCO1	0.811814	3105865	28.9444	4.00916e-12
																		Bos taurus	chr17	TMED2	0.209987	52091332	238.512	0.000725181
																		Bos indicus	chr17	TMED2	0.209987	52091358	30.9736	0.000725181
																		Bos taurus	chr29	TMEM109	0.679491	37252054	27.7188	0.000127773
																		Bos indicus	chr29	TMEM109	0.679491	37252045	28.5906	0.000127773
																		Bos taurus	chr23	TMEM14C	0.435093	45413338	26.9887	0.00545005
																		Bos indicus	chr23	TMEM14C	0.435093	45413314	56.3579	0.00545005
																		Bos taurus	chr4	TMEM176B	0.863344	113408365	19.2163	8.43014e-06
																		Bos indicus	chr4	TMEM176B	0.863344	113408352	24.3039	8.43014e-06
																		Bos taurus	chr29	TMEM223;NXF1	0.65394	41099328	17.6977	0.00097229
																		Bos indicus	chr29	TMEM223;NXF1	0.65394	41099325	42.5917	0.00097229
																		Bos taurus	chr13	TMEM230	0.363217	47429689	46.1375	0.0253386
																		Bos indicus	chr13	TMEM230	0.363217	47429694	42.7312	0.0253386
																		Bos taurus	chr6	TMEM33	0.172459	60814879	36.4908	0.00595666
																		Bos indicus	chr6	TMEM33	0.172459	60814853	17.5545	0.00595666
																		Bos taurus	chr2	TMEM50A	0.144674	127677736	39.8113	0.000570756
																		Bos indicus	chr2	TMEM50A	0.144674	127677747	73.2952	0.000570756
																		Bos taurus	chr16	TMEM9	0.606016	79688115	48.7033	6.68571e-07
																		Bos indicus	chr16	TMEM9	0.606016	79688109	51.8853	6.68571e-07
																		Bos taurus	chr19	TNFAIP1	0.589377	19822153	18.5665	0.0106675
																		Bos indicus	chr19	TNFAIP1	0.589377	19822175	10.8116	0.0106675
																		Bos taurus	chr2	TNS1	0.78659	106049720	47.8274	0
																		Bos indicus	chr2	TNS1	0.78659	106049683	82.5384	0
																		Bos taurus	chr8	TPM2	0.389001	59863879	26.6232	7.53091e-07
																		Bos indicus	chr8	TPM2	0.389001	59863884	57.2617	7.53091e-07
																		Bos taurus	chr3	TPM3	0.495927	16324918	24.7737	0.0142248
																		Bos indicus	chr3	TPM3	0.495927	16324918	35.2214	0.0142248
																		Bos taurus	chr4	TRA2A	0.540936	32135266	17.7846	2.06425e-05
																		Bos indicus	chr4	TRA2A	0.540936	32135258	50.7941	2.06425e-05
																		Bos taurus	chr25	TRAF7	0.512035	1693860	21.5273	0.0109703
																		Bos indicus	chr25	TRAF7	0.512035	1693847	49.7453	0.0109703
																		Bos taurus	chr19	TRAPPC1	0.394331	27612299	26.4634	0.0103554
																		Bos indicus	chr19	TRAPPC1	0.394331	27612335	36.3035	0.0103554
																		Bos taurus	chr7	TRAPPC5	0.309785	16526035	56.5843	0.0375242
																		Bos indicus	chr7	TRAPPC5	0.309785	16526035	77.4504	0.0375242
																		Bos taurus	chr1	TTC14	0.924529	86382713	30.1817	5.67218e-11
																		Bos indicus	chr1	TTC14	0.924529	86382661	37.8757	5.67218e-11
																		Bos taurus	chr5	TTC38	0.105177	116584865	39.7567	0.0178846
																		Bos indicus	chr5	TTC38	0.105177	116584844	21.8156	0.0178846
																		Bos taurus	chr8	TXN	0.836287	99811602	250.972	0
																		Bos indicus	chr8	TXN	0.836287	99811629	41.3096	0
																		Bos taurus	chr24	TXNL1	0.10851	55980901	47.2567	0.0479203
																		Bos indicus	chr24	TXNL1	0.10851	55980901	18.6032	0.0479203
																		Bos taurus	chr7	UBA52	0.669479	4606134	1893.56	0
																		Bos indicus	chr7	UBA52	0.669479	4606146	280.59	0
																		Bos taurus	chr17	UBC	0.966358	50887547	239.503	0
																		Bos indicus	chr17	UBC	0.966358	50887552	275.974	0
																		Bos taurus	chr7	UBE2B	0.308457	45944935	59.8309	0.0242631
																		Bos indicus	chr7	UBE2B	0.308457	45944974	66.7886	0.0242631
																		Bos taurus	chr6	UBE2K	0.677299	58774603	29.0407	3.99396e-06
																		Bos indicus	chr6	UBE2K	0.677299	58774573	49.8432	3.99396e-06
																		Bos taurus	chr16	UBE2T	0.78394	80305112	10.7835	0.0140799
																		Bos indicus	chr16	UBE2T	0.78394	80305103	13.9531	0.0140799
																		Bos taurus	chr15	UBE4A	0.887941	29039811	59.7112	1.8212e-09
																		Bos indicus	chr15	UBE4A	0.887941	29039838	17.9595	1.8212e-09
																		Bos taurus	chr7	UBL5	0.729725	14420707	158.102	0
																		Bos indicus	chr7	UBL5	0.729725	14420689	357.777	0
																		Bos taurus	chr6	UGDH	0.481336	58620158	437.806	0
																		Bos indicus	chr6	UGDH	0.481336	58620111	55.9969	0
																		Bos taurus	chr17	ULK1	0.176896	45199608	34.5756	0.0396458
																		Bos indicus	chr17	ULK1	0.176896	45199649	11.6332	0.0396458
																		Bos taurus	chr17	UNC119B	0.62065	62955336	13.5056	0.0183969
																		Bos indicus	chr17	UNC119B	0.62065	62955318	20.6676	0.0183969
																		Bos taurus	chr7	UQCR11	0.350861	43979197	144.224	5.74852e-08
																		Bos indicus	chr7	UQCR11	0.350861	43979197	211.805	5.74852e-08
																		Bos taurus	chr18	UQCRFS1	0.665613	1002060	33.7147	9.64146e-06
																		Bos indicus	chr18	UQCRFS1	0.665613	1002071	38.0848	9.64146e-06
																		Bos taurus	chr6	USO1	0.556881	90560697	33.9188	0.000570756
																		Bos indicus	chr6	USO1	0.556881	90560682	35.9355	0.000570756
																		Bos taurus	chr24	VAPA	0.275538	41892955	127.791	0.000437407
																		Bos indicus	chr24	VAPA	0.275538	41892955	190.759	0.000437407
																		Bos taurus	chr19	VAT1	0.51285	43050963	55.3109	0.000811893
																		Bos indicus	chr19	VAT1	0.51285	43050982	16.8035	0.000811893
																		Bos taurus	chr8	VCP	0.720411	59336523	50.48	2.69304e-11
																		Bos indicus	chr8	VCP	0.720411	59336527	59.2853	2.69304e-11
																		Bos taurus	chr7	VDAC1	0.74207	45689629	39.2021	2.60456e-11
																		Bos indicus	chr7	VDAC1	0.74207	45689593	65.3329	2.60456e-11
																		Bos taurus	chr14	VPS28	0.501461	508426	36.7487	0.00264705
																		Bos indicus	chr14	VPS28	0.501461	508426	35.9276	0.00264705
																		Bos taurus	chr17	VPS29	1	54377459	20.6239	1.97583e-07
																		Bos indicus	chr17	VPS29	1	54377421	19.5215	1.97583e-07
																		Bos taurus	chr7	WDR83OS	0.189313	12824433	86.7798	1.61762e-06
																		Bos indicus	chr7	WDR83OS	0.189313	12824433	136.913	1.61762e-06
																		Bos taurus	chr26	XPNPEP1	0.627092	30482255	13.6916	0.0396923
																		Bos indicus	chr26	XPNPEP1	0.627092	30482241	19.4221	0.0396923
																		Bos taurus	chr13	XRN2	0.833567	40615530	12.5246	0.00617986
																		Bos indicus	chr13	XRN2	0.833567	40615536	12.0759	0.00617986
																		Bos taurus	chr11	YIPF4	0.450089	14885078	14.9988	0.0365613
																		Bos indicus	chr11	YIPF4	0.450089	14885078	61.3109	0.0365613
																		Bos taurus	chrX	ZDHHC9	0.763973	13864816	28.7304	1.28291e-05
																		Bos indicus	chrX	ZDHHC9	0.763973	13864855	16.0784	1.28291e-05
																		Bos taurus	chr7	ZNF414	0.949296	17116268	24.7031	2.03411e-06
																		Bos indicus	chr7	ZNF414	0.949296	17116252	15.0219	2.03411e-06
