# Supplementary material for: Evolution of tissue and developmental specificity of transcription start sites in Bos taurus indicus
Source: Commun Biol. 2021 Jul 1;4:829. doi: 10.1038/s42003-021-02340-6 (PMC8249380; doi:10.1038/s42003-021-02340-6)
Supplement: Supplementary file 7 — Supplementary Data6 [file 42003_2021_2340_MOESM7_ESM.xlsx]

## Sheet: data3
Biological process	Muscle			Spleen			Liver
	biological replicates	sub-species		biological replicates	sub-species		biological replicates	sub-species
GO:2495~antigen processing and presentation of peptide antigen via MHC class II				71.4286
GO:42613~MHC class II protein complex				48.6811
GO:254~antigen processing and presentation of peptide or polysaccharide antigen via MHC class II				48.7692
GO:482~antigen processing and presentation of peptide antigen				32.8947
GO:19882~antigen processing and presentation				2.27273
GO:72562~blood microparticle				15.7353
GO:22626~cytosolic ribosome				9.27259
GO:44445~cytosolic part				6.68316
GO:15629~actin cytoskeleton				5.14125
GO:9862~single organism cell adhesion				4.95495
GO:16337~single organismal cell-cell adhesion				4.57875
GO:7155~cell adhesion				3.52113
GO:2261~biological adhesion				3.52113
GO:762~extracellular exosome				2.18546	2.35216			1.67751
GO:4323~extracellular organelle				2.17635	2.33994
GO:193561~extracellular vesicle				2.17635	2.33994			1.67688
GO:31988~membrane-bounded vesicle				2.37676	2.16237			1.64933
GO:5576~extracellular region				2.16537	2.14644			1.44739
GO:31982~vesicle				1.96827	2.14361			1.63323
GO:44421~extracellular region part				1.95366	2.15374			1.47846
GO:3143~M band		4.175
GO:9883~respiratory chain complex		9.83878						3.71666
GO:7469~respiratory chain		8.92778						3.83118
GO:317~sarcomere	19.5217	8.57648
GO:316~myofibril		8.45789
GO:43292~contractile fiber	16.4113	8.28355
GO:44449~contractile fiber part	18.1672	8.35
GO:5737~cytoplasm		1.29236						1.19514
GO:316~myofibril	16.9137
GO:323~lytic vacuole					5.26214			2.4597
GO:52~proteasome complex								3.66356
GO:1725~stress fiber								3.92525
GO:5622~intracellular								1.66675
GO:5739~mitochondrion								1.59484
GO:574~mitochondrial envelope								1.8677
GO:5743~mitochondrial inner membrane								2.74653
GO:5746~mitochondrial respiratory chain								3.71666
GO:5747~mitochondrial respiratory chain complex I								4.52292
GO:5764~lysosome					5.26214			2.4597
GO:5765~lysosomal membrane								2.44238
GO:5773~vacuole					2.75647
GO:5774~vacuolar membrane								1.85285
GO:5783~endoplasmic reticulum								1.68511
GO:5789~endoplasmic reticulum membrane								1.95859
GO:5839~proteasome core complex								4.88475
GO:5912~adherens junction								1.73248
GO:5924~cell-substrate adherens junction								1.89963
GO:5925~focal adhesion								1.98164
GO:162~membrane								1.21368
GO:1621~integral component of membrane								1.26586
GO:19866~organelle inner membrane								1.954
GO:355~cell-substrate junction								1.88289
GO:3662~coated vesicle membrane								3.33514
GO:3964~NADH dehydrogenase complex								4.52292
GO:319~organelle membrane								1.58564
GO:31966~mitochondrial membrane								1.92162
GO:31967~organelle envelope								1.55842
GO:31975~envelope								1.57737
GO:32432~actin filament bundle								3.66356
GO:42175~nuclear outer membrane-endoplasmic reticulum membrane network								1.92225
GO:42641~actomyosin								3.43459
GO:43226~organelle								1.13934
GO:43227~membrane-bounded organelle								1.15176
GO:43229~intracellular organelle								1.12414
GO:4323~extracellular organelle								1.67688
GO:43231~intracellular membrane-bounded organelle								1.11755
GO:44422~organelle part								1.18885
GO:44424~intracellular part								1.71729
GO:44425~membrane part								1.23436
GO:44429~mitochondrial part								1.86976
GO:44432~endoplasmic reticulum part								1.98432
GO:44437~vacuolar part								1.75292
GO:44444~cytoplasmic part								1.36687
GO:44446~intracellular organelle part								1.18698
GO:44455~mitochondrial membrane part								2.51791
GO:45271~respiratory chain complex I								4.52292
GO:7161~anchoring junction								1.74455
GO:97517~contractile actin filament bundle								3.92525
GO:98588~bounding membrane of organelle								1.53548
GO:98798~mitochondrial protein complex								3.52973
GO:988~inner mitochondrial membrane protein complex								3.51868
GO:98852~lytic vacuole membrane								2.37124
GO:19924~oxidoreductase complex								2.9477
