# Supplementary material for: Evolution of tissue and developmental specificity of transcription start sites in Bos taurus indicus
Source: Commun Biol. 2021 Jul 1;4:829. doi: 10.1038/s42003-021-02340-6 (PMC8249380; doi:10.1038/s42003-021-02340-6)
Supplement: Supplementary file 8 — Supplementary Data7 [file 42003_2021_2340_MOESM8_ESM.xlsx]

## Sheet: data4
chr	Position	FST	MAF in Holstein animals	MAF in the Brahman animals	2N	significance level
1	10691694	0.0156114	0.0009794	0.0102	2434	***
1	10691703	0.00918741	0.0009785	0.007614	2438	***
1	10691791	0.427297	0	0.1841	2416	***
1	111095754	0.0396816	0	0.01323	2456	***
1	117537547	0.415846	0.00388	0.2043	2434	***
1	119074221	0.00409503	0.1662	0.1269	2474	***
1	130943055	0.261792	0	0.1005	2476	***
1	143120362	0.0494617	0.08325	0	2336	***
1	143120372	0.0885892	0.163	0.01099	2290	***
1	143120373	0.0887172	0.1632	0.01099	2288	***
1	143120399	0.0473364	0.07984	0	2322	***
1	1643690	0.00770204	0.01553	0	2448	***
1	29418918	0.0891537	0	0.03141	2350	***
1	29418931	0.00044345	0.009326	0.002674	2304	***
1	57343847	0.029264	0	0.0102	2468	***
1	58433781	0.28819	0	0.1118	2200	***
1	58433821	0.0514777	0	0.01705	2296	***
1	69003247	0.171855	0	0.06286	2188	***
1	70335490	0.0143711	0	0.005102	2462	***
1	81836898	0.0539502	0	0.01804	2474	***
2	122807386	0.249469	0	0.09524	2404	***
2	122807396	0.021535	0.1292	0.05914	2376	***
2	128188519	0.0585287	0.0005435	0.02326	2184	***
2	128188551	0.340838	0.4045	0.1182	2078	***
2	128942607	0.317131	0.493	0.04396	2226	***
2	128942634	0.0555427	0	0.01913	2288	***
2	130191857	0.00261474	0.02011	0.007772	2474	***
2	130191871	0.0697728	0	0.02332	2476	***
2	130191886	0.398339	0	0.1693	2466	***
2	130191897	0.0871493	0	0.0291	2456	***
2	1318180	0.042114	0.14	0.04023	2262	***
2	131972118	0.0627214	0	0.02116	2410	***
2	132006702	0.102921	0	0.0355	2140	***
2	26750992	0.0384079	0.06532	0	2478	***
2	4408335	0.0494929	0	0.01657	2308	***
2	4408399	0.0150784	0	0.005291	2400	***
2	86045938	0.00457895	0.00359	0.0113	2304	***
2	86045993	0.192162	0	0.06868	2368	***
2	89512207	0.225838	0	0.08462	2478	***
2	98029300	0.13896	0	0.04897	2456	***
2	98029303	0.416211	0	0.1816	2450	***
2	98237599	0.0196426	0.4576	0.3541	2422	***
2	98237615	0.106332	0.4538	0.2151	2430	***
3	120482750	0.0511281	0.1137	0.01497	2058	***
3	120482756	0.0324283	0.04705	0.109	1906	***
3	14243742	0.253594	0.4138	0.1903	2312	***
3	15443958	0.387878	0.2471	0.2647	2430	***
3	16174312	0.185272	0	0.06793	2318	***
3	16769701	0.0810389	0.0004845	0.02989	2432	***
3	16769703	0.00698518	0.01455	0	2434	***
3	18728762	0.386715	0	0.1686	2110	***
3	18728770	0.00557547	0.1998	0.25	2072	***
3	18728797	0.0812115	0.2074	0.386	2116	***
3	18728813	0.0819491	0.2028	0.3808	2144	***
3	18762455	0.0115981	0.02872	0.003145	2094	***
3	19792888	0.0165713	0	0.006452	1796	***
3	30618188	0.356024	0	0.1463	2126	***
3	3105845	0.1407	0.01104	0.09845	2470	***
3	3105863	0.0445619	0.002893	0.0285	2460	***
3	32272393	0.0386647	0	0.01323	2358	***
3	32272413	0.0783496	0	0.0266	2384	***
3	57145542	0.250085	0	0.09309	2458	***
3	59591861	0.15684	0	0.05556	2416	***
3	77922719	0.015453	0	0.005291	2454	***
3	84597677	0.0184818	0	0.007353	1708	***
3	84597764	0.00166957	0.007033	0	1842	***
3	84597826	0.0224594	0.0005924	0.01064	1970	***
3	93014853	0.00435413	0.00997	0	2376	***
3	99044005	0.366765	0	0.1536	2460	***
4	103843083	0.00674391	0.01387	0	2240	***
4	113408314	0.111438	0	0.03846	2476	***
4	19048643	0.121847	0.1919	0	2436	***
4	44569085	0.0485504	0.08142	0	2478	***
4	77371251	0.411668	0.4001	0.05495	2396	***
4	77371259	0.373723	0.0004798	0.1587	2462	***
4	99462836	0.265247	0.3795	0	2238	***
4	99462855	0.0647428	0.005894	0.04737	2416	***
4	99462872	0.0265952	0.1126	0.04011	2390	***
5	103376496	0.030146	0.05212	0	2462	***
5	103376500	0.00184866	0.01064	0.002577	2456	***
5	103376552	0.41384	0	0.1774	2444	***
5	103678725	0.140114	0.213	0	1588	***
5	108358040	0.0498324	0	0.01714	2174	***
5	108808006	0.0330649	0	0.01124	2248	***
5	112115403	0.00400108	0.004995	0.01337	2376	***
5	112115419	0.0917711	0	0.03158	2412	***
5	112115424	0.140338	0.3498	0.08995	2382	***
5	112743111	0.0929467	0.1865	0.02105	2428	***
5	112743129	0.381006	0.0004836	0.1649	2450	***
5	112743151	0.143566	0.2016	0.4447	2448	***
5	22014851	0.311401	0	0.127	2364	***
5	26571601	0.344491	0	0.1429	2482	***
5	27002117	0.319109	0	0.129	2366	***
5	29412418	0.015215	0	0.005618	2160	***
5	29412432	0.0155755	0	0.005618	2206	***
5	29412436	0.0240297	0	0.008427	2204	***
5	4068601	0.0493884	0.09282	0.005263	2330	***
5	47645320	0.176639	0	0.05137	2342	***
5	47645337	0.218227	0	0.0531	2286	***
5	49053857	0.0380635	0	0.01289	2444	***
5	49053905	0.014777	0	0.005208	2428	***
5	57165005	0.00929617	0.0465	0.07949	2476	***
5	57426853	0.0860998	0.1388	0	2450	***
5	57426976	0.0267656	0.04712	0	2458	***
5	57528964	0.0488152	0	0.01685	2226	***
5	62746115	0.0529924	0	0.01795	2454	***
5	65511737	0.105907	0.1718	0.003311	1670	***
5	94006793	0.179893	0	0.06477	2468	***
5	94006803	0.0393445	0.07253	0.002618	2450	***
5	94006814	0.179089	0	0.06349	2456	***
5	94006826	0.189077	0	0.06806	2462	***
5	94006858	0.17868	0.0004831	0.06771	2454	***
5	94039923	0.0244261	0	0.008108	2412	***
5	98571572	0.0239154	0.414	0.3021	2374	***
5	99773924	0.0480925	0.1931	0.07143	2438	***
5	99773960	0.203592	0	0.07513	2446	***
6	115369836	0.189308	0	0.06845	2154	***
6	115369848	0.18162	0	0.06548	2148	***
6	25528857	0.0688377	0	0.02344	2416	***
6	58620293	0.0853241	0.0009891	0.03495	2394	***
6	60814817	0.432019	0	0.1911	2468	***
6	60814837	0.307308	0.4373	0.005348	2446	***
6	60814844	0.417352	0	0.1816	2462	***
6	60814867	0.434793	0	0.1937	2454	***
6	89847816	0.0892754	0	0.03067	2058	***
6	89847836	0.100294	0.0005714	0.03892	2084	***
6	90560682	0.0146436	0	0.005181	2432	***
7	11259880	0.0148029	0.006513	0.02419	2368	***
7	15097943	0.377328	0	0.1598	2164	***
7	1640309	0.126264	0	0.04688	2288	***
7	1640316	0.0357826	0	0.01302	2290	***
7	20959356	0.15833	0	0.05723	2078	***
7	43448873	0.0552672	0.2185	0.08133	2062	***
7	43683693	0.00236909	0.006965	0	2388	***
7	43808123	0.409745	0	0.175	2366	***
7	43824979	0.0797901	0	0.03008	1538	***
7	45661036	0.118268	0	0.04032	2404	***
7	45661047	0.0396581	0.09784	0.1902	2402	***
7	45689587	0.0954768	0	0.0375	1766	***
7	49909261	0.317763	0	0.1243	2388	***
7	5599147	0.045526	0	0.01445	2332	***
7	5599148	0.0392063	0	0.0133	2366	***
7	5599164	0.34402	0	0.1324	2348	***
7	5599168	0.0466352	0	0.01453	2362	***
7	5599176	0.0312111	0	0.01053	2414	***
7	5599179	0.191033	0	0.07031	2420	***
7	5599180	0.0355632	0	0.0113	2388	***
7	68314221	0.0724842	0.1187	0	2484	***
7	68314230	0.10182	0	0.03421	2472	***
7	68314272	0.123552	0	0.04315	2494	***
8	102470073	0.0657275	0.185	0.04615	2444	***
8	103783414	0.0324314	0	0.01075	2404	***
8	103783421	0.321881	0.4702	0.01744	2322	***
8	111039174	0.0160437	0	0.005714	2194	***
8	111039189	0.0586855	0	0.02011	2190	***
8	111039200	0.141911	0.1058	0.3006	2046	***
8	59336439	0.23333	0	0.08824	2370	***
8	59917291	0.365219	0.4453	0.05556	2114	***
8	60474090	0.0174107	0.002411	0.01546	2462	***
8	74914319	0.0322931	0	0.01156	2130	***
8	75530408	0.0432737	0.07861	0.002632	2428	***
8	7617431	0.148068	0.2367	0.005236	2376	***
8	7617440	0.149384	0.2385	0.005236	2374	***
8	7617442	0.149436	0.2387	0.005263	2370	***
9	101777891	0.150594	0	0.05495	2246	***
9	104088266	0.018895	0.0395	0.002618	2458	***
9	104088267	0.0825103	0.1441	0.005263	2448	***
9	40759582	0.354363	0.3387	0.1778	2356	***
10	11216764	0.0072096	0.01564	0	2214	***
10	21015351	0.0392584	0	0.01323	2394	***
10	21955868	0.14822	0	0.05263	2170	***
10	21955870	0.395585	0	0.1706	2172	***
10	22042483	0.100154	0	0.03385	2474	***
10	30440167	0.0723209	0.118	0	2470	***
10	30440178	0.336342	0	0.1385	2472	***
10	44939160	0.0970626	0	0.03429	2160	***
10	4702729	0.0558733	0.001497	0.02703	2374	***
10	64864907	0.0236269	0	0.008242	2360	***
10	70551080	0.252535	0	0.09358	2464	***
10	72385743	0.0149963	0.04954	0.09189	2348	***
10	72385774	0.0138159	0.05225	0.09392	2314	***
10	77048116	0.0146567	0	0.005128	2482	***
10	77048117	0.0146567	0	0.005128	2482	***
10	77048118	0.0146437	0	0.005128	2480	***
10	77048120	0.0146437	0	0.005128	2480	***
10	77048125	0.0148968	0	0.005181	2470	***
10	88846584	0.130888	0.4091	0.3214	2410	***
11	10110636	0.0307794	0	0.01047	2406	***
11	104100210	0.0180897	0.03317	0	1520	***
11	10874093	0.231495	0	0.08718	2476	***
11	10874135	0.237711	0	0.08777	2456	***
11	19068879	0.018856	0.04052	0.003049	2006	***
11	49665040	0.0132708	0	0.005155	2476	***
11	49665060	0.00499131	0.01111	0	2458	***
11	49665061	0.00579139	0.01258	0	2456	***
11	62858466	0.0778465	0	0.02721	1818	***
11	62858475	0.146967	0	0.05479	1766	***
11	62858558	0.00120472	0.00536	0	1598	***
11	67766702	0.00282528	0.008235	0	2022	***
11	67766729	0.0110648	0.02203	0	1936	***
11	78796837	0.26377	0.4065	0.01944	2392	***
11	78796841	0.00754236	0.000484	0.005208	2450	***
11	78796845	0.00388153	0.0009634	0.005155	2464	***
11	78796848	0.00740281	0.0004822	0.005155	2462	***
11	78796854	0.00382463	0.0009634	0.005128	2466	***
11	78796862	0.00724928	0.0004812	0.005102	2470	***
11	78796865	0.00724027	0.0004817	0.005102	2468	***
11	78796867	0.00724027	0.0004817	0.005102	2468	***
11	78796872	0.00382463	0.0009634	0.005128	2466	***
11	96119468	0.14642	0.2437	0.01042	2440	***
11	98529634	0.209321	0	0.07923	2270	***
11	98582808	0.0437967	0.1735	0.0625	2264	***
11	98582835	0.0321858	0	0.01111	2238	***
11	98582837	0.00263983	0.007543	0	2216	***
11	98582876	0.00977824	0.01904	0	2188	***
11	98764065	0.145323	0.2245	0	2302	***
11	98789868	0.0887219	0.1421	0	2156	***
12	17853932	0.248604	0	0.09677	2310	***
12	17853937	0.155004	0.002058	0.06915	2320	***
12	31482839	0.186332	0	0.06857	2204	***
12	35610825	0.0149255	0	0.005291	2378	***
12	35610876	0.362736	0.4784	0.02586	2250	***
12	50593132	0.0744881	0	0.02551	2476	***
12	50593141	0.334115	0	0.1366	2472	***
12	54578767	0.0288268	0.05026	0	2318	***
12	76343398	0.0314293	0	0.0107	2356	***
12	76430723	0.364655	0	0.1508	2324	***
12	86593245	0.0541561	0	0.008333	1764	***
12	86593260	0.0595761	0.09762	0	1930	***
12	86593312	0.00505196	0.1654	0.1211	1882	***
12	86593316	0.187588	0.4967	0.1748	1820	***
12	86593381	0.0244068	0.06719	0.01299	1722	***
13	38239889	0.00467409	0.02088	0.00565	2126	***
13	38240041	0.0595865	0.09884	0	2264	***
13	54867679	0.0149965	0	0.005435	2270	***
13	54867762	0.0559686	0.09313	0	2152	***
13	61694356	0.0645354	0.1068	0	1962	***
13	64186805	0.0946719	0	0.03279	2294	***
13	64420845	0.102979	0.1955	0.01795	2462	***
13	64420862	0.013191	0.0245	0	2474	***
13	64884947	0.0614989	0	0.02083	2422	***
13	64884952	0.00729714	0.01475	0	2416	***
13	64934788	0.0162352	0.03977	0.005155	2450	***
13	66143396	0.171094	0.334	0.05026	2258	***
13	74649189	0.0691216	0.1473	0.01882	2300	***
13	74649194	0.108867	0.2046	0.01872	2290	***
13	74649208	0.0328268	0.05631	0	2296	***
13	74649212	0.249934	0.3639	0.002793	2202	***
14	69505706	0.0340159	0.06397	0.002732	2242	***
14	69505731	0.110117	0	0.03867	2262	***
14	69505751	0.111527	0	0.03867	2294	***
14	69505764	0.0317399	0.06061	0.002747	2278	***
14	69505802	0.104824	0	0.03591	2314	***
15	38213874	0.0472586	0.1241	0.02538	2448	***
15	38213876	0.118469	0.1859	0	2438	***
15	38213886	0.251604	0.4087	0.03351	2426	***
15	38233100	0.159392	0	0.05495	2400	***
15	53416250	0.158489	0	0.0565	2252	***
15	53416257	0.157889	0	0.0565	2242	***
15	53416277	0.143533	0	0.05114	2212	***
15	54593632	0.0181888	0.06064	0.01554	2464	***
15	56472966	0.0672955	0	0.02273	2236	***
15	56472978	0.00298496	0.008386	0	2272	***
15	56473042	0.039374	0	0.01351	2302	***
15	6225180	0.199743	0.4074	0.07877	1772	***
15	6225181	0.00264536	0.009396	0	1774	***
15	6225184	0.123797	0	0.04514	1752	***
15	64975250	0.385135	0	0.1649	2432	***
15	64975288	0.17855	0	0.06383	2424	***
15	64975318	0.412875	0	0.1806	2446	***
15	64975319	0.405061	0	0.1746	2442	***
15	64975333	0.398513	0	0.1702	2438	***
15	74203863	0.0646795	0	0.0226	2170	***
15	76562315	0.290376	0	0.1089	2410	***
16	28800018	0.00251958	0.00679	0	2448	***
16	28800020	0.00252948	0.00679	0	2450	***
16	41947806	0.155416	0	0.05495	2330	***
16	4730909	0.111098	0	0.03846	2472	***
16	51147390	0.433334	0	0.1946	2350	***
16	51147400	0.0269152	0.04743	0	2356	***
16	80847116	0.0749454	0.1217	0	2114	***
17	14380125	0.131218	0.2384	0.01944	2340	***
17	18388853	0.286454	0	0.1132	2404	***
17	45199598	0.0282987	0.07941	0.01667	2186	***
17	57084744	0.21717	0	0.07838	2432	***
17	62607742	0.119427	0.2098	0.01481	1428	***
17	69568611	0.0476593	0	0.01587	2420	***
17	71292129	0.275578	0.4579	0.05215	1942	***
17	72995145	0.0155775	0	0.005952	1978	***
18	1002051	0.00993732	0.01937	0	2282	***
18	1002052	0.149671	0	0.05435	2278	***
18	1002089	0.441916	0.3134	0.1263	2210	***
18	15865336	0.182574	0	0.06868	2228	***
18	15865343	0.122641	0	0.0442	2226	***
18	15865390	0.0523591	0.1545	0.282	2182	***
18	16674858	0.026741	0.05404	0.003106	1932	***
18	34636999	0.0946703	0	0.03191	2422	***
18	34637045	0.00762452	0.01555	0	2434	***
18	36548101	0.368155	0	0.1536	2474	***
18	46459285	0.117594	0.2121	0.01546	2444	***
18	46459325	0.333421	0.3324	0.2053	2438	***
18	46469463	0.220291	0	0.08201	2408	***
18	49880433	0.0330036	0.06199	0.00266	2328	***
18	53947310	0.000287933	0.009749	0.003226	1746	***
18	55487405	0.0931161	0.2082	0.03439	2448	***
18	55487427	0.278196	0	0.1082	2478	***
18	55487437	0.0228519	0	0.007732	2482	***
18	55961999	0.463084	0	0.2101	2446	**
18	56613721	0.0784342	0	0.02717	2286	***
19	14460851	0.0202216	0.1572	0.0829	2460	***
19	14460858	0.0614376	0	0.02062	2470	***
19	14460920	0.0276832	0.0843	0.0203	2458	***
19	14460980	0.369306	0.3545	0.1452	2454	***
19	14757706	0.423994	0	0.1904	2476	***
19	14947259	0.331495	0	0.133	2444	***
19	19368402	0.0258029	0.04511	0	2478	***
19	19822161	0.0382287	0.1102	0.02564	2440	***
19	19841125	0.335978	0.4903	0.02557	2110	***
19	19841130	0.0389426	0.06648	0	2176	***
19	24365303	0.287897	0	0.1126	2448	***
19	26114960	0.0137947	0	0.005319	2414	***
19	26114968	0.0736764	0.1206	0	2418	***
19	27612288	0.32991	0	0.1323	2454	***
19	37587454	0.242985	0	0.0914	2390	***
19	40015577	0.0104867	0.02049	0	2312	***
19	42675894	0.374328	0.1647	0.4059	2424	***
19	43050928	0.0990076	0	0.03571	2204	***
19	44130938	0.00723434	0.02125	0.002924	2130	***
19	44149172	0.0540387	0	0.01813	2472	***
19	55387190	0.349439	0	0.1429	2446	***
19	55387231	0.0894846	0	0.02973	2428	***
19	57196446	0.133885	0.2323	0.01337	2432	***
19	57196465	0.0145784	0	0.005128	2470	***
20	26283348	0.432239	0	0.1933	2474	***
20	41089695	0.0955759	0	0.03299	2482	***
20	4596510	0.0105605	0.02073	0	1916	***
20	4596511	0.0830179	0.1965	0.03727	1854	***
20	62513844	0.342265	0	0.1419	1962	***
20	62513856	0.0481302	0.08092	0	1982	***
20	70844387	0.0246947	0	0.008876	2046	***
20	71827917	0.0137369	0.02561	0	2058	***
20	71827922	0.319618	0	0.1296	2054	***
20	71902737	0.319962	0.3243	0.2282	2456	***
20	71902789	0.0809219	0.1451	0.007653	2452	***
20	71902846	0.143666	0.0005102	0.05435	2328	***
20	71902867	0.286137	0.3021	0.2865	2222	***
21	1937674	0.310071	0.0004878	0.1257	2424	***
21	1937702	0.200354	0.0009737	0.07937	2432	***
21	30828578	0.0142777	0.03208	0.002717	2332	***
21	30828613	0.0136295	0.01377	0.03672	2242	***
21	32554689	0.319575	0	0.1281	2058	***
21	54809687	0.0314648	0	0.01075	2334	***
21	67146955	0.0661122	0.1381	0.01596	2368	***
21	67146966	0.121274	0	0.04233	2392	***
21	67987958	0.0407207	0.07481	0.00289	2164	***
21	67987969	0.191245	0.1341	0.3879	2134	***
22	12645767	0.398229	0	0.1719	2456	***
22	16789179	0.0196595	0.03525	0	2394	***
22	16789240	0.207094	0	0.07487	2432	***
22	16789250	0.207775	0	0.07487	2442	***
22	31843469	0.0453449	0.3891	0.2384	2220	***
22	43272028	0.0379298	0.0709	0.002857	2226	***
22	43606521	0.298097	0	0.119	2388	***
22	47707344	0.0320157	0.06075	0.002747	2224	***
22	47707358	0.210609	0.08047	0.3083	2224	***
22	54361313	0.377898	0	0.1578	2434	***
22	54361334	0.148607	0	0.05108	2438	***
22	54361343	0.403572	0	0.1694	2436	***
22	57208621	0.0134581	0	0.005405	2300	***
22	59282328	0.192782	0	0.07586	1706	***
22	6035644	0.0374618	0	0.0133	2298	***
22	6035681	0.0341242	0.06386	0.00266	2302	***
23	10898144	0.0176439	0.0324	0	2130	***
23	27211673	0.00425555	0.009699	0	2446	***
23	27211714	0.0227019	0	0.007772	2442	***
23	27211744	0.00565872	0.00677	0.01804	2456	***
23	27254935	0.0306965	0.0009785	0.01579	2424	***
23	27254940	0.020474	0.06925	0.1263	2408	***
23	27522736	0.0220902	0.002381	0.0175	2500	***
23	27522738	0.0115979	0.00333	0.015	2502	***
23	27522745	0.100458	0	0.035	2502	***
23	27522747	0.136951	0.00333	0.0675	2502	***
23	3521962	0.128942	0	0.04545	2494	***
23	3522112	0.0213164	0	0.007653	2474	***
23	3522135	0.0211277	0	0.007614	2478	***
23	3522184	0.456624	0	0.2068	2470	**
23	45413325	0.119698	0	0.04076	2392	***
23	45413326	0.0313822	0	0.01058	2402	***
23	48004730	0.010677	0.02035	0	2294	***
23	48004776	0.0101805	0.01983	0	2230	***
23	48004779	0.00124288	0.005348	0	2234	***
23	6982261	0.0175731	0.03212	0	2288	***
24	37417810	0.360919	0	0.1561	2122	***
24	37417834	0.144053	0.2308	0.005714	2092	***
24	41892971	0.014993	0.02764	0	1958	***
24	55980878	0.19076	0	0.07018	2156	***
24	55980908	0.0163341	0	0.005814	2158	***
24	55980923	0.0163173	0	0.005814	2156	***
25	10262731	0.166609	0	0.05988	2116	***
25	1516759	0.238287	0	0.09375	2142	***
25	1516777	0.0487898	0	0.01724	2104	***
25	1516778	0.0721075	0	0.02586	2094	***
25	21261264	0.0561656	0.1053	0.005882	2210	***
25	22801723	0.22639	0	0.08377	2460	***
25	22801825	0.227547	0.2307	0.4355	2444	***
25	24872688	0.0710231	0.01192	0.06765	2186	***
25	25876111	0.215024	0	0.08021	2366	***
25	34254185	0.0212216	0.03804	0	2402	***
25	34254196	0.0605337	0.0059	0.04521	2410	***
25	34254228	0.0238768	0	0.008021	2410	***
25	34254234	0.314389	0	0.1243	2402	***
25	34254347	0.168966	0	0.06183	2316	***
25	34345240	0.0142546	0	0.005102	2444	***
25	34345275	0.34415	0	0.1421	2418	***
25	34345293	0.351826	0	0.1455	2420	***
25	34345431	0.0152054	0	0.005348	2370	***
25	34345489	0.337336	0	0.1359	2394	***
25	35479704	0.462445	0.2577	0.1782	2452	**
25	35952822	0.0440476	0.07483	0	2436	***
25	38342142	0.114768	0.1809	0	2064	***
25	545729	0.00454654	0.01039	0	2408	***
26	16784475	0.444778	0.2483	0.2088	2144	***
26	21955667	0.0922178	0	0.03158	2418	***
26	21955738	0.00288354	0.004834	0.01227	2188	***
26	21955750	0.0167683	0.1231	0.06169	2136	***
26	30890564	0.421981	0.422	0.02381	2430	***
26	39775281	0.0780615	0.127	0	2202	***
26	39775289	0.0665124	0	0.0226	2234	***
26	42806023	0.417459	0.332	0.125	2358	***
27	19211645	0.0556144	0.09245	0	2396	***
27	26273974	0.0458429	0.07733	0	2254	***
28	26456478	0.131307	0.2183	0.008242	2224	***
28	26456495	0.0078059	0.01601	0	2238	***
28	26456514	0.145827	0	0.05278	2236	***
28	27997716	0.0115256	0.3782	0.2989	2254	***
28	35805517	0.025699	0.05114	0.002857	2188	***
28	35805547	0.0401883	0	0.01389	2226	***
28	35805550	0.0310104	0.05357	0	2208	***
28	697349	0.0666183	0.173	0.0375	1846	***
28	8784149	0.0828882	0	0.02793	2294	***
28	8784166	0.0730409	0	0.02486	2296	***
29	26197538	0.00839352	0.0227	0.002762	2344	***
29	26197541	0.198454	0.3051	0.005556	2284	***
29	29617136	0.0163241	0	0.005525	2376	***
29	29617154	0.0166298	0	0.005587	2366	***
29	29617162	0.0166849	0	0.005618	2348	***
29	29617173	0.0166225	0	0.005618	2340	***
29	31885422	0.0406041	0.06925	0	2262	***
29	41994040	0.192632	0	0.07065	2332	***
29	41994061	0.256809	0.4264	0.1743	2280	***
29	42532154	0.144389	0.0004822	0.05319	2450	***
29	42613322	0.176325	0	0.06216	2414	***
29	42613333	0.233404	0	0.08602	2424	***
29	43016393	0.0339098	0.05769	0	2128	***
29	43016446	0.0718965	0	0.0241	2132	***
29	44093757	0.00621825	0.01361	0	2264	***
29	44093763	0.00675523	0.01507	0	2196	***
29	44093772	0.0272586	0.04828	0	2206	***
29	44602399	0.087608	0	0.03073	2222	***
29	45559238	0.230637	0.4473	0.08239	2248	***
29	45559267	0.246497	0	0.09341	2328	***
29	49712745	0.0176872	0.03819	0.002959	2066	***
29	50530718	0.0368988	0.06513	0	1748	***
29	50558836	0.00118431	0.005219	0	2284	***
29	50598612	0.0117024	0.02875	0.003106	1748	***
29	50687418	0.223979	0	0.08424	2326	***
X	13864837	0.001363	0.007495	0	2222	***
X	32006646	0.0662005	0	0.02339	2128	***
X	35133729	0.224491	0	0.0838	2296	***
X	36955687	0.0834615	0	0.03067	1956	***
X	5175514	0.0783587	0	0.02778	2230	***
X	5175575	0.0685484	0	0.02367	2154	***
