# Supplementary material for: Evolution of tissue and developmental specificity of transcription start sites in Bos taurus indicus
Source: Commun Biol. 2021 Jul 1;4:829. doi: 10.1038/s42003-021-02340-6 (PMC8249380; doi:10.1038/s42003-021-02340-6)
Supplement: Supplementary file 9 — Supplementary Data8 [file 42003_2021_2340_MOESM9_ESM.txt]

Bostaurus.FetalLiver	Bostaurus.Liver
chr10:10003928-10003931:-	7.79231844074643	5.19371513712226
chr10:100119454:+	1.15051502070006	1.4703348493691
chr10:100258132-100258189:+	27.3070452588352	14.8151456607406
chr10:100908583:-	2.08860807237352	0
chr10:101094550-101094621:-	14.8130497795902	3.90752833619686
chr10:101147362:-	1.30843727877553	0
chr10:101280677-101280700:-	9.36476328172467	13.8041725645842
chr10:101399387:+	1.62218830940898	0
chr10:10142761-10142813:-	4.70943510049992	36.5306876317028
chr10:10142892-10142902:+	0	2.68318031902409
chr10:10151411:+	0	1.08254799779818
chr10:101575508:+	1.15051502070006	0
chr10:101862213-101862245:+	18.4928169878756	19.5134122745689
chr10:10192223-10192230:+	54.6239280332779	97.2320571316698
chr10:101923715:-	2.08860807237352	0.688967940881897
chr10:102005666:+	10.4260743963546	8.83180864440756
chr10:102175063:-	1.46563377477839	0
chr10:102267161:-	1.15051502070006	0
chr10:102435808:-	0.671098741042936	1.08254799779818
chr10:102496278:-	1.15051502070006	0
chr10:102610292:+	1.30843727877553	0
chr10:102673870:-	1.15051502070006	0
chr10:102686836:-	1.30843727877553	0
chr10:102772750-102772824:+	4.27582401812503	5.6177361924501
chr10:102869572-102869619:+	24.141287985541	5.41904652183144
chr10:102954907-102954979:+	15.2533258045092	11.623354758109
chr10:1043554-1043575:-	8.40574328309116	7.07352916404053
chr10:10577344:-	1.62218830940898	0
chr10:10611812-10611826:+	4.63249028631942	1.11057299145045
chr10:1094669-1094715:+	14.5634770778161	7.20499469385211
chr10:10961439-10961442:-	3.08414080829758	2.90830510128727
chr10:11110678:+	1.15051502070006	0
chr10:11139060:-	1.77816755094314	0
chr10:11216760-11216795:-	34.9266091995399	13.5540049261443
chr10:11392656-11392747:+	16.153798446589	9.95719785065454
chr10:11460229-11460248:-	6.41782811050943	2.15456626822981
chr10:11498714:+	3.92117396479337	1.59862833169925
chr10:11616278:+	1.46563377477839	0.952119936218585
chr10:11797282:-	1.30843727877553	0
chr10:11926186-11926349:-	9.42132179732109	20.5866833618418
chr10:11961498:-	0.508673905464335	1.08254799779818
chr10:11983317:+	0	2.36073832117322
chr10:12075358:+	1.15051502070006	0.820968804904539
chr10:12082674-12082681:-	4.17545873050036	0.421605050568556
chr10:12129462-12129484:-	6.52588516306166	12.6232348801805
chr10:12228727-12228765:-	2.00910634055359	4.52940144715922
chr10:12424539-12424561:-	5.85031445796614	3.28470890207177
chr10:12435871-12435938:+	18.0438542815582	22.9087439877541
chr10:12500805:-	1.30843727877553	0
chr10:1263857:-	1.93362578759752	1.59862833169925
chr10:12675045-12675048:-	5.86601253254563	3.06896318106834
chr10:12713881:+	1.15051502070006	0
chr10:12743624-12743657:+	27.0163228702885	22.5674763888011
chr10:1299360:-	1.46563377477839	0.555937936530564
chr10:13075052:+	1.30843727877553	0
chr10:1324758:+	0	1.59862833169925
chr10:13252124-13252127:-	8.98869533568581	3.43337505677698
chr10:13276272:+	1.30843727877553	0
chr10:13356134-13356169:-	4.23970482833231	0
chr10:13359896:-	1.15051502070006	0
chr10:13362104-13362143:-	11.7183489955067	4.74687504983701
chr10:13544385-13544387:+	2.93062558818451	0
chr10:13895538-13895596:+	4.01668626197115	0.421605050568556
chr10:13895769:+	3.46688284342072	4.35113373345929
chr10:13946937:+	1.15051502070006	0
chr10:14103107-14103132:-	25.7436282897785	1.08254799779818
chr10:14381837:+	0.832021946973049	1.98116299959634
chr10:14508089:-	1.30843727877553	0
chr10:14576159:-	1.15051502070006	0
chr10:14905223-14905253:+	81.8591334300074	26.2717602011331
chr10:15044830-15044869:-	6.70862745304102	2.40994980168504
chr10:15067619-15067671:-	9.41841587012985	6.05282627999539
chr10:15081416:-	0.508673905464335	1.34159015951204
chr10:15105605-15105622:+	2.80886971386479	4.39558367644566
chr10:15105949:+	0.508673905464335	1.59862833169925
chr10:15271648:+	1.30843727877553	0.421605050568556
chr10:15652216-15652317:-	30.0550088939133	19.4958453766232
chr10:1583500:+	1.15051502070006	0
chr10:15971756:+	1.77816755094314	0
chr10:16029561-16029598:+	2.93062558818451	3.8247534121194
chr10:16287695:+	1.15051502070006	0
chr10:16343848:+	2.70446077464037	3.2375271371692
chr10:16971884:-	1.77816755094314	0.555937936530564
chr10:17147468:+	1.15051502070006	0
chr10:17290841:-	1.30843727877553	0
chr10:17464990:-	1.15051502070006	0
chr10:1817589-1817590:-	12.1231422373923	18.7326964853045
chr10:19061546:-	1.15051502070006	0.555937936530564
chr10:19164423:-	5.42217613572028	4.47410387107675
chr10:19187422:-	1.15051502070006	0
chr10:19197740-19197835:-	2.30103004140013	0.555937936530564
chr10:19214668:-	0	1.98116299959634
chr10:19296221-19296252:-	9.81946784707957	15.5255440788998
chr10:19340623:-	1.30843727877553	0
chr10:19367321-19367342:+	9.38402627636315	8.9903254623031
chr10:19367541-19367641:+	1.46563377477839	2.84574320787878
chr10:19464794:+	1.15051502070006	0
chr10:19486133-19486151:+	9.33824411092955	6.1836324087592
chr10:19755692:+	1.30843727877553	0
chr10:19781539:+	1.30843727877553	0
chr10:19888456:+	0	1.4703348493691
chr10:20437583-20437585:-	6.89505961747661	8.92197136240437
chr10:20437695-20437728:-	14.0146794908814	6.08327034504798
chr10:20490909-20490932:+	7.92505071644045	9.95676659763389
chr10:20625671:-	1.30843727877553	0
chr10:20665705:-	1.15051502070006	0
chr10:20731347-20731411:+	16.2391598532353	7.95275719561467
chr10:20744430:-	1.62218830940898	1.08254799779818
chr10:20775911:-	1.30843727877553	0
chr10:20776095:-	2.55105248719277	0
chr10:20810479-20810487:+	3.23912309307359	0
chr10:20862445-20862546:+	171.282571928898	233.866174682275
chr10:20864427:+	1.30843727877553	1.4703348493691
chr10:20864843-20864989:+	5.3895778876601	5.66134442232998
chr10:20871401-20871549:+	8.04033307182201	21.3204809199084
chr10:20878692:+	1.15051502070006	0.952119936218585
chr10:20926605-20926610:+	5.97448220014083	3.69495424967062
chr10:20936179-20936206:-	4.23555985534645	5.67611724926696
chr10:20936616-20936645:+	10.5809952310454	5.46393315717092
chr10:20946323-20946334:+	3.70156750789283	0.421605050568556
chr10:20948208-20948256:+	12.5016408169903	1.7953300373557
chr10:20962156-20962164:+	14.5395462095182	7.43819283828994
chr10:20991827-20991879:-	5.3174405808756	14.9892685179948
chr10:21003728-21003736:-	3.85497579534043	0.843210101137112
chr10:21004526-21004575:+	38.6301823404553	43.153712259653
chr10:21015320-21015380:-	6.75490009643666	18.650291648164
chr10:21028552-21028680:-	4.30945031523176	9.49868254527667
chr10:21029109-21029181:-	5.69433030621378	2.98267803661252
chr10:21029323:-	1.15051502070006	0.555937936530564
chr10:21044494-21044539:-	51.3919391430313	46.3043141503506
chr10:21098357:-	0	1.21234716024697
chr10:21100386-21100639:-	30.6445005354751	511.720819362208
chr10:21119216:+	0	1.98116299959634
chr10:21327086:-	1.30843727877553	0
chr10:21381138:+	1.15051502070006	0
chr10:21392348-21392368:-	1.93362578759752	1.63395221081552
chr10:21468757:-	1.46563377477839	0
chr10:21481229:-	1.15051502070006	0
chr10:21488776-21488784:+	13.5475334808457	17.1057318119653
chr10:21595267-21595270:-	14.6197574783644	7.75006633425469
chr10:21700319:+	1.30843727877553	0
chr10:21762007-21762039:-	16.314828519046	9.14630021212244
chr10:21762400-21762429:+	52.7837863467292	29.8231878750345
chr10:21789133:+	1.93362578759752	0.421605050568556
chr10:21789774-21789778:+	17.5749536121444	4.97109125536773
chr10:21821853-21821856:+	57.2086566701918	55.2424736323932
chr10:21862243-21862289:+	3.91862677669172	5.80218973394941
chr10:21868096-21868106:+	6.87356741295148	7.19711418272159
chr10:21886912:+	3.76997885551453	0.421605050568556
chr10:21915947-21915976:+	24.8728991322655	10.4125877721714
chr10:21924903-21924935:+	9.77938446883389	0.555937936530564
chr10:21955780-21955863:-	58.1160105108224	25.8614594530527
chr10:21977831-21977929:-	30.7997194449323	20.2246855785765
chr10:21984355-21984376:-	54.9745937509476	41.6600927520173
chr10:21990511:+	1.30843727877553	0
chr10:21992764:+	2.39729117955722	2.61240625187244
chr10:21995738-21995739:+	3.24380132572153	3.45149784896544
chr10:22042461-22042483:-	70.3707429569832	69.8802941150247
chr10:2212842-2212847:+	3.92458607425398	0
chr10:2213049-2213056:+	49.831243765119	2.10798740386451
chr10:221909:+	2.08860807237352	0
chr10:22212585-22212624:-	4.5378743643596	5.68752566742358
chr10:22229402:-	2.39729117955722	0
chr10:22229539-22229611:+	123.191885596876	99.3688305045032
chr10:2238104:+	1.46563377477839	0
chr10:22781548:-	1.30843727877553	0
chr10:23740978:+	1.15051502070006	0
chr10:2413546:+	0.508673905464335	1.08254799779818
chr10:24798339:-	1.15051502070006	0
chr10:25088217:+	1.15051502070006	0
chr10:25662325-25662348:+	8.56083452435966	4.01331465540547
chr10:25692932-25692987:-	27.7752908719618	13.5033098518967
chr10:25693310:+	2.08860807237352	1.59862833169925
chr10:25712397-25712426:+	4.39690132433517	1.92966292331771
chr10:25725947-25725977:+	3.24206306637305	1.11057299145045
chr10:25771886-25771904:+	38.4193409141117	14.2003341009552
chr10:25880945-25880971:+	79.5128384197308	29.4476041906618
chr10:25992798:+	2.24315238698809	2.48670005071872
chr10:26035673:+	1.30843727877553	0
chr10:26078527-26078576:+	16.4992322097423	4.2713511159637
chr10:26079181-26079233:+	277.537893816021	522.945061428711
chr10:26081057:+	0.991758529624919	1.34159015951204
chr10:26125206-26125229:-	10.4816872932077	7.21076804783499
chr10:26256264:+	1.15051502070006	0.952119936218585
chr10:26371958-26371992:-	8.04878929609248	9.53618388509628
chr10:26396932-26397002:-	0.991758529624919	14.40074000059
chr10:26412907-26413041:-	210.550993918462	1577.34634856889
chr10:26413159-26413253:-	14.6596146441448	11.6523999584477
chr10:26415050:-	0	1.08254799779818
chr10:26638325-26638328:-	8.96649646932084	85.1216492455155
chr10:26650221:+	1.15051502070006	0
chr10:26650585:-	0	8.3529003791415
chr10:26667249-26667258:+	7.9634725337243	6.57365360130571
chr10:26673437-26673476:-	12.1490673854479	4.93229406319332
chr10:26673828-26673866:+	4.72974556161952	6.38613742632922
chr10:26708094:+	0	1.21234716024697
chr10:26778367-26778379:-	11.1564185538849	2.32902667765369
chr10:26778576-26778624:+	18.0223422794545	16.5100360451741
chr10:26780689-26780691:+	6.47222645198613	0.421605050568556
chr10:26806108:+	2.08860807237352	0
chr10:26943132:-	1.30843727877553	0
chr10:27184583:-	1.15051502070006	0
chr10:28279229:+	12.6011815422271	0
chr10:28279488-28279556:+	40.2959050195444	1.68642020227422
chr10:28281029:+	1.46563377477839	0
chr10:28282719:+	1.46563377477839	0
chr10:28283282-28283365:+	35.1225555603122	0
chr10:28299480-28299536:+	121.967059409145	57.8361997010019
chr10:28325694-28325752:+	10.4238720149018	6.85723253155984
chr10:28391787-28391855:-	35.7048789029796	27.1018338613176
chr10:28490749-28490797:+	9.25504600494699	5.70540758260611
chr10:29802340:+	1.30843727877553	0
chr10:30087253:-	2.55105248719277	0
chr10:30293908:-	9.25909443396146	13.8065956144196
chr10:30329081:-	1.62218830940898	0
chr10:30440159-30440192:-	10.1774054637119	9.4187780845621
chr10:30457177-30457182:-	2.61687455755106	3.29380812886458
chr10:31026323-31026325:-	2.24315238698809	2.55393731975901
chr10:31487867:-	1.15051502070006	0
chr10:32244041-32244052:+	4.01668626197115	1.50805787274915
chr10:32542643:-	1.62218830940898	0.820968804904539
chr10:3261750:+	0	1.21234716024697
chr10:32642827:+	1.15051502070006	0
chr10:33802830:-	1.30843727877553	0
chr10:33846989-33847095:+	1.17977264650727	4.01910786075085
chr10:34924754:+	1.30843727877553	0
chr10:35209554-35209556:+	162.42633103281	10.9748068648503
chr10:35217197:+	1.46563377477839	0
chr10:35223713:+	2.08860807237352	0
chr10:35381114:-	1.15051502070006	0.421605050568556
chr10:35590864-35590878:+	5.8582118618515	0.421605050568556
chr10:35691473-35691507:-	16.4766752850763	13.47001279481
chr10:35757205:-	2.39729117955722	1.34159015951204
chr10:35786196-35786231:+	17.9832061116154	0
chr10:35927093-35927096:-	7.65280444139035	13.0208261116761
chr10:36000359-36000404:+	3.39704535114905	0.688967940881897
chr10:36000542:-	1.62218830940898	0
chr10:36022848-36022882:+	161.379314222159	105.951201674091
chr10:36032230:+	4.072146907023	1.34159015951204
chr10:36051521:+	3.76997885551453	1.4703348493691
chr10:36051707-36051733:+	3.60946732017566	0.421605050568556
chr10:36077237:+	1.46563377477839	0
chr10:36179400-36179440:+	16.4012894773739	0
chr10:36255474:+	1.30843727877553	0
chr10:36311955:+	0	4.10477032324608
chr10:36312469:+	0.671098741042936	1.59862833169925
chr10:36312768-36312820:+	42.9986755936607	52.8349989339622
chr10:36347366:-	2.55105248719277	0.421605050568556
chr10:36433647:+	1.93362578759752	1.4703348493691
chr10:36464650:+	4.82396717944077	8.23300342152247
chr10:36720031:+	4.97377206991735	4.84221706082868
chr10:36720159-36720215:+	2.29328705045192	3.9813679768753
chr10:36761527:+	1.15051502070006	0
chr10:36789316-36789324:-	4.32317134812015	0
chr10:36789590-36789605:+	39.2245246234099	0.555937936530564
chr10:36836726-36836750:-	9.12706812404921	16.7685839487727
chr10:36864218-36864222:+	7.52069615842726	7.05685020450733
chr10:36955495-36955508:-	9.58870661802914	5.86650995074151
chr10:37019646:+	1.30843727877553	1.4703348493691
chr10:37066941:+	1.15051502070006	0
chr10:37222175:+	0.508673905464335	1.34159015951204
chr10:37637434-37637439:-	3.55158966576362	1.76828509677753
chr10:37637605-37637608:+	3.22931312653027	2.03466793401677
chr10:37821793:-	1.93362578759752	0.555937936530564
chr10:37826006-37826021:+	13.1625358364106	6.10211115110779
chr10:37875080:-	1.46563377477839	0
chr10:37875130-37875152:+	12.6832227790029	0.820968804904539
chr10:38032337-38032346:-	13.0273980645713	3.19351015984331
chr10:38168186:-	1.46563377477839	1.08254799779818
chr10:38333659-38333738:-	5.02023061731619	3.36182354177985
chr10:38358739:+	0.832021946973049	1.98116299959634
chr10:38393512-38393567:+	14.8196125652901	9.84925352811916
chr10:38411847:+	1.15051502070006	0
chr10:38424212-38424342:-	88.8786995078812	0
chr10:4104890-4104892:-	2.90596508502155	2.93885684940172
chr10:42366394:-	1.46563377477839	0
chr10:42629346-42629360:-	19.744230504831	6.06312372305263
chr10:42644332:+	1.62218830940898	0
chr10:42659076-42659094:-	21.0229934548645	18.3553830199829
chr10:42659222-42659280:+	46.0698804886544	35.7205022923749
chr10:42670000:-	0	1.08254799779818
chr10:42705620-42705627:-	17.5470077080892	0
chr10:42749340-42749410:+	17.9754449432895	15.0320053837142
chr10:42819452:-	1.15051502070006	0.421605050568556
chr10:42820754:-	5.72032014673621	3.48616705368401
chr10:42858221-42858231:+	13.054830177235	6.89589020277367
chr10:43051982:-	1.62218830940898	0
chr10:43219870:-	0.671098741042936	1.34159015951204
chr10:43219968-43219972:+	2.29765572175144	2.94066969873819
chr10:43284380:-	3.76997885551453	0
chr10:4328731:+	1.46563377477839	0
chr10:43438236-43438302:-	9.47136475726679	0.421605050568556
chr10:43555352-43555380:-	4.17324079660175	3.325138020854
chr10:43797374-43797396:-	53.7956060337658	209.452780258324
chr10:4387952-4388025:-	3.08782208418737	0
chr10:44057413:+	1.30843727877553	0
chr10:44057562-44057646:+	6.69534638782172	0.952119936218585
chr10:4444618-4444624:-	1.46563377477839	1.63848593432875
chr10:44477057-44477059:+	3.8594897659683	5.94976206515854
chr10:44660029-44660143:+	4.9163446038789	5.6180568102542
chr10:4470541-4470548:-	0	3.50724231829212
chr10:4471282-4471396:-	41.9235450205871	47.5948499606556
chr10:44831859-44831912:+	27.0549330529108	35.2622075433567
chr10:44939153-44939177:-	43.4224293281396	11.9068092780953
chr10:45256216-45256219:-	1.93362578759752	6.66563936965538
chr10:45313004-45313010:+	8.68688260379333	3.8909767856203
chr10:45366555-45366560:+	10.5005922700103	8.50031679798564
chr10:45371624:-	1.30843727877553	0
chr10:45639632-45639642:-	3.08414080829758	3.48796407597
chr10:45645713-45645716:+	29.3250771895835	0
chr10:45818614-45818718:+	187.33056465982	137.677792022679
chr10:45830553-45830589:-	18.1211428996735	0
chr10:45876875-45876902:-	24.6252814134167	14.2341664453421
chr10:45880327-45880424:+	62.0822366127222	36.3980740807113
chr10:45950465:+	0	1.4703348493691
chr10:46185054-46185094:+	7.60525209993421	0.820968804904539
chr10:46512787-46512789:-	1.15051502070006	2.54747849405929
chr10:46599708:+	1.15051502070006	0
chr10:46772235:-	0.508673905464335	1.21234716024697
chr10:46850532-46850577:-	14.2450435840617	11.0249933963199
chr10:46889172-46889187:+	19.5643751968896	11.915296771449
chr10:47016007-47016130:-	23.2867859246228	6.41364000753983
chr10:47022836:-	8.96649646932084	10.1436140680147
chr10:4702508-4702510:-	14.9288369456029	11.093338202022
chr10:4702691-4702786:-	14.2293405019387	7.30049731935863
chr10:4702840-4702900:+	6.9301606094201	0
chr10:48035029-48035051:+	13.0792448570529	5.97602669052471
chr10:49004035:-	1.62218830940898	0
chr10:49591183:+	0.671098741042936	2.36073832117322
chr10:49707807-49707811:+	10.4588653938749	6.11604148088583
chr10:49800139-49800161:+	81.3039756956099	8.17167138482325
chr10:49960578-49960613:-	6.26447232491933	34.1080239885318
chr10:5012262-5012302:+	13.5809880324066	14.9633734138435
chr10:50127427:+	1.46563377477839	0
chr10:50557256:+	1.62218830940898	0
chr10:50583146-50583196:+	5.80040141091419	1.50415304836674
chr10:50776184:+	1.30843727877553	0
chr10:50957729:+	0	2.10798740386451
chr10:50980152:+	1.15051502070006	0
chr10:5109470:-	1.77816755094314	1.4703348493691
chr10:51209284-51209364:-	36.5254249080394	0
chr10:51318981-51318993:-	6.7257807125716	4.15301685898516
chr10:51347992-51348028:+	2.24315238698809	1.77151593868008
chr10:51508886-51508889:-	5.07841613429006	2.23450628911407
chr10:51535768:+	1.77816755094314	0.421605050568556
chr10:51859020-51859107:-	71.8015852931787	132.269976614004
chr10:5186072:+	1.30843727877553	0.555937936530564
chr10:52136078-52136097:-	0	80.4117912756425
chr10:52590579-52590600:-	2.93126754955678	0.421605050568556
chr10:52936785-52936817:-	14.1756684066994	37.5540434109489
chr10:53416484:-	0	1.08254799779818
chr10:53416680-53416712:-	18.6327322543076	8.69537707061093
chr10:53648541-53648554:+	2.61614879547845	1.63395221081552
chr10:53648664:+	1.77816755094314	0.688967940881897
chr10:54931347-54931427:+	15.4392089194243	8.94704750356014
chr10:54998918-54998946:-	14.1542988997612	4.83615546886844
chr10:54998999-54999026:+	7.44084173699183	1.50805787274915
chr10:55099786-55099791:+	5.79450371991297	5.8156940305888
chr10:5515946:+	1.15051502070006	0
chr10:55328127:-	1.46563377477839	0.820968804904539
chr10:5674941-5674994:-	17.2762227303566	16.3781322285789
chr10:57606277-57606331:+	10.0578306486456	3.97497972456435
chr10:57609316:+	1.46563377477839	0
chr10:57722599-57722651:+	2.13673251582132	4.40530115690657
chr10:57819060-57819108:+	29.339908229232	11.4042192093462
chr10:57848925:+	1.15051502070006	0
chr10:58367458-58367495:-	11.0092439937667	12.0105307442743
chr10:58404109:+	1.93362578759752	0.555937936530564
chr10:58544522-58544583:-	5.21865911289205	8.57496205104791
chr10:59073149:-	1.30843727877553	0
chr10:59370121:+	3.46688284342072	4.22802401641277
chr10:59460127-59460171:-	5.63160862689568	0.952119936218585
chr10:59575854-59575909:+	31.0978746435352	29.3031110868478
chr10:59648220-59648299:+	13.2779612175026	17.6634885243196
chr10:59849837-59849901:-	14.8010389392552	8.71813886216352
chr10:59890261-59890319:+	4.39489163951802	0.555937936530564
chr10:60070428-60070456:-	0.508673905464335	19.702017466129
chr10:60070812-60070871:-	7.91522231395135	60.9900585430418
chr10:60712264:-	1.30843727877553	1.59862833169925
chr10:61080808:+	1.30843727877553	1.08254799779818
chr10:61182333-61182394:+	39.0345072289307	22.8665158690793
chr10:61194570-61194594:+	7.25242921285979	0
chr10:61318178:+	1.30843727877553	0
chr10:61372070-61372109:-	20.2395840866807	11.0150034615983
chr10:61654546-61654558:+	6.55234209370926	6.21275772711059
chr10:6180251:+	1.15051502070006	0
chr10:62070088-62070134:-	6.78075592415087	0
chr10:62211138-62211159:+	2.77270333010904	0
chr10:64864875-64864955:-	27.1231913288104	53.2719223345324
chr10:64898340:-	3.46688284342072	2.23450628911407
chr10:64947664:+	1.62218830940898	2.61240625187244
chr10:65019315:-	0	1.08254799779818
chr10:65098715-65098762:+	671.007944605467	807.970748972181
chr10:65106083-65106085:+	2.6506347608614	3.11586396294969
chr10:65243770:+	5.86916810608247	11.6852445788648
chr10:65330442:+	1.30843727877553	0
chr10:65381959-65382097:-	45.3745162437723	117.035950171403
chr10:65613541-65613595:-	11.6642507394523	23.1865595065078
chr10:65690572:+	1.30843727877553	0
chr10:65741018-65741054:-	7.06711956642886	0.820968804904539
chr10:663572:+	1.62218830940898	0
chr10:66522193:-	0	2.61240625187244
chr10:66532685:-	2.08860807237352	0.555937936530564
chr10:66925206-66925233:+	28.6795212729057	0
chr10:66961765-66961811:-	5.69007975058227	14.4347812540607
chr10:66996813-66996898:-	8.61816525211777	6.74948084646981
chr10:67063064:+	2.85753757334176	7.02998194861654
chr10:67180901:-	1.15051502070006	0
chr10:67200046-67200127:+	0	4.95180759680815
chr10:67400556-67400557:-	12.2920856461761	7.3073040745629
chr10:67400849:+	0	2.23450628911407
chr10:67504450-67504482:-	2.93126754955678	0
chr10:67525434-67525489:+	29.3022180153444	16.7885793497666
chr10:67611583-67611586:+	4.94614564571529	2.80213180450088
chr10:6763980-6764055:+	66.0936986347159	104.142378594118
chr10:67677180-67677187:-	6.17134361806108	0
chr10:67753241-67753265:+	3.24206306637305	0.421605050568556
chr10:67879043:-	4.82396717944077	6.42543857220924
chr10:68006321-68006360:+	14.5987631019727	9.47342295733804
chr10:68220199:-	1.30843727877553	0
chr10:69005149-69005166:+	9.41697430633975	3.98044404780711
chr10:69118269:-	1.46563377477839	0.421605050568556
chr10:6925120-6925136:-	8.69554423115139	8.20990361861728
chr10:6925390:+	0.832021946973049	1.21234716024697
chr10:69671057-69671096:-	6.64306088809744	1.7953300373557
chr10:69671235:+	4.22290653932858	2.23450628911407
chr10:69768297-69768312:+	6.93647842450584	4.79022068654928
chr10:69853315-69853333:-	2.44926629198608	1.21234716024697
chr10:70515427-70515441:+	16.3287388633034	17.6743504026734
chr10:70551072-70551148:+	22.3197163980538	24.0149857177595
chr10:70592296-70592304:-	3.24437661881796	0.421605050568556
chr10:70592723-70592733:+	4.86598963513051	1.85401186515448
chr10:70698277:-	4.67398455037744	2.61240625187244
chr10:70698870:+	1.30843727877553	0
chr10:7115708:-	0.832021946973049	1.34159015951204
chr10:71479329-71479402:+	17.3048718405647	16.897996963041
chr10:71652049:-	1.15051502070006	0
chr10:71759951-71759991:+	3.90902976581646	2.14811473972331
chr10:72024132:-	1.46563377477839	0
chr10:72385723-72385850:-	17.7484205620788	234.307099028164
chr10:72471406-72471428:+	3.23912309307359	2.10798740386451
chr10:72472108:+	0.991758529624919	1.4703348493691
chr10:73391389:-	0.508673905464335	1.21234716024697
chr10:73391756-73391820:-	24.0544020770409	38.0094955917631
chr10:73836427-73836434:+	31.9200655786705	32.1022473535372
chr10:74100745:-	1.30843727877553	0
chr10:75470766:+	1.30843727877553	0.555937936530564
chr10:75539180-75539252:+	0	14.9261313189594
chr10:75797053-75797103:-	11.3997855862743	10.6315285978055
chr10:75968043-75968050:-	1.30843727877553	6.072732202776
chr10:76063095-76063139:+	3.69621930426529	9.47151587971314
chr10:7625473-7625593:+	51.2719625008012	92.7426098108426
chr10:76346387-76346420:+	2.3324543820623	11.8598011180437
chr10:76382787:+	0	1.08254799779818
chr10:76546335-76546546:+	17.8813561070353	63.9519434134733
chr10:76649278:+	2.55105248719277	1.34159015951204
chr10:76679838:+	13.1786867708466	3.36193931797077
chr10:76838586-76838593:+	2.93126754955678	1.50993674578644
chr10:76982834-76982888:-	21.9853820914211	0
chr10:77019062-77019172:-	83.8281283307076	0
chr10:77048094-77048142:+	31.0781987630825	41.098924486045
chr10:77072967:-	0	1.85401186515448
chr10:77192045:+	1.62218830940898	0
chr10:77226318-77226365:-	34.8095771464645	16.5789449376202
chr10:7787198-7787386:+	0	7.471845742978
chr10:77874171:-	1.15051502070006	0
chr10:78563044-78563093:+	1.17977264650727	11.8338031571569
chr10:78563448:+	0	1.34159015951204
chr10:79157720-79157760:+	3.76666381617852	3.6271006062776
chr10:79255109-79255163:-	20.1501574578356	18.4299151018484
chr10:79255695-79255712:+	19.7105990597537	9.81588350246908
chr10:79299451-79299464:-	7.77371441491583	2.81192500888114
chr10:79312349:-	1.15051502070006	0
chr10:7945876-7945904:+	18.0426270810203	15.5565161486483
chr10:79474658-79474687:-	5.19925213547347	4.28180865072333
chr10:79499914:+	23.8637299878654	1.98116299959634
chr10:79553015-79553026:-	2.28684145640748	4.91718829873013
chr10:79566919-79566933:-	7.64366101800633	5.29180751209302
chr10:79667536-79667546:-	9.25795221552482	8.0921748415131
chr10:79669821:+	1.30843727877553	0.421605050568556
chr10:80050466:-	1.30843727877553	0
chr10:80448758:-	1.15051502070006	0
chr10:80616692:-	0.508673905464335	3.11292283902149
chr10:80620106-80620114:-	101.597721106035	110.309377462987
chr10:80675195:-	1.30843727877553	0.421605050568556
chr10:80770917-80770994:-	61.9044200797168	47.18286462864
chr10:80934618-80934648:-	6.76697042134665	4.32007513496738
chr10:80948778:-	1.30843727877553	0
chr10:811837:-	1.30843727877553	0
chr10:81185003-81185081:-	65.7173796213434	27.2933283776898
chr10:81185430-81185446:+	9.57048599168957	12.6278784050258
chr10:81344832:+	8.23337610834375	10.1436140680147
chr10:81495886-81495954:+	77.9952156997051	69.1073224573625
chr10:81526307-81526532:-	1.66285727066786	28.3220452746746
chr10:81526636-81526939:-	43.7571134215142	286.065367988439
chr10:81541724:-	0	1.21234716024697
chr10:81541879:+	0	1.21234716024697
chr10:81593339:+	0	1.21234716024697
chr10:8176670-8176734:+	12.0405624217392	1.11057299145045
chr10:82020578-82020581:-	8.20558456878835	6.93571970608167
chr10:82046839-82046840:+	2.77407105355392	1.89752809604261
chr10:82226956-82226962:-	8.66837909910013	4.46641811702692
chr10:82525361-82525403:+	3.08660482971867	0.421605050568556
chr10:82525650:+	0.671098741042936	1.59862833169925
chr10:8253182:-	2.08860807237352	1.85401186515448
chr10:82602315:+	1.15051502070006	0
chr10:8336677-8336687:+	3.71179333854066	0
chr10:84318668:+	0	1.98116299959634
chr10:84344592:-	1.15051502070006	0
chr10:84397951:-	1.30843727877553	0
chr10:84405584-84405587:-	13.8440484289737	0
chr10:84446622:+	0.832021946973049	2.61240625187244
chr10:84531218-84531282:-	5.78860158293795	4.07545101175018
chr10:84561396-84561443:+	37.132169251042	16.5083140030809
chr10:84619690:+	2.08860807237352	1.4703348493691
chr10:84901503-84901558:-	17.1212688893441	14.3194618803673
chr10:84937991:+	2.39729117955722	0
chr10:84987927-84987981:+	1.46563377477839	3.57308548142019
chr10:85054868-85054915:+	25.4693176374677	56.0788501372741
chr10:85059868:+	1.15051502070006	0
chr10:85078228:+	1.46563377477839	2.23450628911407
chr10:85165497-85165517:-	4.02223385997104	0
chr10:85196682-85196718:-	9.39169363561027	8.65173989696688
chr10:85254439-85254462:+	2.65094745578932	18.4501584686782
chr10:85277935-85277954:+	10.5911998664842	2.58090784081955
chr10:85333965-85333978:+	8.03027654402953	3.33828130827234
chr10:85364587:-	1.77816755094314	0
chr10:85367704-85367772:-	1.50312068801598	140.675469891857
chr10:85384453-85384510:-	18.3623941935677	20.9335241002017
chr10:85447564-85447682:-	171.127761181852	390.557675865599
chr10:85448155:+	1.15051502070006	0
chr10:85646943-85647014:-	9.89606122765901	16.7689512321085
chr10:85768195:+	1.30843727877553	0.421605050568556
chr10:85783536-85783545:-	12.7261200420255	30.2678345436743
chr10:85783971-85783972:+	17.1016697330088	8.83180864440756
chr10:85988293-85988412:-	28.2972695454813	21.5782629690543
chr10:85988466-85988488:+	22.6798295818897	22.4123574590518
chr10:86019651-86019724:+	3.23912309307359	2.16509599559637
chr10:86138252-86138310:+	28.7929832455249	27.8358236883662
chr10:86141946:+	1.30843727877553	0.820968804904539
chr10:86259516-86259529:+	4.3950421084942	1.39914803766768
chr10:86407493-86407537:-	120.843837853564	111.729541842793
chr10:8642661-8642695:-	5.78816316152627	6.99798400212816
chr10:86488927-86488932:+	5.3326410849051	6.42858813458995
chr10:86685508:+	1.15051502070006	0
chr10:86764146:+	2.39729117955722	0.421605050568556
chr10:86846828:+	1.46563377477839	0
chr10:86875331-86875420:+	30.6986511752712	0
chr10:86916731-86916756:-	6.6383826554495	3.3906885951964
chr10:86916891-86916913:+	1.34219748208587	3.06635902540145
chr10:86917030:-	1.15051502070006	0
chr10:87459428-87459447:+	6.02060395382088	3.95399641138448
chr10:87958845:+	1.46563377477839	0
chr10:88016490-88016524:+	3.24380132572153	0.421605050568556
chr10:88065330-88065334:-	2.61687455755106	2.02627278589966
chr10:88239647-88239655:-	2.4882099252828	6.95011736754009
chr10:88298686:+	0	1.4703348493691
chr10:88305328-88305329:-	2.93062558818451	0.555937936530564
chr10:88521533:-	0	1.59862833169925
chr10:88521680-88521731:+	4.61739786412078	7.15251120660404
chr10:88522072:-	1.46563377477839	2.23450628911407
chr10:88528741-88528747:+	0.508673905464335	16.8820089641104
chr10:88528881-88528942:+	43.0578635206015	148.606140647306
chr10:88581420:-	1.15051502070006	0.555937936530564
chr10:88648304:-	1.15051502070006	0
chr10:88648834-88648877:+	6.08303163889917	4.95565089733218
chr10:88784513-88784587:-	3.4481707424515	5.08114335416933
chr10:88792:+	0.508673905464335	1.34159015951204
chr10:88824-88825:-	5.38680773957176	1.08254799779818
chr10:88846574-88846594:+	119.395735654087	64.1435264136464
chr10:8885038-8885109:-	5.22460003404616	6.76391743073897
chr10:88888809-88888824:-	4.31328605186904	0.97754298709912
chr10:88931656-88931666:+	7.08044411267034	0
chr10:88949576:-	1.93362578759752	0
chr10:89142763:+	1.30843727877553	0
chr10:89507273:-	1.15051502070006	0
chr10:89781779:-	1.15051502070006	0
chr10:90253810:-	1.46563377477839	0
chr10:90421364:+	1.62218830940898	0
chr10:90497124:-	1.15051502070006	0.820968804904539
chr10:92011589:+	1.15051502070006	0
chr10:92511429-92511532:-	2.14227355032498	3.10478536959264
chr10:92511758-92511767:+	2.29765572175144	2.42413815731023
chr10:92725543-92725583:-	15.0119508219669	18.9381438188068
chr10:92823118-92823146:-	29.7288234885391	22.9690443282611
chr10:9335330-9335423:-	8.49617573233457	8.12504955832691
chr10:9404049:+	1.30843727877553	0
chr10:9628131:+	1.62218830940898	0.688967940881897
chr10:96737619:-	1.30843727877553	0
chr10:96821541:+	1.15051502070006	0.421605050568556
chr10:9708808:-	0.832021946973049	1.08254799779818
chr10:97156884:+	2.08860807237352	0.688967940881897
chr10:97208627:-	1.15051502070006	0
chr10:98697647:+	0	1.4703348493691
chr10:98774223:+	1.15051502070006	0
chr10:99171881:+	1.15051502070006	0
chr10:99724551:-	1.30843727877553	3.48616705368401
chr11:100036629-100036644:-	5.48521545336114	2.32902667765369
chr11:100188060-100188096:+	3.08782208418737	0.843210101137112
chr11:100205140-100205180:-	8.85959827010177	21.8730708094885
chr11:100214805-100214807:-	15.677385007669	1.72650968915475
chr11:100214984-100215014:+	11.8081526546361	5.96560704427563
chr11:100228173-100228217:+	6.69387729490241	0
chr11:100399845:-	0.508673905464335	2.10798740386451
chr11:100410490-100410514:+	15.3515501786198	6.61521870479871
chr11:100490268:+	0	1.08254799779818
chr11:100497952-100498002:+	0	30.3751414485407
chr11:100756101:+	0	1.21234716024697
chr11:100757173:-	0	1.08254799779818
chr11:100770232:+	0	1.21234716024697
chr11:100882232-100882246:+	2.85753757334176	2.42413815731023
chr11:100975476-100975481:+	10.1896096203036	4.31405925418936
chr11:100988143-100988161:+	10.8805095478348	6.35971148677198
chr11:10103369-10103402:-	3.39366740768816	0
chr11:10110319-10110416:-	5.17800240641548	1.63395221081552
chr11:101105181:+	1.46563377477839	0
chr11:10110570-10110644:+	89.8166303107024	72.3134784899381
chr11:10114047-10114064:+	5.53778068180139	0
chr11:101296774-101296775:+	0.991758529624919	7.88811350005073
chr11:101323359-101323406:+	8.10310250818808	1.93387381829436
chr11:101385291:-	1.62218830940898	0
chr11:101465472-101465573:-	13.6176029650564	0
chr11:101465930:-	1.15051502070006	0
chr11:10159203-10159227:+	2.29765572175144	1.34159015951204
chr11:101623044-101623047:+	7.16993584069329	3.74193961468003
chr11:10164083-10164107:+	9.56070302789617	12.0680011423496
chr11:101645101:-	1.62218830940898	0.421605050568556
chr11:101652907-101652933:+	2.00910634055359	5.42883816984002
chr11:101674760:+	2.08860807237352	0
chr11:101701362-101701428:+	16.8966242963443	0
chr11:10170321-10170448:-	56.7226406064379	28.2310137375657
chr11:10173669-10173722:-	37.3100686416071	17.0952525845666
chr11:101834155-101834252:-	1.15051502070006	1.77151593868008
chr11:10212261-10212331:+	1.30843727877553	129.427394382743
chr11:102165133-102165142:-	12.2565420242748	5.66929442801853
chr11:102214822:+	1.62218830940898	0
chr11:102313844:-	1.30843727877553	0
chr11:10238630:+	3.16277103116897	2.61240625187244
chr11:102480292:-	1.46563377477839	0
chr11:102496910:+	1.15051502070006	0
chr11:102608026:-	1.15051502070006	0
chr11:102679320:-	1.62218830940898	0
chr11:102733195-102733284:-	164.809514093999	48.6733446446533
chr11:102733466:-	1.30843727877553	0
chr11:102733899-102733955:+	10.6596804817928	0
chr11:102807522:+	1.30843727877553	0
chr11:102910647:-	1.30843727877553	0
chr11:102975507-102975515:-	13.0295269140404	6.86912607929737
chr11:102999730-102999788:+	51.2866891664809	0
chr11:103037508-103037529:+	6.7257807125716	1.11057299145045
chr11:103106533:-	3.01030197691044	5.57516790682745
chr11:103256132-103256140:+	345.657834907247	296.607846924729
chr11:103256946:+	1.46563377477839	3.11292283902149
chr11:103477028:-	1.77816755094314	0
chr11:103479198:-	1.30843727877553	0
chr11:103481692-103481947:-	225.984164404925	2.74073819717972
chr11:103509759:-	3.16277103116897	0
chr11:103597952-103597975:-	1.15051502070006	1.90351680270272
chr11:103618345:-	0.832021946973049	1.34159015951204
chr11:103618477-103618512:-	3.92458607425398	0.421605050568556
chr11:103716237-103716251:-	9.18412815143533	5.19371513712226
chr11:103823888-103823894:-	7.44011597491922	4.59693856990638
chr11:103855044:-	2.39729117955722	1.34159015951204
chr11:103865157-103865178:+	41.8045945697904	30.6555022663625
chr11:103886093:-	1.15051502070006	0
chr11:103916413-103916434:-	8.24113223777503	7.83686834361505
chr11:103916857:-	0.671098741042936	1.4703348493691
chr11:103980130-103980133:-	9.639146961597	8.94330706232586
chr11:104075171:+	1.15051502070006	1.34159015951204
chr11:104078009-104078013:+	16.7557052636541	16.6118203654909
chr11:104100165-104100227:-	26.7782362556975	23.0240789867991
chr11:104131878:-	14.0431503078409	14.979353218456
chr11:104255597:-	1.15051502070006	0
chr11:104255717:-	1.46563377477839	0
chr11:104255832-104255851:+	57.5003087842838	66.9540904988151
chr11:104263123-104263159:-	22.1336206116743	16.3939703952656
chr11:104278642-104278757:-	100.998638378961	111.979503472833
chr11:104311976:-	0.671098741042936	1.21234716024697
chr11:104318041:+	2.08860807237352	1.85401186515448
chr11:104352240:+	1.30843727877553	0
chr11:104416321:+	0	1.21234716024697
chr11:104581946:-	0	1.4703348493691
chr11:10475466-10475508:+	3.7107963817825	4.4584529478902
chr11:104777985-104777987:-	3.39925956237591	6.78751506707442
chr11:104838102-104838223:-	72.8756609806891	15.0878627305478
chr11:104868378-104868400:+	14.8802019177063	6.81867990213113
chr11:105021592-105021626:+	32.1140766115495	50.7193767229605
chr11:10505160-10505192:+	48.8613430504005	39.1292342986793
chr11:105062164:+	1.30843727877553	2.48670005071872
chr11:105107927:+	0	1.08254799779818
chr11:105268093-105268126:+	21.4719391999355	6.83068276602652
chr11:105397110:+	2.39729117955722	0
chr11:105397302-105397328:+	8.66837909910013	0
chr11:105822070-105822109:+	15.1470332077126	11.4598274890031
chr11:105908930-105908953:+	34.9098834208775	19.798593302679
chr11:105936882-105936924:+	35.2743212392325	28.4323247714675
chr11:105944121-105944127:-	6.32554206233794	0
chr11:105944220-105944289:+	17.7861673977825	0
chr11:105944506:+	1.30843727877553	0
chr11:105952115-105952208:-	33.1489117941618	32.3113800131423
chr11:105961176:+	5.12340497887004	1.4703348493691
chr11:105983086-105983168:-	0	21.9297955747685
chr11:105983311-105983371:+	0	11.5766788004364
chr11:105983880:-	0	1.08254799779818
chr11:105984108:-	0	1.4703348493691
chr11:105984866-105984927:-	2.24315238698809	30.4563386526039
chr11:105985106:+	1.62218830940898	1.85401186515448
chr11:105985292:-	1.46563377477839	0.421605050568556
chr11:105986032-105986228:+	70.7815659800542	288.841432022966
chr11:106021915-106021938:+	272.575692586072	66.0521538200381
chr11:106039622-106039656:+	5.86052541429641	6.51918266848358
chr11:106108163-106108177:+	4.1608169976105	1.98116299959634
chr11:106117634-106117637:+	49.2041449322287	34.3858048110379
chr11:106134587-106134600:-	4.48467827479029	2.80213180450088
chr11:106210797-106210849:-	6.40156487507154	1.72650968915475
chr11:106210921:+	1.46563377477839	0.952119936218585
chr11:106220998:-	2.55105248719277	3.36193931797077
chr11:106224741-106224767:-	18.4132043116836	15.2810829817733
chr11:106224791-106224810:+	7.25860258203979	2.69722196629159
chr11:106254814-106254817:+	230.173151953094	33.1479895074951
chr11:106266452-106266501:+	8.77447320989855	2.16509599559637
chr11:106276989-106277012:+	4.70769684115144	1.53217804201901
chr11:106416266-106416325:-	3.92458607425398	0
chr11:106417152:+	0	1.21234716024697
chr11:106417290-106417295:+	0	3.57832225323361
chr11:106418280-106418295:-	2.93062558818451	4.91991241274565
chr11:106418710-106418917:-	142.400874347091	10.7167302101002
chr11:106442659-106442673:-	31.4661912629801	10.0130607486839
chr11:10649741:-	1.46563377477839	0
chr11:106520910-106520957:+	20.7422977037127	10.5184240421713
chr11:106555118:-	2.24315238698809	1.59862833169925
chr11:106567608-106567650:+	10.1437305304984	5.78745040907118
chr11:106578520-106578548:+	8.70453793301296	2.29489515804515
chr11:10730386-10730441:-	41.6716372503912	26.3363853506915
chr11:10761257-10761260:-	1.62218830940898	2.03466793401677
chr11:10812301:+	1.15051502070006	0
chr11:10817417-10817441:-	4.2256893546612	2.02627278589966
chr11:10848288-10848316:+	10.9402653673848	6.27119798152585
chr11:10874094-10874126:+	12.3931046868112	8.79985400758301
chr11:11214606-11214689:-	40.8052834458923	19.8425476693091
chr11:11215677-11215725:+	14.9535431563224	16.8663906150387
chr11:11232124-11232143:-	5.98945180913694	4.1557020959675
chr11:11371654-11371657:+	2.90596508502155	5.08844900712553
chr11:11556689-11556697:-	4.0128980534159	6.72221514392005
chr11:11625776-11625816:+	0.508673905464335	3.0680998486668
chr11:12376585:+	0	1.34159015951204
chr11:1269260:-	1.15051502070006	0
chr11:13111611-13111641:-	4.37159885979994	14.4271544503647
chr11:1314736:-	1.15051502070006	0
chr11:13246766-13246799:-	37.2471515646646	17.6315133961725
chr11:13347831-13347834:+	3.08414080829758	1.90131510112886
chr11:13405820:-	1.15051502070006	0.421605050568556
chr11:13428930-13428947:+	3.29278857102505	4.53212556117474
chr11:13680400-13680440:+	25.1788660870459	0
chr11:13861368:+	1.77816755094314	0.820968804904539
chr11:14150168-14150208:+	3.76738957825112	1.11187587306113
chr11:14189706:+	1.30843727877553	0
chr11:14646108:+	1.46563377477839	0
chr11:14678438-14678507:-	73.2703425950525	37.9092782139402
chr11:14763588-14763603:+	10.1583603224981	8.7332872901159
chr11:14885058-14885126:+	11.0188236268429	9.92982843634507
chr11:14960908:+	1.15051502070006	0
chr11:14961141-14961214:+	2.13086221487332	3.89160568475112
chr11:15188496:+	1.46563377477839	0.688967940881897
chr11:15223162:-	1.30843727877553	0
chr11:15473629-15473653:+	3.06838992060016	5.71526004499528
chr11:1585382-1585421:+	17.8384378610217	0
chr11:16153850-16153919:-	7.77427807257018	7.02800725286257
chr11:1646137:+	1.77816755094314	0
chr11:16541612:+	1.77816755094314	0
chr11:1692372-1692387:+	15.0401906717235	12.4311336400398
chr11:18812814-18812847:+	2.90596508502155	8.83073536525175
chr11:1903872-1903949:+	10.374158571532	0
chr11:190415:-	0.991758529624919	1.4703348493691
chr11:19068875-19068908:-	7.25984562632042	8.3529697969641
chr11:19287276:-	1.62218830940898	0
chr11:1945622-1945632:-	4.00206050653536	4.46901257822814
chr11:19468372:-	2.24315238698809	0
chr11:19542453-19542462:-	1.17977264650727	3.44957756337655
chr11:19597266-19597286:-	2.93062558818451	6.22403724601803
chr11:19630135-19630150:+	3.5964959896517	4.91467564093223
chr11:19659083-19659123:-	15.3959188245346	10.912102407893
chr11:19659176-19659186:+	1.97953601981847	3.44685344936104
chr11:19764955-19764986:-	0.508673905464335	2.29489515804515
chr11:1991363:-	1.15051502070006	0
chr11:20358819:+	1.15051502070006	2.10798740386451
chr11:20476486:-	0.671098741042936	1.08254799779818
chr11:20740077-20740102:-	39.6989000950302	30.9469377863148
chr11:20813233:+	1.15051502070006	0
chr11:20948031:-	1.62218830940898	1.08254799779818
chr11:21021143:+	3.16277103116897	3.61021743729611
chr11:21021267-21021311:+	6.67217283131466	14.1618472072703
chr11:21044253:+	1.15051502070006	0.555937936530564
chr11:21091534-21091537:-	81.0074446884301	36.5116403367854
chr11:21128704:+	1.77816755094314	0
chr11:21205605-21205619:-	1.82378047659797	2.16509599559637
chr11:21461535:+	1.15051502070006	0
chr11:2153838:+	2.39729117955722	0
chr11:21548973-21548974:-	5.10068996032986	3.31705428691225
chr11:21735983-21736121:-	15.3439805598824	17.6383028620208
chr11:22080784:-	1.46563377477839	0
chr11:2255076-2255092:-	2.77407105355392	2.42413815731023
chr11:2284654:-	0.832021946973049	1.98116299959634
chr11:2337439:-	1.15051502070006	0
chr11:2338004-2338039:-	22.0392294373495	18.3258918170105
chr11:2366709:-	1.15051502070006	0
chr11:2367303-2367368:-	48.0564677405332	50.0810622895358
chr11:2367548-2367576:+	6.23116095176913	3.63194429685075
chr11:23761371:-	1.46563377477839	0
chr11:2399545:+	1.15051502070006	0
chr11:2400399-2400453:-	17.9173540348181	10.9848743138646
chr11:2433813-2433861:+	26.191822227276	0.97754298709912
chr11:24464808-24464814:+	6.86276624561014	2.31913314661116
chr11:24543769:+	1.15051502070006	0
chr11:24586425-24586452:+	6.55408313842645	2.4027680501649
chr11:24769215-24769271:-	57.9579938185352	39.4081909491272
chr11:25065432:-	1.30843727877553	0
chr11:25085511:+	1.30843727877553	0
chr11:25110539:+	1.15051502070006	0
chr11:25112932:-	3.61855196920345	3.9813679768753
chr11:25116880-25116881:-	3.70156750789283	3.96101597826882
chr11:25124481-25124544:-	243.175139210264	258.794636361817
chr11:25125558:-	1.62218830940898	0.421605050568556
chr11:25313594:-	2.70446077464037	1.08254799779818
chr11:25508684:-	1.15051502070006	0
chr11:25510697-25510744:-	37.5077121200768	11.1107191869229
chr11:2557647:+	2.08860807237352	1.72650968915475
chr11:25849669-25849672:-	2.59728197783786	3.32434671452358
chr11:25888989:+	1.15051502070006	0
chr11:26079324-26079353:+	0.508673905464335	6.30517238543336
chr11:2609830:-	1.93362578759752	0.421605050568556
chr11:26207392-26207421:-	8.23339318223668	9.67319678739669
chr11:26221758:+	1.46563377477839	0
chr11:2624718-2624762:-	20.9058104190548	10.8371374856437
chr11:26360182-26360209:+	2.61614879547845	0
chr11:26497303:+	1.62218830940898	0
chr11:26594871:+	1.46563377477839	0
chr11:26771272-26771274:-	4.93251661819911	4.95180759680815
chr11:2704099:-	4.37346105067683	6.0616269645374
chr11:27613445:+	1.15051502070006	0
chr11:2763409-2763430:+	11.2198231756296	7.47292720271679
chr11:28050558-28050561:-	4.48262832558351	0.820968804904539
chr11:2815114-2815163:-	14.497578058537	5.2121767786757
chr11:2825885:-	1.77816755094314	0
chr11:2826066-2826072:-	3.8594897659683	0
chr11:2826774-2826834:-	6.32794213401912	0
chr11:2827035:-	1.93362578759752	0
chr11:2834224-2834268:-	12.1724091230967	0
chr11:28440778:+	0	3.73409704539894
chr11:28735017-28735047:+	90.9900251050948	93.7245752266702
chr11:28735429-28735492:+	2.75970681341646	15.6325320819071
chr11:28822769:+	0	1.08254799779818
chr11:28907313:+	1.30843727877553	0
chr11:28918495:+	1.15051502070006	0.421605050568556
chr11:28991504-28991510:+	2.13673251582132	2.42413815731023
chr11:29060433-29060436:-	3.70572845833275	1.4703348493691
chr11:29060602-29060632:+	12.4258296545229	7.97006893154752
chr11:29134952:+	1.15051502070006	0
chr11:29368698-29368753:-	21.5125201763475	35.3879745594836
chr11:29404904:+	0	1.21234716024697
chr11:2949450-2949485:-	99.0036171661662	86.0954577116465
chr11:29594305-29594311:-	63.7390738865513	48.1570352541221
chr11:2974088-2974187:-	6.30410301147506	2.97448789773584
chr11:29782764:+	2.85753757334176	1.4703348493691
chr11:29804975-29805008:+	12.114069399475	0.421605050568556
chr11:30122070-30122130:+	39.3848825419562	3.73409704539894
chr11:30256034-30256210:-	11.582790509203	11.7517854613088
chr11:30436974:-	1.15051502070006	0
chr11:30657390-30657400:+	2.61614879547845	0.555937936530564
chr11:30689886:+	2.24315238698809	0.555937936530564
chr11:30836546:+	3.76997885551453	5.57516790682745
chr11:31193953:-	1.15051502070006	0
chr11:31944325:+	1.15051502070006	0
chr11:3298438-3298457:-	18.1917943021504	5.3645780858726
chr11:3549462:+	1.15051502070006	0
chr11:35941686:+	1.15051502070006	0
chr11:361720-361729:-	1.46563377477839	2.93655986295266
chr11:36490371-36490407:+	3.76738957825112	0
chr11:3651002:+	0	1.4703348493691
chr11:36519642:-	3.01030197691044	1.08254799779818
chr11:36519740-36519878:+	19.5773210135022	13.7746320735611
chr11:36831206:+	0.508673905464335	1.85401186515448
chr11:37177146-37177195:+	31.8564474529063	58.0020095976638
chr11:37202388:+	0	1.4703348493691
chr11:37244528:-	1.46563377477839	0
chr11:37273521-37273581:+	23.0695117198619	44.6701505347868
chr11:37274160-37274183:+	8.8494432808778	6.21275772711059
chr11:37325219:-	1.62218830940898	0
chr11:37397971-37398002:+	0	11.5856511811528
chr11:37719770:+	1.15051502070006	0
chr11:37757575:-	1.62218830940898	0.952119936218585
chr11:37758374-37758406:-	58.4686348437956	71.4605637894272
chr11:37796451-37796541:-	32.1576267103709	13.0897818026925
chr11:37970080-37970086:-	7.29884536789927	4.69276543509429
chr11:37970471-37970508:+	157.044493988208	102.569601329211
chr11:38005897:+	0	1.34159015951204
chr11:38128521-38128539:-	3.54780620025728	2.52959245443307
chr11:38211858-38211867:+	2.77407105355392	4.96928109811744
chr11:3824563-3824582:-	9.49044197050254	6.84799059546386
chr11:38296581-38296609:-	23.7549131139365	14.6134458017588
chr11:38296850:+	1.30843727877553	1.08254799779818
chr11:38297660:-	0.991758529624919	2.36073832117322
chr11:38347127-38347141:-	10.7437727727607	12.2916270713019
chr11:38550462:+	1.30843727877553	0.421605050568556
chr11:3960607-3960633:-	19.7322089944131	1.26481515170567
chr11:40362728:+	1.30843727877553	0
chr11:40689241-40689252:+	2.96762620493993	3.09891774256694
chr11:40886322-40886333:-	3.86534069639707	0.555937936530564
chr11:4311215:+	1.93362578759752	1.34159015951204
chr11:43287055:+	1.15051502070006	0
chr11:43309841-43309895:-	16.5772318230985	0
chr11:4336815-4336828:-	2.93062558818451	1.11187587306113
chr11:4336976-4336981:+	4.94093858211212	4.44987429741616
chr11:43375950:+	1.62218830940898	0.421605050568556
chr11:43478864-43478867:+	4.94392776450796	2.16255896441658
chr11:43480137-43480166:+	11.1095008705609	1.93284467796567
chr11:43514055:+	2.08860807237352	0.421605050568556
chr11:43759821:-	0.508673905464335	1.21234716024697
chr11:43760322-43760346:+	13.8025673591795	7.60396255867153
chr11:44030068-44030088:-	24.4104577760645	23.3722455042578
chr11:44038481:-	1.15051502070006	0
chr11:44091820-44091822:+	1.50043243508925	2.68268200961606
chr11:44092030-44092033:+	0.671098741042936	2.81192500888114
chr11:44267563:+	2.70446077464037	3.61021743729611
chr11:4454718:-	2.08860807237352	0.952119936218585
chr11:44555177:+	2.24315238698809	0
chr11:4455735-4455772:+	33.4038857854254	21.2488920260397
chr11:44645480:-	1.77816755094314	0
chr11:44708569-44708590:-	5.8582118618515	2.42469432049393
chr11:44767383-44767542:-	16.5940810538765	0
chr11:44796597-44796627:-	11.6322234670094	6.55458142408145
chr11:44840356:-	0	1.72650968915475
chr11:44869778-44869884:-	22.2573293853823	83.0761190854644
chr11:45721346-45721364:+	3.39704535114905	3.18170712607776
chr11:457295:-	0	1.59862833169925
chr11:46033826-46033847:-	1.17977264650727	2.68268200961606
chr11:46209210-46209217:+	4.85208252859289	0.421605050568556
chr11:46252618:+	1.15051502070006	0.820968804904539
chr11:46283006-46283085:+	9.13867970551802	10.1170958998331
chr11:46351755-46351783:+	51.7016085586379	13.8723972700816
chr11:46473951-46473984:-	18.5002502966512	0
chr11:46493548:-	0	2.10798740386451
chr11:46538078-46538090:-	5.33398164794964	1.24490587741246
chr11:46813271:+	1.15051502070006	0
chr11:46830296-46830346:+	6.01540835785436	1.66651092798102
chr11:46873111:+	1.62218830940898	0
chr11:46916848:-	1.15051502070006	0.421605050568556
chr11:46933564-46933596:-	20.9634778968291	9.45953648895338
chr11:47054104:+	1.46563377477839	0
chr11:47072522:-	1.30843727877553	0
chr11:47386186-47386194:-	4.63966055956629	0
chr11:4750198:-	1.15051502070006	0
chr11:47917459-47917547:+	165.529839244182	304.763925898012
chr11:47993852-47993873:+	4.86598963513051	4.40768601865218
chr11:48109426:+	1.15051502070006	0
chr11:48118105:+	0.991758529624919	1.59862833169925
chr11:48196357-48196418:-	16.0015374025792	8.42691125300304
chr11:48196545:-	0.508673905464335	1.4703348493691
chr11:48278059-48278108:+	25.7121513643125	28.5747829533904
chr11:48325399:+	1.30843727877553	0
chr11:48325576:+	1.77816755094314	0.421605050568556
chr11:48363457-48363483:+	6.43940584469574	0
chr11:48434822-48434833:-	7.47487340556905	3.95399641138448
chr11:48518819-48518964:+	76.3603064566338	0
chr11:48665772-48665780:-	5.98242182915297	4.1557020959675
chr11:48673694-48673789:+	4.23833710488743	0.97754298709912
chr11:48758966-48758984:-	20.0479263748498	13.2133345949751
chr11:48759317-48759324:+	6.47718482033116	2.92895620876905
chr11:48805010:-	1.30843727877553	0
chr11:49394325-49394360:-	5.33097447117546	2.28244762568532
chr11:49398021:+	1.77816755094314	0.820968804904539
chr11:49406564:+	1.93362578759752	1.34159015951204
chr11:49413411-49413451:-	31.6626781087826	30.1050108969103
chr11:49431057-49431117:-	57.1484761144427	65.4001733760619
chr11:49449524:-	1.30843727877553	0.421605050568556
chr11:49449706-49449866:+	180.891065941647	103.477920713112
chr11:49472230-49472235:-	66.7919639365379	91.4096609917742
chr11:49642006-49642031:-	10.640734649838	3.06371099739452
chr11:49642147-49642212:+	16.4464450047215	29.0192166906811
chr11:4965841:+	1.46563377477839	0
chr11:49665029-49665047:-	23.1114993677554	27.5879355573664
chr11:49948445:-	1.46563377477839	0.952119936218585
chr11:50018303-50018307:-	4.02223385997104	0
chr11:50018771:-	1.15051502070006	0.688967940881897
chr11:50018914:+	3.16277103116897	0
chr11:50019104:+	0.508673905464335	1.21234716024697
chr11:50095251:-	3.01030197691044	1.08254799779818
chr11:50150933:-	4.67398455037744	2.36073832117322
chr11:50516881-50516941:+	30.9301577733626	47.9647709512462
chr11:516500-516587:-	12.1386675310752	11.8171057606234
chr11:526225-526239:+	16.6701875238526	4.89163490122383
chr11:55611629:-	1.15051502070006	0
chr11:5581273-5581317:+	50.2391375210293	33.0006669726858
chr11:56756505:+	1.46563377477839	0
chr11:57362994:+	1.30843727877553	0
chr11:596610-596659:+	13.1947846005072	0
chr11:59674281:+	0	1.08254799779818
chr11:5972191-5972224:+	94.908504110548	94.7176419638985
chr11:60100519:-	0	1.21234716024697
chr11:60100872-60100880:-	5.16721726012528	5.17266333005436
chr11:60101017-60101056:-	6.38016405408089	4.91437575495335
chr11:60180371-60180379:-	5.79228285882774	0.421605050568556
chr11:60350976:+	1.15051502070006	0
chr11:60478271-60478277:-	15.6090574802627	10.579564170087
chr11:60495941-60495965:+	3.92458607425398	1.7631952100806
chr11:60723959-60724008:+	4.62339732412839	1.98116299959634
chr11:61011387-61011393:-	2.45739230440331	3.95703490008781
chr11:61150792:-	1.15051502070006	0
chr11:61185236-61185243:+	2.29765572175144	6.43497154788214
chr11:6119316-6119372:-	0.671098741042936	3.57609644862611
chr11:61301838:+	1.15051502070006	0
chr11:6164591-6164633:+	11.7028246907138	5.35203749298931
chr11:619016:+	1.93362578759752	0
chr11:62023647-62023693:+	26.6560511398549	21.7575999147469
chr11:6208526-6208549:-	9.59952039211698	2.94021849121129
chr11:62289147-62289177:+	3.85497579534043	1.34159015951204
chr11:62290033-62290109:+	9.66755503241331	79.1805267061572
chr11:62448944-62449010:-	1.46563377477839	1.08254799779818
chr11:62573782-62573790:-	9.27190981249983	3.29380812886458
chr11:62858300-62858302:+	9.31578372089447	0
chr11:62858539:+	1.30843727877553	0
chr11:62923144-62923228:+	6.01163415155522	6.44758111662326
chr11:62945787:+	1.30843727877553	0
chr11:63058528-63058558:-	19.1129131490974	8.03559329200466
chr11:63379638-63379640:+	3.24437661881796	0
chr11:63443992-63444029:+	3.84929610296668	2.80613180137306
chr11:63448212:-	1.15051502070006	0
chr11:63500625-63500656:-	40.5487420872021	46.094594128313
chr11:63594802-63594873:+	40.4688071788864	35.8501257246789
chr11:6372922:-	1.77816755094314	0.555937936530564
chr11:63801200-63801220:-	9.50053399188742	2.85083309457571
chr11:64808615:+	1.77816755094314	0.555937936530564
chr11:6481230:+	1.15051502070006	0
chr11:6481372:+	11.0076629808096	1.59862833169925
chr11:65838861-65838879:+	5.85346981875794	4.3259715882904
chr11:66290794:-	1.15051502070006	0
chr11:66513635-66513682:-	22.5662548788455	9.75033834829352
chr11:66589123-66589160:-	10.1626926057387	5.85940740671298
chr11:66589526-66589567:+	25.6396160535666	10.365636568938
chr11:66667783-66667897:-	42.808547872282	31.2748814749568
chr11:66729460-66729468:-	2.92538431722244	2.0202333822678
chr11:66729681:-	1.30843727877553	0
chr11:66787609-66787627:+	40.9268729506538	5.57516790682745
chr11:6690101:+	1.93362578759752	1.72650968915475
chr11:67134540:+	0.832021946973049	1.72650968915475
chr11:67219141-67219144:-	4.17009454941876	6.22504316947399
chr11:67360021:+	0.832021946973049	1.85401186515448
chr11:6754237-6754291:+	2.77407105355392	0.555937936530564
chr11:67752450:+	1.15051502070006	0
chr11:67766706-67766748:-	15.2595910150834	7.45751192848524
chr11:67807856-67807877:-	36.0232214078691	29.244759506486
chr11:67898601-67898604:-	7.94460367773666	0
chr11:68096766-68096811:+	94.8978940519282	231.910449064904
chr11:68113571:+	1.15051502070006	0
chr11:68159228-68159293:+	0	12.3895323511162
chr11:68176904:+	2.39729117955722	0.688967940881897
chr11:6819427-6819461:+	0	21.1021607672218
chr11:6824149:+	0	1.08254799779818
chr11:6825362-6825550:+	5.09324714885117	115.098994182776
chr11:68259695-68259733:+	15.7330763722094	4.41824184707371
chr11:68411036-68411109:+	233.830529717166	140.121220633924
chr11:68411329:+	4.22290653932858	1.98116299959634
chr11:68411754-68411755:+	3.23912309307359	1.77308874112312
chr11:68411938-68411966:+	7.10329109168983	3.7575286678572
chr11:68554899-68554928:-	10.81608773492	2.77605477910278
chr11:68588210-68588259:+	12.6869072071616	32.6732491197476
chr11:68611438:-	3.16277103116897	0.421605050568556
chr11:68689140-68689180:-	43.184687098482	24.1646016423575
chr11:68689304-68689346:-	4.29890479039377	1.63848593432875
chr11:68840193:-	1.15051502070006	0
chr11:69643901-69643907:-	17.470054841841	6.47451688205239
chr11:69726314:-	2.08860807237352	0.421605050568556
chr11:69727353-69727359:-	11.140103113877	6.19437273946981
chr11:69842676:+	1.46563377477839	0
chr11:69889588:-	1.62218830940898	0.421605050568556
chr11:70603314:-	0	1.34159015951204
chr11:70905462-70905484:-	7.10883868968972	2.95870598669546
chr11:70915684-70915689:+	2.45895229947559	0.688967940881897
chr11:71012002:-	1.30843727877553	0
chr11:71012250-71012424:-	64.0653827171779	14.986727150358
chr11:71357849:-	0	1.59862833169925
chr11:71360690-71360693:-	0	2.42469432049393
chr11:71483623:-	0	1.4703348493691
chr11:71573171:+	1.15051502070006	0
chr11:71835635-71835676:-	10.074548185898	13.9136915928676
chr11:71836022-71836058:+	9.03094188862633	8.51295181224443
chr11:72030124-72030131:-	3.55633510188629	2.36073832117322
chr11:72030389-72030424:+	3.39366740768816	1.63848593432875
chr11:72067355-72067368:-	4.62339732412839	4.08915040346085
chr11:72106278-72106329:-	5.54483136712166	1.93154179635499
chr11:72247032-72247075:-	13.3270830195271	12.7431995741818
chr11:72262355:+	2.24315238698809	0
chr11:72292683-72292696:-	23.697137253803	26.041035538722
chr11:72292932-72292944:+	6.37317694842313	6.42989217651736
chr11:72301960-72301986:+	12.2277755241245	5.0489928213173
chr11:72324941-72325006:+	28.3147675960921	33.5141094757938
chr11:72414665:-	2.39729117955722	1.08254799779818
chr11:72419499-72419532:-	69.4461721589705	49.7323968583257
chr11:72420063-72420069:+	3.07517433396114	4.28180865072333
chr11:72504571-72504598:+	0.508673905464335	3.96101597826882
chr11:72515566-72515570:-	1.62218830940898	19.0624123899689
chr11:72549936-72549988:-	0	14.4595941300105
chr11:72550402-72550447:-	0	10.0914937741561
chr11:72558367:-	0.832021946973049	1.85401186515448
chr11:72558682-72558772:-	1.17977264650727	17.8494917266348
chr11:72565876-72565940:+	313.543102947294	224.840583433151
chr11:72584871-72584892:-	3.39704535114905	0.688967940881897
chr11:72602161-72602222:-	39.0960623354688	38.6579565658837
chr11:72665057:-	1.15051502070006	3.48616705368401
chr11:72798605-72798657:-	12.7642647179265	0
chr11:72820765-72820793:-	6.46516529325662	4.6638450092124
chr11:73184404:-	4.82396717944077	2.61240625187244
chr11:73256289-73256331:-	62.1152931957055	60.1008720447671
chr11:73256589-73256643:+	13.8501667245915	13.2334156377548
chr11:73408829-73408867:-	51.3779023568022	34.8653493983407
chr11:73541923-73541936:+	16.6323421156571	6.79780804279347
chr11:73701677-73701705:+	2.30103004140013	5.34017891883849
chr11:73872508-73872516:-	6.78184288877358	2.66392534039508
chr11:7429126:+	1.77816755094314	0
chr11:74351656:-	1.30843727877553	0
chr11:7442805:-	1.62218830940898	1.4703348493691
chr11:74433146:-	1.30843727877553	0
chr11:74433205-74433250:+	27.9732854767272	6.72009269358568
chr11:74666979-74666983:-	7.38310413754485	8.02286092845456
chr11:74806936-74806957:+	4.32922003813591	2.41547763003665
chr11:74990084-74990175:+	25.5939322907056	13.6002037450439
chr11:75013631:-	3.01030197691044	0
chr11:75047714-75047762:-	19.8093186693884	0
chr11:75081414-75081416:-	1.6591889261644	1.4703348493691
chr11:75091658:+	7.20274532432174	2.10798740386451
chr11:76183504:-	1.15051502070006	0
chr11:77610249:+	1.15051502070006	0.421605050568556
chr11:77857807-77857903:-	5.64109250527875	0.97754298709912
chr11:77885993-77886098:+	1015.88349326643	1227.63472706716
chr11:77889055:+	1.30843727877553	0
chr11:77892996:+	1.62218830940898	0.421605050568556
chr11:77896088:+	14.0431503078409	6.90924597952234
chr11:77922831:+	1.30843727877553	0
chr11:78103116-78103150:+	7.97886422353105	17.0908581344584
chr11:78220836-78220857:+	4.17009454941876	1.63395221081552
chr11:78400847-78400849:-	41.2380001042324	78.38087161549
chr11:78629559-78629622:+	24.9829014160899	77.2665499253725
chr11:78659754:-	1.30843727877553	0
chr11:78778914:-	1.15051502070006	0
chr11:78796706-78796882:+	120.116778973815	103.930976134672
chr11:78904157-78904178:-	12.1085772811519	5.04926284826314
chr11:78904268:+	0.508673905464335	1.72650968915475
chr11:79305204:-	1.62218830940898	0
chr11:7939370:-	1.62218830940898	0.421605050568556
chr11:79414078:+	1.77816755094314	0.421605050568556
chr11:79744813:+	1.30843727877553	0
chr11:7977001:-	1.46563377477839	0.421605050568556
chr11:79835885:-	1.30843727877553	0.688967940881897
chr11:80800446:-	1.30843727877553	0.555937936530564
chr11:80851532:-	2.55105248719277	0
chr11:80851853-80851923:+	20.6311463120873	5.65089492464915
chr11:81060755:-	2.70446077464037	0.555937936530564
chr11:81660594:-	1.15051502070006	0
chr11:81786134-81786136:+	1.81711118423987	6.47486215699226
chr11:82412496:-	1.15051502070006	0
chr11:82413745-82413749:-	6.30708683827435	0
chr11:82709349-82709389:-	12.3897393565637	5.46528041047374
chr11:82739279-82739311:+	8.99325155888355	7.03372653201513
chr11:82871761-82871791:-	2.49271250278594	4.02332265219318
chr11:82902094-82902127:-	10.7889281519979	23.0919595171231
chr11:82924620:-	3.92117396479337	0.952119936218585
chr11:82956670-82956681:+	4.76982304211454	9.2541335112857
chr11:83088279:+	0	4.10477032324608
chr11:83645786:-	1.15051502070006	0
chr11:83676237:-	0	4.84221706082868
chr11:85265755:-	0	1.08254799779818
chr11:85266602-85266629:-	2.14227355032498	1.77151593868008
chr11:85405690:+	1.30843727877553	0
chr11:85443522:-	1.93362578759752	0.688967940881897
chr11:85761765:-	1.93362578759752	0.820968804904539
chr11:858921-858926:+	5.09639681876649	0.421605050568556
chr11:86152073-86152103:-	0	11.077841422895
chr11:86379628:+	2.08860807237352	0.688967940881897
chr11:86465348:+	1.30843727877553	0
chr11:86489043-86489067:+	11.6754071453303	6.34231250676184
chr11:86859618-86859693:+	20.651304583363	10.6912068028356
chr11:86942910-86942912:-	0	3.96101597826882
chr11:87297853:+	1.15051502070006	0
chr11:87330644:-	1.15051502070006	0
chr11:87495959-87495961:-	24.9077408693123	0
chr11:87525652-87525675:+	3.71179333854066	0.688967940881897
chr11:87558811-87558835:-	11.9839611772803	17.4388771642082
chr11:87861977-87862042:+	138.166832642359	65.105726100263
chr11:87876887:-	1.30843727877553	0
chr11:87917584-87917596:+	3.71179333854066	1.34159015951204
chr11:87973179-87973214:-	36.4164746645117	25.4844548839503
chr11:88013686-88013716:-	12.2922255167355	7.8025570568004
chr11:88013853:+	1.77816755094314	0.688967940881897
chr11:8813508:-	1.15051502070006	0
chr11:88162601:-	1.30843727877553	0
chr11:88163417:+	1.15051502070006	0
chr11:88187573-88187608:-	1.50312068801598	2.81192500888114
chr11:88200582:+	1.30843727877553	0
chr11:88363054-88363095:+	9.7085611796538	7.85735516905571
chr11:88488059-88488081:+	41.9118075627834	18.958497691955
chr11:88529500:-	1.15051502070006	0
chr11:88607113-88607196:-	20.4270183593912	36.926671556445
chr11:88609910-88609923:-	0	4.08915040346085
chr11:89549540:-	1.62218830940898	0
chr11:90025780-90025820:-	2.79551536187181	14.0720419430918
chr11:90056286-90056292:-	0	7.7052338151788
chr11:90068646:+	0.832021946973049	1.08254799779818
chr11:90068752:+	0	1.4703348493691
chr11:90070881:+	1.62218830940898	0
chr11:90349317:-	1.30843727877553	0
chr11:90356624:-	1.30843727877553	0
chr11:9113998-9114005:+	3.8236339508172	5.56961417592481
chr11:92393657-92393658:-	4.32317134812015	0
chr11:92483422-92483501:+	1.97430768024272	1.21234716024697
chr11:92484680-92484685:-	3.24437661881796	1.21234716024697
chr11:9249616:-	2.39729117955722	0.421605050568556
chr11:92502624:+	1.46563377477839	3.9813679768753
chr11:9256062-9256072:-	6.16780566471679	0
chr11:9256355-9256412:+	1.66285727066786	2.80905768695294
chr11:93046781-93046810:-	16.5944192824091	14.6893822683626
chr11:93141321-93141374:-	23.542563617516	10.4603719742325
chr11:93141399:+	0.508673905464335	1.08254799779818
chr11:93236334-93236348:+	6.56833395512427	2.19787554633964
chr11:93812727:+	1.15051502070006	0
chr11:93984835:-	1.62218830940898	0
chr11:93994982:-	1.15051502070006	1.21234716024697
chr11:94068248-94068274:-	7.34206243627206	1.63395221081552
chr11:94079588:-	1.77816755094314	0
chr11:94096291-94096293:+	3.08414080829758	1.37372498678714
chr11:94105143-94105157:+	2.45739230440331	2.16509599559637
chr11:94592931:-	1.46563377477839	0
chr11:95058598-95058609:-	2.28684145640748	5.21595118312525
chr11:95058741-95058764:-	9.94973097568118	1.37372498678714
chr11:95112732:+	1.30843727877553	0
chr11:95124426:+	1.77816755094314	0.952119936218585
chr11:95124579:+	3.01030197691044	0
chr11:95278311:-	1.15051502070006	0
chr11:95315081-95315155:+	35.2033642412456	29.7276565906196
chr11:95459424-95459443:-	37.6742459130872	23.7430981785628
chr11:95672274-95672275:+	4.78846952785358	0
chr11:95848773:-	1.30843727877553	0
chr11:95854573-95854639:-	19.2246358205369	2.14811473972331
chr11:95859757:+	3.01030197691044	0.820968804904539
chr11:95880768:+	1.46563377477839	0
chr11:95911842:-	1.46563377477839	0.820968804904539
chr11:95956700:-	1.77816755094314	1.08254799779818
chr11:96085238-96085260:-	14.6139563794965	9.48162195177604
chr11:96091223:+	0.832021946973049	1.34159015951204
chr11:96119448-96119452:-	82.6809955283446	53.220446409869
chr11:96142879-96142924:+	20.148860202192	9.86090683937377
chr11:96464824:-	1.15051502070006	0
chr11:96551140-96551192:+	6.40956153928635	0
chr11:97112046:+	0.991758529624919	1.21234716024697
chr11:9717914-9717916:-	5.24074027861243	1.90351680270272
chr11:97584379-97584402:+	5.01722344054201	1.80084381394302
chr11:97836081:+	1.62218830940898	0
chr11:97871619-97871650:-	5.52950893493072	8.42478840540879
chr11:98149415-98149418:+	3.71179333854066	1.08254799779818
chr11:98162344:+	1.15051502070006	0.421605050568556
chr11:98183559:-	1.62218830940898	0.555937936530564
chr11:98183820-98183846:-	17.4840280191768	3.21204927621319
chr11:98183914:+	0	1.21234716024697
chr11:98271656-98271695:-	7.78945834448073	1.50993674578644
chr11:98313630:+	0.991758529624919	1.72650968915475
chr11:98415754-98415773:-	4.61031049882837	5.96579939616943
chr11:98449869-98449872:-	7.2942981352587	7.56014047299018
chr11:98461830-98461876:+	25.5790946757814	9.46123140132056
chr11:98472685-98472686:+	1.93362578759752	4.96056764967002
chr11:98472986-98472997:+	0	15.0322872086412
chr11:98529592-98529706:-	83.3158654014603	50.4798762357851
chr11:98549664:-	1.46563377477839	0
chr11:98566421-98566464:-	4.21947028724684	3.23353005944969
chr11:98567210:-	0	1.4703348493691
chr11:98567312:-	1.30843727877553	0
chr11:98568373-98568451:-	11.3194016340466	1.98116299959634
chr11:98582862-98582883:-	26.6810294695221	4.96838498375538
chr11:98603738-98603792:-	71.9099518909484	46.3912960292153
chr11:98643775-98643819:-	9.62647465705496	8.46272674124342
chr11:98711608:-	1.15051502070006	0.952119936218585
chr11:98738574:+	4.22290653932858	1.21234716024697
chr11:98764059-98764062:-	2.59728197783786	4.81664504319713
chr11:98781744-98781840:+	34.5501282209433	11.8941829852051
chr11:98782575:+	7.64508987772255	2.36073832117322
chr11:98784409:+	5.57132424455394	0
chr11:98789842-98789888:+	7.79024307880359	16.7118436407908
chr11:98811063:-	1.77816755094314	1.21234716024697
chr11:98812270-98812291:-	8.81338731092699	1.59862833169925
chr11:98883201-98883253:-	16.3278311250363	14.1427190870729
chr11:98883483-98883575:+	5.3326410849051	1.08254799779818
chr11:98918804-98918817:+	2.45739230440331	1.77151593868008
chr11:98919102-98919131:+	4.06693286358606	14.4629035131151
chr11:98946090:+	0	1.08254799779818
chr11:98967273:-	1.15051502070006	1.08254799779818
chr11:98967395-98967413:+	4.02131993793124	0
chr11:99035140-99035153:+	5.85031445796614	3.32033456411148
chr11:99065749-99065783:+	7.98957035550709	1.37372498678714
chr11:99101240-99101243:+	43.4002200465789	37.3776958855334
chr11:99178629-99178645:-	10.7357510646968	1.11057299145045
chr11:99200375-99200476:+	112.939409792018	40.455931683341
chr11:99200656-99200777:+	50.4577776049743	24.8802225057584
chr11:99222693:+	5.42217613572028	0
chr11:99228044-99228066:-	15.36723050561	8.36871683558224
chr11:99258620:-	1.93362578759752	0
chr11:99262740-99262801:-	28.3359953789333	19.3795027570683
chr11:99293265-99293303:+	13.3664831537659	27.7097509371532
chr11:99394187-99394231:+	9.48535068798323	6.80028848525375
chr11:99424407-99424458:+	9.62966281831527	30.7182863859769
chr11:99445713-99445735:-	5.23302335302951	2.18989014734609
chr11:99445802-99445812:+	6.01313124250263	0.421605050568556
chr11:99506793-99506856:-	26.0677212506469	6.7158127518892
chr11:99510656-99510677:+	3.70878616176648	1.34159015951204
chr11:99532085:+	1.77816755094314	0
chr11:99546706-99546743:+	16.4186875777156	8.17591488462678
chr11:99548170:-	1.15051502070006	0
chr11:99572388-99572506:-	0	11.8461185111136
chr11:99573037-99573119:+	49.3499474164345	17.7291981785627
chr11:99597212-99597318:+	7.95644762262573	8.07291348390436
chr11:99629190-99629195:-	4.64044356654531	4.08532838241796
chr11:99730329:+	1.30843727877553	0
chr11:99762345:+	1.30843727877553	0
chr11:9986252-9986283:-	11.5050154724978	19.938615987925
chr11:9989605:+	0	1.34159015951204
chr12:10606972:-	1.62218830940898	0.421605050568556
chr12:10664733:-	7.79231844074643	0
chr12:11142758-11142797:-	10.5557755332751	7.27120603660856
chr12:11239992-11240000:-	2.76992608056806	1.89193989993765
chr12:11276949:-	1.46563377477839	0
chr12:11277075-11277107:+	6.98277033383415	3.04970626205512
chr12:11336192-11336195:-	46.7111503955383	2.84574320787878
chr12:11414420-11414428:-	3.24437661881796	0
chr12:11594874-11594877:+	29.7497422647403	0
chr12:11595565:+	1.62218830940898	0
chr12:12071833:-	1.15051502070006	4.84221706082868
chr12:13115368-13115371:-	1.77816755094314	7.55094868625744
chr12:13141591-13141613:+	6.24364261699607	6.00592673202823
chr12:13600964:-	1.30843727877553	0
chr12:13890632:-	1.62218830940898	0
chr12:14091206:+	4.072146907023	3.61021743729611
chr12:14681552-14681585:-	202.616515015092	33.3607675192677
chr12:14681960-14681979:-	49.6661420447707	0
chr12:14793769:-	1.30843727877553	0
chr12:14798293:-	2.24315238698809	0
chr12:14798399:-	1.30843727877553	0
chr12:14802420-14802430:-	5.79896648399459	0
chr12:14961823:+	0	1.08254799779818
chr12:15157139-15157143:-	6.61242610673208	2.86310385150322
chr12:15282693-15282711:+	6.28960095421916	2.27561691572304
chr12:15475802-15475867:-	19.8286993331297	14.9063721075805
chr12:15489429:+	2.39729117955722	0
chr12:15515304:-	1.15051502070006	0.421605050568556
chr12:15541392-15541401:+	3.24380132572153	5.22481250374488
chr12:15582740-15582772:+	6.10808756133972	6.19219758316803
chr12:16137354-16137374:-	4.02223385997104	0.820968804904539
chr12:16195683-16195817:-	98.5302824677399	185.627868160884
chr12:16273601-16273628:-	5.6126157671043	6.77527189076952
chr12:16492649-16492666:+	4.22268840680656	7.77162932614961
chr12:16743946-16744048:-	20.7868158859394	19.4138528654348
chr12:16744730-16744753:-	2.44926629198608	18.4912642125169
chr12:16799552:-	1.15051502070006	0
chr12:17853935-17853938:-	8.57047330718599	4.53719218417857
chr12:17883591-17883643:+	4.55050034514858	3.19560202466652
chr12:17911240-17911266:-	9.25993974499834	2.05555726138408
chr12:18036701-18036832:+	217.093112885799	436.031877083691
chr12:18036953-18037016:+	5.32060957011882	10.9523689260198
chr12:18056794-18056844:+	0	2.42413815731023
chr12:18059463:-	0	1.08254799779818
chr12:18118546-18118569:+	5.32060957011882	0
chr12:1813771:-	3.16277103116897	3.2375271371692
chr12:18206025:-	9.98907263363325	10.0246539314004
chr12:18284131-18284192:-	3.24437661881796	1.50415304836674
chr12:18428895:+	1.15051502070006	2.10798740386451
chr12:18513423:+	1.62218830940898	0
chr12:18728458-18728480:+	8.67663701640493	11.4369396153789
chr12:18729370-18729377:+	4.62840480594736	2.80905768695294
chr12:18788841-18788923:+	8.61378663366844	16.190543663763
chr12:19012176-19012178:-	0.508673905464335	2.80905768695294
chr12:19055797-19055813:+	4.90575457004058	3.9333810923739
chr12:19155628-19155667:-	41.9588854615492	5.5744815570055
chr12:19232909-19232956:-	8.15863644194106	9.42742692916647
chr12:19416099-19416118:-	0.991758529624919	4.84743837189194
chr12:19526163-19526172:-	3.5558140970065	0
chr12:19526398:+	1.15051502070006	0.421605050568556
chr12:19573059:-	1.30843727877553	3.85781199230492
chr12:19663704:-	1.15051502070006	0
chr12:19797185:+	1.30843727877553	0
chr12:20115109:+	1.15051502070006	0
chr12:20346958-20346961:+	5.67433305505862	0
chr12:20347155-20347178:+	9.88206615949836	0
chr12:20784712:+	2.39729117955722	0
chr12:20803942:-	1.62218830940898	0.421605050568556
chr12:21040960-21040987:+	4.17324079660175	0
chr12:21160996:+	1.30843727877553	0
chr12:21224148:+	0	1.4703348493691
chr12:21246115-21246141:-	2.96762620493993	14.2300704649094
chr12:21414388:-	3.92117396479337	4.47410387107675
chr12:21414906-21414939:-	15.4993427931546	15.8640248130939
chr12:21415347:+	8.96649646932084	3.61021743729611
chr12:21607136-21607198:-	63.1245826447821	0.688967940881897
chr12:21615455-21615468:+	4.79420487418086	1.08254799779818
chr12:21756281:-	1.30843727877553	0
chr12:2180834:+	1.46563377477839	0
chr12:21814338-21814344:-	9.82598288763844	20.3326068198177
chr12:21839901-21839930:+	11.3877495114457	5.07277219775282
chr12:21900234-21900291:+	11.7043834628676	8.54883279639244
chr12:2243123:-	1.15051502070006	0
chr12:22753058:-	0.832021946973049	1.21234716024697
chr12:22796977:+	2.55105248719277	2.9881180985211
chr12:23219115-23219147:-	2.61687455755106	0.97754298709912
chr12:23219480:+	0	1.08254799779818
chr12:23388816:-	1.15051502070006	0.688967940881897
chr12:23449107-23449135:-	11.6863503912131	0
chr12:24219439:+	105.811781287168	28.3700564579009
chr12:24646229-24646287:+	1.46563377477839	2.03466793401677
chr12:24646499-24646534:+	15.4729222279506	6.41791416375885
chr12:24694907:-	3.16277103116897	0
chr12:24695167:+	1.46563377477839	0
chr12:24696527-24696554:+	5.00465658304082	5.167789224929
chr12:24731860:+	1.15051502070006	0.952119936218585
chr12:24815746-24815754:-	4.17677817458561	0.421605050568556
chr12:25176755-25176817:+	8.64331299998161	7.20383504301211
chr12:25258760-25258763:+	2.45895229947559	0.421605050568556
chr12:25283889:+	1.77816755094314	0
chr12:26442149:-	1.93362578759752	0.555937936530564
chr12:27396183-27396186:-	6.56203059354488	1.90351680270272
chr12:27856938:-	0	1.21234716024697
chr12:28037349:-	1.62218830940898	0
chr12:28495291:-	1.15051502070006	1.34159015951204
chr12:28524455-28524520:+	17.9179781441291	8.95885915034362
chr12:28591617-28591644:+	24.1381674440031	21.4129413989231
chr12:28668656:-	1.30843727877553	0
chr12:28668734-28668737:+	2.13086221487332	1.21234716024697
chr12:29796178:+	2.85753757334176	0.820968804904539
chr12:30098916:+	1.30843727877553	0
chr12:30117455:-	1.15051502070006	0
chr12:30134557-30134559:-	4.0128980534159	0.421605050568556
chr12:30327781-30327857:+	201.931669959699	28.4777418413194
chr12:30479170:+	0.671098741042936	1.21234716024697
chr12:30805410-30805429:+	0.508673905464335	2.42413815731023
chr12:30805661-30805663:+	0.671098741042936	2.68117632949743
chr12:30934146-30934150:+	3.39366740768816	0.555937936530564
chr12:31440721-31440787:+	5.73201125100433	7.2148075707908
chr12:31482836-31482893:-	83.0240673070407	67.9834978087914
chr12:31624196-31624197:+	3.16277103116897	9.12521790176304
chr12:31957629:-	1.15051502070006	0.952119936218585
chr12:31958019-31958031:-	10.7465576768878	0.688967940881897
chr12:32066611-32066688:+	7.54894678009939	56.2217647049453
chr12:32075505:+	0	1.59862833169925
chr12:32321302-32321314:-	6.63616844422264	0.555937936530564
chr12:32322876-32322947:+	6.54073486973244	4.87257215696215
chr12:32473420-32473432:+	2.44926629198608	1.21234716024697
chr12:32473929:+	0	1.59862833169925
chr12:32495550-32495668:-	6.06348530493028	5.35860615543967
chr12:32606863:-	9.40526051257504	2.23450628911407
chr12:32621583-32621594:-	13.0180121250404	6.76549845424553
chr12:32655128-32655154:+	9.10973276294615	3.79332212339093
chr12:3286263:-	1.15051502070006	0
chr12:32963162:-	1.62218830940898	0
chr12:32964226:-	0	1.08254799779818
chr12:33004520:-	1.46563377477839	0.421605050568556
chr12:33154117-33154147:-	1.81711118423987	3.8935234897444
chr12:33169250:+	0.671098741042936	1.08254799779818
chr12:33169640:+	1.15051502070006	0.820968804904539
chr12:33337302:+	1.62218830940898	0
chr12:33925956-33926028:-	22.5810163880073	4.3160685471595
chr12:33932078-33932100:+	14.4164840173607	9.29665404882864
chr12:34185380-34185394:+	2.77407105355392	0.97754298709912
chr12:34305323-34305343:+	4.23711985041874	0
chr12:34862680:-	1.15051502070006	0
chr12:35420143:+	1.15051502070006	0
chr12:35458660-35458673:+	24.7831417182354	13.9936337010553
chr12:35523616-35523729:+	7.54865229314842	12.759140022994
chr12:35583864-35583909:-	30.1047721982052	26.5026415261882
chr12:35583953-35584009:+	24.0149167249015	0
chr12:35610823-35610878:-	108.736032611352	46.4980571712873
chr12:35652038:+	1.62218830940898	2.48670005071872
chr12:35700871-35700896:+	25.4112199029286	8.68229960478314
chr12:35797701-35797728:+	2.45895229947559	1.11057299145045
chr12:35929007-35929013:+	4.52381803435856	36.8987589821779
chr12:36076842:+	1.30843727877553	0
chr12:36395159-36395196:-	6.93093739000218	2.45627298458533
chr12:36429882:+	1.46563377477839	0
chr12:36474706:-	1.46563377477839	0.555937936530564
chr12:44419796:+	1.15051502070006	0
chr12:47476626-47476659:-	7.71240666337413	0.421605050568556
chr12:47476930-47476966:+	6.79851912475182	0
chr12:47532690:-	0	1.08254799779818
chr12:49048658-49048672:-	4.21947028724684	6.68707733882477
chr12:49087765-49087813:-	0	59.0000105103049
chr12:50593128-50593145:-	9.90628868811646	4.96928109811744
chr12:50599688-50599725:+	12.5718608835835	7.24144266051537
chr12:50793098-50793132:+	5.77963510860151	7.51061053663008
chr12:52005062:-	10.134819410795	10.8562241544258
chr12:52105260-52105316:+	14.4988660435743	15.3421309333233
chr12:52137947:-	0.508673905464335	1.72650968915475
chr12:5223959:-	3.92117396479337	3.2375271371692
chr12:52411049:-	1.15051502070006	0
chr12:52420045-52420046:-	0.832021946973049	3.0680998486668
chr12:53067249-53067272:-	4.17677817458561	4.39929105813815
chr12:53067396-53067490:-	4.85334188490429	5.49223800597702
chr12:53068132-53068136:-	1.46563377477839	2.80213180450088
chr12:53068240:-	0	1.59862833169925
chr12:53801250:-	1.15051502070006	0
chr12:54092689:+	1.15051502070006	0
chr12:54506626:+	0	1.21234716024697
chr12:54506957-54506970:-	2.14045922574858	1.90131510112886
chr12:54578594:+	0	2.10798740386451
chr12:54578734-54578816:+	16.3121293369081	31.0436123246515
chr12:55347266:-	0.671098741042936	5.57516790682745
chr12:59759576:+	1.15051502070006	0.555937936530564
chr12:59781293-59781294:+	7.80279389367999	2.41547763003665
chr12:63078857:+	1.30843727877553	0
chr12:65686497:+	3.46688284342072	0.421605050568556
chr12:67701777:+	2.70446077464037	0.421605050568556
chr12:69038198:-	1.30843727877553	0
chr12:69095842-69095941:-	3.7530505242823	12.2194004585312
chr12:69099249-69099259:+	3.40035586035212	0.421605050568556
chr12:6929528:+	1.15051502070006	0
chr12:69330856:-	1.30843727877553	0.555937936530564
chr12:69503047:-	1.15051502070006	0
chr12:69632562:+	1.30843727877553	0
chr12:70597950:-	1.62218830940898	1.08254799779818
chr12:70765980:+	1.77816755094314	0
chr12:70814458:+	1.46563377477839	0
chr12:71242296-71242355:-	42.7898561505115	0
chr12:72886288-72886330:-	8.89727908503539	0
chr12:73062107:-	2.70446077464037	0.421605050568556
chr12:73095404-73095425:+	12.4037375947064	6.09483536657216
chr12:73438562:-	1.30843727877553	0
chr12:74034133:-	1.62218830940898	0.421605050568556
chr12:74101442:+	1.30843727877553	0.555937936530564
chr12:74410787:+	6.16643612679352	9.90563714196404
chr12:74419558:-	1.15051502070006	0
chr12:74436101-74436191:+	0.508673905464335	4.0214048471999
chr12:74633439-74633503:+	3.86534069639707	0
chr12:75029789-75029811:+	12.7207118909645	18.5523398243899
chr12:75149648-75149655:+	5.48244597538169	9.12521790176304
chr12:75149773-75149976:+	24.3687235128972	44.7422567140693
chr12:75385921:+	1.15051502070006	0
chr12:75554693-75554705:-	8.80814223092358	4.45342753843322
chr12:75681326-75681453:-	37.1475984109311	0
chr12:75681573:-	1.15051502070006	0
chr12:76079766-76079797:+	12.3555987775761	6.98280863050985
chr12:76106843:+	1.30843727877553	0
chr12:76109332:+	2.08860807237352	0
chr12:76189222:-	1.15051502070006	0.421605050568556
chr12:76343338-76343416:+	55.1291766327688	42.6269581445645
chr12:76430690-76430724:+	11.1916708376219	16.2800092292457
chr12:76812926-76812958:+	31.1705672737577	55.4706310282898
chr12:76927318:-	1.30843727877553	0
chr12:77205357:-	0.508673905464335	4.59693856990638
chr12:77225438-77225503:-	3.10595588330219	11.2450906346646
chr12:77992168:+	1.15051502070006	0
chr12:78179771:+	1.15051502070006	0
chr12:78857751-78857777:+	3.40035586035212	11.053254874398
chr12:79014940:-	1.46563377477839	0.952119936218585
chr12:79029826-79029828:-	9.79423078388251	2.68268200961606
chr12:79079749:+	2.39729117955722	1.4703348493691
chr12:8077503:+	1.30843727877553	0
chr12:80831979-80831981:+	14.5953969930819	0
chr12:82289601:-	4.97377206991735	2.73787019233401
chr12:82322797-82322862:-	30.6138685481139	8.38277644914174
chr12:83036514:-	1.15051502070006	0.421605050568556
chr12:83218725:+	1.30843727877553	0
chr12:83602397:-	0.832021946973049	1.08254799779818
chr12:83604904-83605024:+	11.8546929193821	8.30158262252159
chr12:84317487:+	0	1.08254799779818
chr12:84505200:-	0	1.08254799779818
chr12:84524855:-	0	1.21234716024697
chr12:84548702:+	0	1.08254799779818
chr12:84655632-84655673:-	17.9639272464899	35.0915422777575
chr12:84995920:-	2.24315238698809	0.820968804904539
chr12:84996021-84996048:+	30.2441976661241	20.7886217440122
chr12:85172571:+	0	1.21234716024697
chr12:85224903-85224905:+	3.08782208418737	3.96101597826882
chr12:85258293-85258298:-	2.13673251582132	2.55393731975901
chr12:85263872:+	1.30843727877553	0
chr12:85358981-85358991:-	10.8597772478959	11.5827096452647
chr12:85435077:+	0.991758529624919	1.08254799779818
chr12:85474343:+	3.76997885551453	2.86310385150322
chr12:86222068-86222130:-	27.8849373383814	6.8545233004305
chr12:86287827-86287895:+	15.1332860714541	8.0068580669291
chr12:86432781:+	0.832021946973049	3.11292283902149
chr12:86491667-86491695:+	24.4058861915694	20.3978132613057
chr12:86500269-86500356:+	60.7906437277986	102.458549422888
chr12:86514734:+	0	3.73409704539894
chr12:86516134-86516210:+	4.1608169976105	10.5988084927814
chr12:86516340-86516359:+	9.79940037175418	10.6556444460761
chr12:86545243-86545246:-	5.22266192772306	1.7631952100806
chr12:86545338-86545369:+	40.8319236612895	24.0659565065052
chr12:86593227-86593343:+	122.15951324546	423.128369635994
chr12:86623692-86623768:-	5.37958231882217	2.4027680501649
chr12:86682780:-	1.46563377477839	0
chr12:86682932-86682941:+	4.85930118246655	1.2425738554731
chr12:86721226-86721249:+	5.07168898549343	0.421605050568556
chr12:86838804:-	3.31496004535286	6.0616269645374
chr12:86849697:-	0	1.59862833169925
chr12:86988584-86988598:-	14.4935240760134	4.37304059728966
chr12:87032008-87032061:+	25.6879825085928	6.99465010765339
chr12:87064203:+	1.77816755094314	0
chr12:87088067-87088102:+	8.09448772089228	2.0202333822678
chr13:10377459:-	0.508673905464335	1.21234716024697
chr13:10562607-10562649:+	26.3607817736712	7.59068922686956
chr13:10614104:+	1.15051502070006	0.421605050568556
chr13:12056566:+	1.46563377477839	0
chr13:12189425-12189461:-	15.9992680201419	15.0887370030148
chr13:12189789-12189806:+	11.1683874417207	12.6630533177786
chr13:12201988-12202015:+	8.08199096240387	4.917722862549
chr13:12235181-12235225:-	11.4369425322024	4.56426038844984
chr13:12281656-12281738:-	11.5173703451014	16.4495475523877
chr13:12301103-12301116:+	2.77270333010904	2.03331596515151
chr13:12366226-12366244:+	0	8.40405226199016
chr13:12479160-12479184:-	2.79551536187181	11.3101979912696
chr13:12533429-12533535:-	24.238244901163	38.2181061113806
chr13:12639963:+	1.62218830940898	0
chr13:12640361:+	1.77816755094314	0
chr13:1292276-1292277:+	2.93062558818451	0
chr13:13034719-13034722:-	5.24858583295038	3.70767268875109
chr13:16086355-16086376:-	5.40050863101824	0.820968804904539
chr13:16109723-16109760:-	39.2203659467889	48.0950521788417
chr13:16149798:-	1.30843727877553	0
chr13:16153093:+	1.46563377477839	0
chr13:16153585:-	3.46688284342072	0
chr13:16154777-16154778:-	2.45895229947559	1.21234716024697
chr13:16155656:-	1.62218830940898	1.08254799779818
chr13:16159510:+	2.08860807237352	0
chr13:16159893:-	2.08860807237352	0.421605050568556
chr13:16160713:-	1.93362578759752	1.21234716024697
chr13:16162121:-	1.46563377477839	0
chr13:16162228:-	1.93362578759752	0
chr13:16172488-16172662:-	806.802258427122	315.96508712684
chr13:17320938:-	6.01787215790263	4.47410387107675
chr13:17347242:+	1.30843727877553	0
chr13:17423445-17423469:-	20.1134989217678	6.91792783982796
chr13:17518378-17518389:+	5.95494572552876	1.08254799779818
chr13:17518639:-	1.30843727877553	0
chr13:17749207-17749255:-	31.9458929366027	29.6995775609871
chr13:17750056:+	2.24315238698809	0
chr13:17809611-17809702:-	15.953036138267	13.7909384114064
chr13:17809922-17809962:-	9.95384353349151	2.58925390168207
chr13:17828531-17828596:+	11.9033622951669	11.1151043139569
chr13:17956810:-	1.30843727877553	0
chr13:17956907:+	1.46563377477839	0.688967940881897
chr13:18065956:-	2.24315238698809	0.820968804904539
chr13:18066388-18066424:-	2.93062558818451	0.421605050568556
chr13:18199391-18199425:-	12.3028911915821	17.4325758915571
chr13:18199574-18199618:-	9.29800763428262	6.42238208938984
chr13:18199808:+	1.30843727877553	0
chr13:18238467-18238529:-	6.9969775928825	2.65611133968263
chr13:18292931:-	0	1.4703348493691
chr13:18293190:+	0	1.4703348493691
chr13:18322114-18322120:+	11.1082086171839	6.0221294009621
chr13:18486308-18486364:+	4.84787691562855	5.56348089370626
chr13:18624573:+	1.30843727877553	0.421605050568556
chr13:195929:+	2.24315238698809	0
chr13:19634857-19634882:+	4.04515662707775	12.5432826815516
chr13:19635135:+	1.62218830940898	1.59862833169925
chr13:19971168-19971348:+	21.060967280852	14.2470679921892
chr13:19994482:+	1.15051502070006	0
chr13:19998263:+	1.30843727877553	0
chr13:20313822-20313897:+	2.93126754955678	3.75278247505441
chr13:20321298:+	1.46563377477839	0.421605050568556
chr13:204393:+	3.46688284342072	1.4703348493691
chr13:20759607:-	1.30843727877553	0
chr13:21312181-21312186:+	2.28684145640748	3.0680998486668
chr13:22474827-22474864:-	14.5717318613971	2.95870598669546
chr13:22510973:+	1.30843727877553	0.421605050568556
chr13:23148761-23148765:-	4.94761316162846	5.09860851350723
chr13:23304170:-	1.62218830940898	0
chr13:23425860-23425904:+	63.6610060234624	54.8916167005841
chr13:23622075:-	2.08860807237352	0
chr13:23704053:-	1.15051502070006	0
chr13:23808384-23808470:-	41.979423921019	6.82470493778811
chr13:24116085-24116116:+	13.3965480180902	29.5425296627186
chr13:25060478-25060498:+	4.22290653932858	3.82829021023076
chr13:25324782:+	0	2.10798740386451
chr13:25351938:-	1.62218830940898	0.555937936530564
chr13:25593085-25593127:-	5.54483136712166	1.50805787274915
chr13:25920563:-	1.62218830940898	0
chr13:26491731:+	1.15051502070006	0
chr13:26788069-26788094:-	18.6759647674096	9.14653093585266
chr13:2689402:+	1.15051502070006	0.688967940881897
chr13:26916961:-	1.30843727877553	1.08254799779818
chr13:26999811:+	1.46563377477839	0
chr13:27800756-27800827:+	15.6541824914135	20.2525570177803
chr13:27854586-27854627:+	21.2772969185013	0.421605050568556
chr13:27894754:+	1.15051502070006	0
chr13:27992288:-	0	1.08254799779818
chr13:27996310-27996368:-	51.4941469162432	297.335271463513
chr13:28284969-28284972:+	6.93147594170381	4.1557020959675
chr13:28371289:-	1.30843727877553	0
chr13:28426517-28426564:-	15.8792870689218	0
chr13:29292556-29292561:-	54.9055280744363	46.027366109503
chr13:29441431:-	1.15051502070006	0
chr13:29492618-29492639:+	7.17488707108974	3.22373685506944
chr13:29660435-29660437:-	11.6042621470289	0
chr13:29660759:-	1.30843727877553	0
chr13:29674380-29674400:+	3.24380132572153	0
chr13:29742241-29742341:-	7.09939586602091	6.4299565947845
chr13:29913682-29913800:-	3.60172432922745	3.63648531755719
chr13:30170166:-	1.46563377477839	0.421605050568556
chr13:30381515:-	2.24315238698809	0
chr13:30399844-30399870:-	9.11130501280074	3.77449833184553
chr13:30919151:+	1.30843727877553	0
chr13:31271037-31271103:-	12.4104112681165	5.78596169909007
chr13:31614370-31614405:-	9.85813814273321	3.23911825555465
chr13:31653792-31653801:+	87.1578625786743	124.747671797388
chr13:32078416-32078443:-	4.19823342577915	3.89552747927105
chr13:32098768:+	1.77816755094314	0
chr13:32099336-32099353:+	21.5181332852095	0.688967940881897
chr13:32240120:+	1.46563377477839	6.0616269645374
chr13:328419:+	3.01030197691044	0.688967940881897
chr13:32899463:+	1.46563377477839	0
chr13:33160117-33160156:+	11.0344977935505	3.53819208325269
chr13:33315451:+	1.15051502070006	0
chr13:33326460-33326469:+	4.54756037184912	3.3678629454117
chr13:33421125:+	1.46563377477839	1.85401186515448
chr13:334530-334534:+	20.5463983946749	6.54695709575966
chr13:335196:+	1.93362578759752	0.421605050568556
chr13:335963:-	3.92117396479337	0.555937936530564
chr13:337009-337018:+	3.92458607425398	2.03466793401677
chr13:337951-337958:+	33.2707975846687	8.67958872152061
chr13:33968015-33968023:-	5.1718349586313	5.79424989989417
chr13:34024455:+	1.30843727877553	0
chr13:343333:+	2.24315238698809	0
chr13:343659-343662:-	6.16773846124207	1.11057299145045
chr13:343958:-	1.15051502070006	0
chr13:345069-345129:-	3.60946732017566	0
chr13:345729-345827:+	5.01343997503567	0
chr13:345987:+	1.15051502070006	0.421605050568556
chr13:34740098:-	1.46563377477839	0
chr13:34751557-34751576:-	8.93060338048002	5.5417592336511
chr13:35064515:-	3.61855196920345	1.59862833169925
chr13:35259925-35259941:-	7.84822311121892	6.64140100143583
chr13:35294942:+	0	1.98116299959634
chr13:35295485-35295490:+	2.76564773457057	9.66709772245827
chr13:35401941:-	1.30843727877553	0
chr13:35467643:+	1.15051502070006	0
chr13:359026:-	1.93362578759752	0
chr13:359648:+	1.15051502070006	0.688967940881897
chr13:359658:-	1.62218830940898	0
chr13:36028583-36028588:-	28.3007352372235	3.2375271371692
chr13:36144627-36144648:-	7.56728568922348	1.93154179635499
chr13:362089:-	1.30843727877553	0
chr13:364164-364169:-	9.70801980307317	1.2425738554731
chr13:364323:+	2.55105248719277	0.421605050568556
chr13:364356:-	2.39729117955722	0.952119936218585
chr13:36463423:-	1.77816755094314	0
chr13:365203-365204:+	3.55158966576362	0
chr13:36545615:+	0.671098741042936	1.08254799779818
chr13:36588874-36588912:-	1.15051502070006	6.42119292924232
chr13:36968216:+	1.30843727877553	0
chr13:37026779-37026803:-	19.455842918652	20.5764654318615
chr13:3707154-3707240:-	26.3357627273837	12.7380190485317
chr13:37969053:+	1.15051502070006	0
chr13:38032483-38032540:-	39.8742317431694	58.6396958851381
chr13:38053971-38053972:+	4.4712083099445	0.688967940881897
chr13:38239821-38239941:-	41.1002045683264	32.9755289269143
chr13:38240160-38240223:-	10.2848552616477	3.41904178803378
chr13:38240396-38240414:+	5.02144787178489	0
chr13:38329883-38329886:+	3.5286363143847	1.08254799779818
chr13:38554863-38554893:-	4.83191573865344	2.59028304201076
chr13:38561699-38561750:+	26.7074691058726	15.8075067718907
chr13:38593594-38593618:+	7.56117285796263	9.66756926239948
chr13:38600447:+	2.55105248719277	1.59862833169925
chr13:38910320:-	1.46563377477839	0
chr13:39584328-39584347:+	9.66162943623097	6.13582051587781
chr13:39628926-39628948:-	10.7957292888525	8.02996792983894
chr13:3984186-3984237:-	1.93362578759752	4.32970825803315
chr13:40178575-40178618:-	0	2.81192500888114
chr13:40615470-40615530:+	12.9292675338201	9.40760719352007
chr13:41539875-41539902:-	13.1600339202137	22.7825568016962
chr13:41545743-41545747:-	6.22899405220054	17.157143154074
chr13:41881424:-	0.508673905464335	1.59862833169925
chr13:42019530-42019553:+	5.94358386771395	0.97754298709912
chr13:42189198-42189257:-	39.7449240995151	82.2453586835295
chr13:42472472:-	1.15051502070006	0
chr13:42574677:+	0.508673905464335	1.21234716024697
chr13:42608003-42608033:-	0	5.98984940771577
chr13:42615850-42615906:-	17.0516000329024	10.8145418009164
chr13:42666431-42666448:-	11.8847779767988	0.555937936530564
chr13:42738798-42738841:+	9.68474546045659	8.48336606344684
chr13:42830816:+	1.15051502070006	0
chr13:42833148-42833224:-	6.86235329492499	0
chr13:42866767-42866795:-	14.0921185775814	3.52502148115841
chr13:42926338-42926369:+	13.2667526194667	12.4988149365823
chr13:42926631-42926734:+	42.5306984732221	42.781999810851
chr13:43022759:-	2.08860807237352	0
chr13:43031379:+	1.62218830940898	4.84221706082868
chr13:43174449-43174450:-	13.0737118549048	12.0908154138274
chr13:43197380:-	3.92117396479337	0.555937936530564
chr13:43301721-43301792:-	0	12.3394458111871
chr13:43392508-43392565:+	5.16124198510896	5.52083498770078
chr13:43506148:-	1.15051502070006	0
chr13:43578451-43578466:+	0	8.93704449058594
chr13:43616992-43617020:+	5.96553059954227	110.462585638467
chr13:43896691-43896743:+	13.768865345207	7.49558348175178
chr13:44394868:+	1.15051502070006	0
chr13:44540987:-	1.30843727877553	0
chr13:44596960-44596962:-	3.83386977221191	5.93852872941842
chr13:44597302-44597308:+	6.07466685876932	7.45482415979105
chr13:45081154-45081196:+	17.8020764210888	9.80581958445216
chr13:45160795:-	2.39729117955722	2.36073832117322
chr13:45514883-45514921:-	17.9353041846021	0
chr13:46104367:+	1.30843727877553	0
chr13:46321951-46322004:-	7.10583151291553	3.79332212339093
chr13:46325245-46325295:+	3.70878616176648	3.95021735258098
chr13:46325599-46325752:+	42.0591055901856	100.491649448497
chr13:46346283-46346307:-	7.44805560393136	2.7092013231497
chr13:46390592-46390644:+	29.0199730516999	30.3012376639892
chr13:47039954-47039961:+	5.77178870137279	10.6580339442368
chr13:47348041-47348063:-	4.71001039359635	3.10856507748568
chr13:47429682-47429730:-	38.9376802859721	33.2533207631924
chr13:47429841:-	1.46563377477839	0.952119936218585
chr13:47436097:+	1.15051502070006	0
chr13:47436478-47436561:-	22.0184548740552	2.29489515804515
chr13:47441793-47441856:+	11.7450977600538	4.12902341795075
chr13:47784370-47784425:-	26.4753069466638	2.59060587054733
chr13:47827601:-	1.15051502070006	0
chr13:47916971:+	1.46563377477839	1.34159015951204
chr13:48070298:-	1.15051502070006	0
chr13:48120653:-	0	1.72650968915475
chr13:48186993-48187042:+	28.106487391227	33.7569598326892
chr13:50715082-50715144:-	9.39011118906739	32.5106420306652
chr13:50917996:+	1.77816755094314	0
chr13:50985384-50985427:-	5.33288534997343	0
chr13:51161049:+	2.08860807237352	0.421605050568556
chr13:51306216-51306247:-	14.5462769909502	6.12056397547948
chr13:51350629-51350648:-	11.4114865211574	9.82609170328548
chr13:51404701-51404747:-	49.7016056318298	1.21234716024697
chr13:51416857-51416860:+	2.59728197783786	4.94035999010311
chr13:51430665-51430693:+	10.3445074394978	7.4808888029059
chr13:51487309-51487328:+	23.9689688861708	17.4079417589513
chr13:51731810-51731831:-	8.31975343859051	10.3069258587519
chr13:51791572:+	0.508673905464335	1.34159015951204
chr13:51791802:+	1.46563377477839	0.952119936218585
chr13:52001197-52001202:-	5.40050863101824	2.55074826791783
chr13:52001389:-	1.46563377477839	0
chr13:52004024-52004068:+	10.2499763448895	12.7283240771116
chr13:52039827-52039871:+	14.6783973278941	4.84872560104423
chr13:52114880:-	30.599437739193	0
chr13:52131785-52131809:-	3.23912309307359	0
chr13:52310501-52310518:-	7.88902010354608	9.10861889123333
chr13:52347535-52347555:-	8.63029591753668	2.65611133968263
chr13:52347634:+	1.30843727877553	0.555937936530564
chr13:52514488-52514509:+	10.026395230756	17.0674940275564
chr13:52524656-52524668:-	34.9498718963856	12.123055222133
chr13:52524782-52524826:+	2.45895229947559	0
chr13:52666504-52666564:+	47.924422533619	13.7645109387041
chr13:52777858:+	1.15051502070006	0
chr13:53023699:+	1.30843727877553	1.4703348493691
chr13:53239826-53239855:-	0.991758529624919	7.51755088414393
chr13:53239970-53240146:-	10.646324381416	21.2950430806599
chr13:53294635:-	1.15051502070006	0
chr13:53374989:+	0	1.08254799779818
chr13:53488742:+	0	1.34159015951204
chr13:53590637-53590724:+	24.3315099864449	2.0202333822678
chr13:53668881-53668914:-	32.0540679860136	24.3659614102595
chr13:53823420:+	1.30843727877553	2.36073832117322
chr13:53871483-53871511:-	10.7886936041705	3.40746484182904
chr13:53879996-53880010:+	8.80769621105044	2.5371009361269
chr13:53936549-53936576:-	0.991758529624919	3.19725666339849
chr13:53955118:+	1.30843727877553	0
chr13:54032541:-	1.62218830940898	0
chr13:54033340-54033392:-	3.70156750789283	1.90423987243717
chr13:54033831-54033881:-	20.0099603312791	23.4631107239806
chr13:54055809:-	1.77816755094314	0.421605050568556
chr13:54076881-54076897:-	4.47972588275074	1.08254799779818
chr13:54137304-54137387:-	61.7431623501418	59.0073468290364
chr13:54137837-54137860:-	8.70055171297036	5.80375433763097
chr13:54152019:+	2.08860807237352	2.48670005071872
chr13:54297689-54297706:-	5.19149358505256	6.89478416793684
chr13:54373683:-	1.15051502070006	1.08254799779818
chr13:54470891:-	1.15051502070006	0.952119936218585
chr13:54471043-54471045:-	3.86292495433561	0.421605050568556
chr13:54471188:+	1.77816755094314	0
chr13:54479673:+	1.77816755094314	0.421605050568556
chr13:54695717-54695724:-	0.508673905464335	13.1566687830054
chr13:54695965:+	0	1.08254799779818
chr13:54853862:+	4.67398455037744	3.48616705368401
chr13:54867721-54867780:-	182.825917354837	107.566697503065
chr13:54887595-54887665:+	4.75914810787604	1.50415304836674
chr13:54945151-54945207:-	39.8539783657483	36.9621205547522
chr13:54989457-54989497:-	10.6944923933841	4.71462778767586
chr13:55025621-55025627:-	2.61687455755106	1.64108787710048
chr13:55054345-55054438:+	60.0207837524656	54.0197433202658
chr13:55072195-55072229:-	9.29510516803867	2.29371009573063
chr13:55097752-55097770:+	3.08782208418737	1.3769067414351
chr13:55341095:-	1.77816755094314	0.820968804904539
chr13:55743653:-	1.15051502070006	0
chr13:56826221:+	1.46563377477839	0
chr13:57347400-57347478:+	7.94406556322018	2.06269292766904
chr13:57357808-57357824:+	104.335429410357	53.5148585127312
chr13:57370598-57370668:-	87.6484657201286	0.421605050568556
chr13:57381149-57381238:+	191.444906848584	197.639345580131
chr13:57401454-57401507:-	87.0162254427032	60.0831230825886
chr13:57466082:-	1.46563377477839	0
chr13:57466684-57466685:-	5.09639681876649	0.952119936218585
chr13:57466894:-	3.61855196920345	0
chr13:57467099:-	1.15051502070006	0.421605050568556
chr13:57470442-57470443:-	2.45895229947559	0.421605050568556
chr13:57476899:-	1.30843727877553	0
chr13:57483764-57484094:-	864.796520483188	124.712849352268
chr13:57484197-57484282:-	7.03695173912351	0.555937936530564
chr13:57486344-57486375:-	6.13961832515583	0.97754298709912
chr13:57682878-57682911:-	9.34644347867792	11.2342840804664
chr13:57720794-57720823:-	8.14542838429554	2.85083309457571
chr13:57971084-57971121:-	8.09408550719209	6.70145023704642
chr13:58045543-58045564:-	8.63487219266883	6.5618646685588
chr13:58475586-58475674:+	8.48542947150179	20.4174088682139
chr13:58487418-58487464:+	6.4828572153204	5.33109200974165
chr13:58563693-58563757:+	0.508673905464335	27.4138708466126
chr13:58615029-58615154:-	3.2131346801047	1204.94356375706
chr13:58649309:-	0	1.21234716024697
chr13:58717971:+	1.30843727877553	0
chr13:58771705:-	1.15051502070006	0
chr13:58772227-58772228:-	3.39366740768816	0
chr13:58773104-58773130:-	9.32920715796249	0
chr13:58773478-58773527:-	598.441854950206	6.76661136349594
chr13:58805795-58805841:-	11.3870190063242	3.69904721096568
chr13:58889856:+	1.46563377477839	0
chr13:590569:+	1.15051502070006	0.421605050568556
chr13:59490461-59490498:-	5.47716410474941	4.38393104976124
chr13:59513206:-	1.30843727877553	0
chr13:59554342-59554386:-	7.78751102858959	4.16838010740843
chr13:59554646:-	4.22290653932858	1.21234716024697
chr13:59554806-59554808:+	12.4951867855112	0.421605050568556
chr13:59582959-59582976:-	32.826198074426	39.3073173809094
chr13:59688359:+	1.15051502070006	0
chr13:59707236-59707253:+	16.6565934893031	14.1659234815922
chr13:59738825-59738897:+	108.331226094298	99.0828186062308
chr13:59909309:+	1.46563377477839	0
chr13:59909490:-	1.62218830940898	0
chr13:59913397-59913423:-	0	2.94066969873819
chr13:59917860:-	1.30843727877553	1.85401186515448
chr13:59918055-59918092:-	334.825605402824	213.933247689951
chr13:59970282:-	2.08860807237352	0.820968804904539
chr13:59997771:-	1.62218830940898	0.820968804904539
chr13:60007398-60007477:-	147.501434738003	65.021754584894
chr13:60273256-60273289:-	9.29235079703383	0
chr13:60403260:+	3.01030197691044	2.61240625187244
chr13:60508091-60508154:+	34.23104099989	29.2812811907903
chr13:60581655-60581690:+	8.04557463817667	2.98386309892705
chr13:60715517-60715518:-	5.25345436389853	2.80613180137306
chr13:60751086:-	1.15051502070006	0
chr13:61107899-61107960:+	69.0531126463208	75.5535285649757
chr13:61180671-61180673:+	31.1017034371429	19.2138891288914
chr13:61224829-61224927:-	10.556315495138	1.08254799779818
chr13:61267811:-	1.77816755094314	0
chr13:61270246-61270408:-	59.9138477985918	1.26481515170567
chr13:61271376-61271379:-	2.77270333010904	0.421605050568556
chr13:61285773-61285816:+	23.2759335875908	0
chr13:61471901:-	1.15051502070006	0.952119936218585
chr13:61525424:+	0	1.08254799779818
chr13:61563112-61563130:+	3.9004118675732	5.16634357163145
chr13:61622682-61622697:+	38.2316909602571	32.6676368423568
chr13:61654203:+	2.24315238698809	0
chr13:61694219-61694251:-	14.9093329960748	0.843210101137112
chr13:61694359-61694438:+	36.7680459129093	17.3381656556751
chr13:61806779-61806800:+	4.6841326359647	3.37744315584334
chr13:61939568-61939604:+	4.32317134812015	0
chr13:61964282:-	2.24315238698809	0
chr13:62006138:-	1.15051502070006	0
chr13:62130553-62130608:-	46.5269485306052	37.9855495216504
chr13:62130893:-	0	1.21234716024697
chr13:62142661:+	2.24315238698809	0
chr13:62182343-62182397:+	31.025821600598	7.6842431584144
chr13:62825107:+	0	2.86310385150322
chr13:62883904-62883928:-	6.70894590979377	1.89193989993765
chr13:62957657-62957693:+	3.92044110126813	12.8732055652942
chr13:63094011:+	1.46563377477839	0
chr13:63138455-63138480:-	77.3999296993416	0.555937936530564
chr13:63174476:+	3.92117396479337	1.85401186515448
chr13:63226295-63226332:+	9.07888843397686	4.87800470043856
chr13:63374427:+	3.31496004535286	0
chr13:63374681-63374685:+	21.5281825987075	3.9813679768753
chr13:63402437:+	2.24315238698809	0.421605050568556
chr13:63490525-63490562:-	67.3320564781333	36.3809923306769
chr13:63692111-63692152:-	6.05130331614144	6.05388075258712
chr13:63692308:-	0.671098741042936	1.4703348493691
chr13:63696918-63697004:-	1.30843727877553	1.08254799779818
chr13:63702373-63702443:-	197.004654577571	271.25163503921
chr13:63762204:+	0	1.34159015951204
chr13:63765670:+	1.30843727877553	0
chr13:63785058-63785093:+	29.0000459369385	24.2773897038974
chr13:63888152-63888212:+	89.5033736142021	50.854464089997
chr13:63888475-63888486:+	4.0758993379225	4.02021978488538
chr13:63918975-63919015:+	23.3050082890804	50.8806149234605
chr13:63919462-63919494:+	4.15452956079389	40.5791856519279
chr13:64011549-64011566:-	6.95616995735863	0.952119936218585
chr13:64041370-64041403:+	1.85087138755021	7.06426779865604
chr13:64186754-64186801:+	18.2418207307757	16.2833622646727
chr13:64232880:-	2.24315238698809	0
chr13:64259412-64259462:-	22.6468781718875	15.4848078355268
chr13:64259817:-	1.46563377477839	0
chr13:64374178-64374219:-	34.7919688008081	40.3600664175007
chr13:64420835-64420865:-	17.5935280398584	15.889796490031
chr13:64546473-64546502:-	3.90571925661339	3.62229696193201
chr13:64552983-64553039:-	9.94909809736885	6.73659531151803
chr13:64668925-64668939:-	11.5245222597104	11.7596490071185
[truncated: 13,346 more rows]
