# Supplementary material for: Evolution of tissue and developmental specificity of transcription start sites in Bos taurus indicus
Source: Commun Biol. 2021 Jul 1;4:829. doi: 10.1038/s42003-021-02340-6 (PMC8249380; doi:10.1038/s42003-021-02340-6)
Supplement: Supplementary file 10 — Supplementary Data9 [file 42003_2021_2340_MOESM10_ESM.txt]

Bosindicus.FetalLiver	Bosindicus.Liver
chr10:10003931-10003946:-	7.44428754159997	1.38043058937035
chr10:100119486:+	0	1.04885098621082
chr10:100247635-100247639:-	0	5.20093126441955
chr10:100258132-100258189:+	29.5961206614922	61.5261973189849
chr10:101094550-101094647:-	14.9430642988624	48.4114792608336
chr10:101095983:-	1.55395495688285	0
chr10:101280674-101280700:-	9.64283506958504	3.04585636620113
chr10:10142767-10142808:-	11.4315631800421	0.821567465977025
chr10:10142892-10142902:+	3.82361092310764	0
chr10:101634628:-	0	2.40023515813347
chr10:101636059-101636127:+	6.77216054987015	0
chr10:101862203-101862245:+	27.2875550048379	9.75715561550602
chr10:10192133-10192226:+	68.7774554425589	4.01706352601943
chr10:101923715-101923777:-	3.5203853124157	0
chr10:102005617-102005666:+	13.7610104990805	0
chr10:102435808:-	1.11567172759655	0
chr10:102673869-102673878:-	5.05077431384189	2.20309507605904
chr10:102772588-102772599:+	0.816178773945074	7.63545811054814
chr10:102772782-102772849:+	9.61667990815327	1.71553786619054
chr10:102869572-102869619:+	26.6273895724366	28.0845130720694
chr10:102954891-102954979:+	22.1650660002214	12.947893325387
chr10:103051061:-	1.11567172759655	0
chr10:10305735-10305774:+	0.507797502877473	9.35298340474647
chr10:1043554-1043577:-	15.1579901878632	8.71531799499467
chr10:10519513-10519524:-	2.52473431937027	0
chr10:10547714-10547731:-	4.08114518078325	0.561206596807145
chr10:10611812-10611826:+	5.22680210030114	0.588946363664289
chr10:10611937-10611966:+	0	2.95014005281479
chr10:1094669-1094753:+	42.3646963586105	78.9845213927764
chr10:10961439-10961442:-	2.375878284462	5.74603580332733
chr10:11006282-11006284:+	0	3.63730777465372
chr10:11216780-11216812:-	13.1810976789111	18.1418069341727
chr10:11392656-11392749:+	27.9043977656606	19.5205343074403
chr10:11460229-11460248:-	5.37165765372749	2.59845166378612
chr10:11498689-11498718:+	11.4595177258914	0
chr10:1161245-1161297:-	3.80705225722214	10.1491051303927
chr10:11616278:+	1.40906259177372	0
chr10:11839089:-	0	3.29972941814175
chr10:11926186-11926355:-	27.9373762077038	27.9711089113981
chr10:11961437-11961500:-	5.92140192193385	20.0281019594038
chr10:11983217-11983354:+	12.7719195821164	7.92270255618305
chr10:12082674-12082712:-	3.25365686212756	17.5115553956671
chr10:12129462-12129495:-	15.4352900076411	15.2506888604734
chr10:12166353-12166357:-	0	16.6335920668129
chr10:12228392:-	1.26301999723581	0.410783732988512
chr10:12424475-12424561:-	9.99855685737736	10.9796295957566
chr10:12435878-12435970:+	32.9165410346336	12.0352253540556
chr10:12500805:-	1.11567172759655	0
chr10:12634030:-	0.816178773945074	1.04885098621082
chr10:1263857:-	1.40906259177372	0
chr10:12674852-12674913:-	10.6315234745284	12.2006719967916
chr10:12675045-12675048:-	8.19814736693778	17.2976873759034
chr10:12743610-12743657:+	52.373519439287	149.366915453208
chr10:1299352-1299456:-	2.37869172483236	16.8827253904784
chr10:13201766-13201806:+	7.33134608169052	3.44718979898966
chr10:13252124-13252144:-	9.74759278028689	1.04885098621082
chr10:13276169-13276291:+	3.40923129821534	4.67344509533711
chr10:13356134-13356160:-	10.3607190442257	0
chr10:13359895-13359898:-	8.74104450167585	0
chr10:13360273-13360276:-	3.96259506195377	0
chr10:13362104-13362150:-	25.8421902287	13.1255449173819
chr10:13362556:+	1.11567172759655	0.237725020235517
chr10:13544220-13544387:+	13.8658694635288	13.9734383139608
chr10:13544606:+	1.11567172759655	0.323481576571628
chr10:13895538-13895596:+	3.2458723929155	2.99783618836052
chr10:13895769:+	3.09582321131496	7.03710053922738
chr10:14103107-14103151:-	46.1613867002634	2.05011701430293
chr10:14357633:+	1.40906259177372	0
chr10:14905223-14905254:+	62.7469989026093	195.879414108031
chr10:15044809-15044869:-	9.18204616251457	15.6669388969978
chr10:15067619-15067671:-	7.92079997527621	2.00711471568298
chr10:15105605-15105622:+	3.33545452797478	5.34102508652645
chr10:15105949:+	1.98285239567968	0.770795433123529
chr10:1518102:+	0	1.42721186971423
chr10:15419095:+	0.966815692688286	2.00711471568298
chr10:15652216-15652328:-	50.3386100026356	55.7531368873072
chr10:16029515-16029598:+	3.38044650897872	3.44908614434429
chr10:16287668-16287695:+	2.81812518354744	0
chr10:16343835-16343848:+	7.05837875225033	6.73641842900207
chr10:16579889-16579890:-	0	3.43143573401572
chr10:16971620:-	0	1.81239199406742
chr10:16971851-16971884:-	5.00336449240742	11.2265714075854
chr10:17576157:-	1.55395495688285	0
chr10:17619185-17619277:-	0	2.47606285592505
chr10:17926032-17926035:+	0	10.6580212050492
chr10:17952605-17952693:+	0	4.62609867583864
chr10:1817589-1817590:-	28.3280630184203	0.410783732988512
chr10:19061365:-	0	1.42721186971423
chr10:19061540-19061661:-	4.36932858972411	10.8801561649506
chr10:19164419-19164465:-	32.6481773260697	216.149829901518
chr10:19197758-19197848:-	0.816178773945074	4.47466770177681
chr10:19296218-19296252:-	22.4067472152242	0.862844800043152
chr10:19367321-19367342:+	15.1871352123248	33.5530026151952
chr10:19367541-19367641:+	1.26301999723581	6.34524341662666
chr10:19486138-19486151:+	2.2298356899241	6.64372494968608
chr10:19578532-19578559:-	4.59601862068046	1.38043058937035
chr10:19888440-19888470:+	2.44853632183522	66.7700156516375
chr10:19888606-19888662:+	0	16.7808628575242
chr10:20437576-20437587:-	6.98588200114326	112.18409155195
chr10:20437695-20437728:-	16.1501842391888	43.1085929236211
chr10:20490811-20490932:+	10.9386375866259	13.6456348217936
chr10:20560455:-	0	1.52292818310057
chr10:20731345-20731411:+	16.8502461706951	3.57214026024419
chr10:20744422-20744434:-	10.1315480898013	1.10056982027867
chr10:20744671-20744792:-	6.64369022490785	0
chr10:20751299:-	0	1.04885098621082
chr10:20776089-20776095:-	3.49894861425989	2.47606285592505
chr10:20809214-20809226:-	0	3.43432658539721
chr10:20810479-20810484:+	0.663371938965249	2.56991743884906
chr10:20832555-20832558:+	0	2.56899058239229
chr10:20862449-20862549:+	176.151697792404	5.44814242988348
chr10:20863026:+	1.11567172759655	0
chr10:20864843:+	1.11567172759655	0.237725020235517
chr10:20871285-20871298:-	2.2313434551931	0
chr10:20871375-20871457:+	15.0232410139345	12.8272759073137
chr10:20893317-20893345:+	6.3862654062169	13.6078714252612
chr10:20926557-20926610:+	14.9704973364206	3.19888680612442
chr10:20936179-20936206:-	7.69425121945885	13.4898979470278
chr10:20936616-20936646:+	22.9795307359859	9.61061207227152
chr10:20946319-20946334:+	5.07867560699464	0
chr10:20948208-20948259:+	33.8236095723958	5.54960270816766
chr10:20962137-20962181:+	30.1484182387808	0
chr10:20967420:+	0	1.14270556913483
chr10:20982206-20982275:-	25.0677866427807	0
chr10:20991832-20991879:-	12.1251052290897	3.53745443837726
chr10:21003728-21003759:-	3.94578983755062	2.47606285592505
chr10:21004526-21004576:+	70.2679487316117	155.433152385409
chr10:21010393-21010428:+	3.10688287234531	0
chr10:21015297-21015386:-	27.1513478088705	32.7702981470722
chr10:21028585-21028680:-	7.38082560009408	0.770795433123529
chr10:21029097-21029344:-	25.059900520282	33.8270213098429
chr10:21036420:+	1.40906259177372	0
chr10:21044494-21044530:-	52.2633859238155	1.19327354460884
chr10:21100413-21100424:-	5.02221514751602	15.8350332303435
chr10:21100595-21100658:-	24.4585137232014	0.237725020235517
chr10:21126948:-	0	1.42721186971423
chr10:21381133:+	0	16.9086035510497
chr10:21392348-21392398:-	2.79903116962476	5.30684413382473
chr10:21468739-21468757:-	9.81714026416286	11.7221816309123
chr10:21488776-21488784:+	8.746059767018	0
chr10:21594750:-	1.11567172759655	4.31858743506363
chr10:21595267-21595288:-	31.2205012945789	36.0477671894844
chr10:21606888:-	0	1.6190437399483
chr10:21610318:+	1.40906259177372	0
chr10:21620432-21620437:+	0.507797502877473	5.21316802259597
chr10:21762007-21762039:-	23.8372527599134	8.35955734901848
chr10:21762390-21762431:+	97.0455863185768	145.847476925545
chr10:21789774-21789782:+	9.469331638514	5.0424311170023
chr10:21821853-21821857:+	77.3629921321147	87.7839613142012
chr10:21823023:-	1.11567172759655	0
chr10:21862243-21862361:+	3.09582321131496	3.91009396648906
chr10:21868080-21868106:+	6.34128678678613	0.323481576571628
chr10:21886891-21886912:+	2.6696266844794	0
chr10:21915947-21915977:+	37.3251069093567	40.2149035796058
chr10:21924903-21924947:+	24.974304352394	15.1159342604016
chr10:21955564:-	0	1.6190437399483
chr10:21955737-21955883:-	54.0631535072036	13.5790460291972
chr10:21977816-21977952:-	62.0241429252604	141.935349537721
chr10:21984355-21984379:-	110.396501947265	103.146830843104
chr10:21990511:+	1.84075852742796	0
chr10:21992741-21992764:+	6.46112301283144	2.60429187984574
chr10:21995738:+	1.55395495688285	0
chr10:22042461-22042483:-	64.3603242708863	15.1348648749738
chr10:2212816-2212849:+	2.81812518354744	0.323481576571628
chr10:2213046-2213069:+	62.1414261622078	18.7448256036141
chr10:22212586-22212624:-	7.8305178040117	5.6615922211232
chr10:22229532-22229626:+	84.6764451904402	1.9303362481019
chr10:22347399:+	0	3.60346043001909
chr10:22360664:-	0	1.04885098621082
chr10:23384626:-	0	17.4714640359969
chr10:23532693:-	0	1.33191796587204
chr10:25650221:+	1.11567172759655	0
chr10:25662324-25662348:+	11.928789274913	6.95124572485334
chr10:25692932-25692987:-	25.906164680802	28.5534874832416
chr10:25693053:+	0.663371938965249	3.50202136486558
chr10:25693293-25693310:+	2.2298356899241	7.67382232597009
chr10:25712376-25712452:+	7.61684133052917	19.6519153045677
chr10:25725947-25725977:+	4.5288849878228	5.45800703925155
chr10:25771585:+	1.55395495688285	0
chr10:25771863-25771904:+	62.5424875320662	79.197759967777
chr10:25880945-25880981:+	111.128180943161	150.323233808118
chr10:25987791:-	1.55395495688285	0
chr10:25990641:-	0	1.14270556913483
chr10:25992714-25992843:+	3.09582321131496	22.4154023758457
chr10:26023758-26023833:-	1.26301999723581	18.8978060883639
chr10:26078527-26078576:+	19.0841077677355	10.1250798532311
chr10:26079181-26079231:+	209.241921526152	45.9039310146102
chr10:26125206-26125237:-	15.9539559926703	1.6190437399483
chr10:26256231-26256264:+	2.68276984031481	11.2016630279432
chr10:26371958:-	2.95863612863729	0
chr10:26412941-26413253:-	284.805528783846	62.4666905985016
chr10:26638138-26638328:-	9.97315559926093	1.33191796587204
chr10:26667249-26667258:+	8.49700280609397	19.432178115722
chr10:26673070-26673146:-	10.2470579726001	0.237725020235517
chr10:26673437-26673476:-	18.502646295689	3.6449120655581
chr10:26673828-26673881:+	6.05255134385362	1.04885098621082
chr10:26708051-26708082:+	0.816178773945074	15.5046123589638
chr10:26778367-26778384:-	12.7584756472825	0
chr10:26778575-26778639:+	35.234201713405	18.8780403681818
chr10:26780689-26780691:+	4.63185000295229	0
chr10:26806105-26806108:+	2.08248742028484	5.20931877065248
chr10:27041504:-	0	2.1049541965882
chr10:28279191-28279235:+	29.4721589234548	0
chr10:28279488-28279556:+	77.0706159750486	2.71062740329664
chr10:28281029:+	2.26477478138217	0
chr10:28282719:+	1.98285239567968	0
chr10:28283282-28283368:+	96.1337028519056	0
chr10:28286486-28286504:-	3.52779477861798	0
chr10:28299482-28299536:+	182.626748458563	90.8409278531819
chr10:28303607-28303649:+	2.6696266844794	1.73165193279912
chr10:28325696-28325713:+	5.7572813116644	0
chr10:28391810-28391855:-	24.4415098356819	0
chr10:28406106-28406113:+	2.2298356899241	6.24661045625586
chr10:28490784-28490797:+	15.8691371146525	26.7403112609246
chr10:28535846-28535906:+	3.51972547214815	4.03517772809875
chr10:29551881-29551897:+	0	15.1249757468609
chr10:29552029:+	0	11.6837968512878
chr10:29978629-29978636:-	0	128.696138761791
chr10:30087246-30087253:-	14.0763636089007	0
chr10:30293161:-	0	3.60346043001909
chr10:30440159-30440192:-	14.3073334628182	27.5076809122971
chr10:30457177:-	1.26301999723581	0
chr10:31026323:-	0.816178773945074	2.69794076662971
chr10:32244014-32244073:+	7.2453771488516	11.1066060564076
chr10:3261824:+	1.26301999723581	0
chr10:32769793:-	0	5.0416563723426
chr10:32770528-32770531:-	0	4.41084365785354
chr10:33846914-33847237:+	11.6068227652664	52.4188604183103
chr10:34060104-34060153:+	4.43052240259427	2.4741452330405
chr10:34179229:-	0.663371938965249	1.90958935251074
chr10:35209563:+	1.6978202805716	1.04885098621082
chr10:35215523:-	1.26301999723581	0
chr10:35590832-35590883:+	8.71566568494168	0
chr10:35691471-35691507:-	39.1339676133124	68.3648820124291
chr10:35757205-35757243:-	5.49058755426256	0.323481576571628
chr10:35786194-35786231:+	18.2307174964675	11.6495029178866
chr10:35866718:+	0	3.29972941814175
chr10:35926965:-	0	3.40077602852856
chr10:35927093-35927096:-	6.36602394356158	0.237725020235517
chr10:35956239:-	0	1.81239199406742
chr10:35967456-35967502:+	0	6.47881116364934
chr10:36000359-36000400:+	3.68067267625128	0
chr10:36022863-36022882:+	119.907229340073	0.734265309560141
chr10:36032230:+	1.84075852742796	0
chr10:36051501-36051521:+	1.11567172759655	5.76149008953584
chr10:36051690-36051774:+	5.12672100031906	9.32725440621851
chr10:36160881:-	1.26301999723581	4.62756671630756
chr10:36179400-36179443:+	14.8382375179857	3.29972941814175
chr10:36255428:+	1.26301999723581	0.237725020235517
chr10:36306599-36306657:-	9.59390407096238	1.55348930212334
chr10:36312768-36312820:+	78.0429482751319	5.73020163112217
chr10:36347349-36347373:-	5.69209097224424	2.57177916931139
chr10:36347547:+	1.26301999723581	1.81239199406742
chr10:36366042-36366093:-	0	81.5220336503041
chr10:36377597:-	0	1.6190437399483
chr10:36377696-36377863:+	0	17.2238260425685
chr10:36377978:-	0	1.23707261652025
chr10:36378109-36378125:+	0	5.84124039666596
chr10:3638162-3638165:+	0	18.9628118476468
chr10:36433625-36433670:+	2.94035017694873	2.66789472615913
chr10:36464643-36464650:+	9.40662802406918	5.77435295314862
chr10:36628950:-	0	1.14270556913483
chr10:36720030-36720237:+	7.72993242899207	41.6605257002212
chr10:36761527-36761532:+	4.6542505355961	0
chr10:36789310-36789324:-	10.0172089975025	0
chr10:36789590-36789653:+	108.565358966562	0
chr10:36836726-36836750:-	16.5204720225977	0
chr10:36864206-36864223:+	15.4597393268216	37.2206694684896
chr10:36918710-36918740:+	3.34614177928006	14.9576880197786
chr10:36955495-36955509:-	16.1525735616695	0
chr10:36962156-36962166:+	1.17116944184272	3.05596570189381
chr10:37019367:+	1.11567172759655	0.955548524373327
chr10:37066941-37066993:+	4.14418668617021	7.95641936008855
chr10:37170461-37170502:+	2.37869172483236	6.90515477319446
chr10:37222175:+	0.663371938965249	1.14270556913483
chr10:37596881-37596916:-	7.07267553481528	13.553947369582
chr10:37637408-37637465:-	17.2176068292368	47.8281080249913
chr10:37637608:+	1.26301999723581	0
chr10:37821777-37821796:-	5.77354359053562	8.29360243461246
chr10:37825996-37826021:+	18.9690858586379	7.99633597042052
chr10:37875080:-	1.55395495688285	1.23707261652025
chr10:37875128-37875163:+	21.1853135866911	12.9674104061691
chr10:37897074-37897079:+	0	3.04625560966253
chr10:38032327-38032348:-	13.5747867632057	23.4373041827075
chr10:38168186:-	1.11567172759655	2.40023515813347
chr10:38333659-38333738:-	4.07868927625312	10.7079681963822
chr10:38358739:+	1.26301999723581	0
chr10:38393512-38393567:+	21.8566794676732	0
chr10:38411847:+	1.6978202805716	0
chr10:38413738:-	1.26301999723581	0
chr10:38424199-38424342:-	151.053088432903	0
chr10:4104892-4104898:-	2.36119221953685	1.33191796587204
chr10:42629346-42629388:-	42.3683063255126	3.60346043001909
chr10:42644332:+	1.84075852742796	0
chr10:42659074-42659094:-	53.7371200481173	11.0143018930679
chr10:42659199-42659280:+	49.6470289904195	3.60852113247907
chr10:42670103-42670110:+	0.816178773945074	4.85575199551793
chr10:42705620-42705630:-	19.7837844273289	9.11879015762966
chr10:42707691-42707712:+	2.6696266844794	2.57177916931139
chr10:42749318-42749410:+	32.8986484941215	10.1662698063375
chr10:42819468-42819499:-	0.816178773945074	22.7186992473843
chr10:42820754:-	3.23254699229414	1.71553786619054
chr10:42858200-42858231:+	12.3195284873052	27.2268267471368
chr10:42858638-42858682:+	0.663371938965249	4.37904453956912
chr10:43051979-43051982:-	2.12417140300366	5.35371601026457
chr10:43219830-43219844:-	0.663371938965249	5.07771895228479
chr10:43219965-43219995:+	14.1011352484131	44.1074920534991
chr10:43284380:-	3.50469275780694	0
chr10:43438241-43438302:-	8.67368603583983	4.42502630919464
chr10:43555349-43555391:-	7.46006824378828	8.80608483514718
chr10:43699978-43699983:-	0	3.05596570189381
chr10:43797315-43797412:-	78.5240891342578	16.7517412031064
chr10:4387821-4388025:-	8.18245413165841	6.96813989771958
chr10:44057506-44057627:+	34.5078794581203	18.9121178919919
chr10:4444616-4444625:-	10.1581596029045	0.323481576571628
chr10:44477035-44477059:+	6.67371161253709	1.42721186971423
chr10:44660000-44660143:+	17.2850014083843	29.5018082155391
chr10:4471156:-	1.11567172759655	0.410783732988512
chr10:4471279-4471408:-	51.1901197254035	48.3301953818587
chr10:44831859-44831912:+	48.7527005232678	0.884688173378774
chr10:44939153-44939177:-	27.4898160690817	4.21591303754373
chr10:45256215-45256219:-	7.46475260401928	26.0263732171968
chr10:45311582-45311583:+	0	27.1433670381599
chr10:45312312:+	0	1.14270556913483
chr10:45313004-45313019:+	8.96714659547274	107.883524803637
chr10:45313290-45313304:+	1.3267438779305	11.3875920142228
chr10:45328733:+	0	1.90958935251074
chr10:45366555-45366566:+	14.287706113437	22.6280212329085
chr10:45582459-45582479:-	0.507797502877473	2.28592360273107
chr10:45639624-45639721:-	10.8993276557749	29.7922336794437
chr10:45645684-45645716:+	43.553975726094	19.5253997068572
chr10:45661370-45661462:+	0.507797502877473	13.5258207303669
chr10:45818610-45818718:+	299.372749239192	81.7873085370624
chr10:45830551-45830589:-	26.2128374538872	0
chr10:45876874-45876902:-	36.5251983067279	81.4812003483747
chr10:45880279-45880425:+	75.0229209202627	111.512766701515
chr10:45950495-45950500:+	1.47461319556576	6.26774491625357
chr10:46184677:+	1.40906259177372	0
chr10:46185054-46185096:+	9.89147301587601	4.7539394671008
chr10:46407862:-	0	1.14270556913483
chr10:46512789-46512816:-	2.43418943907854	13.8060587209826
chr10:46850532-46850552:-	14.6909516820836	36.4411178429182
chr10:46889165-46889193:+	34.4215663486448	27.8938093558594
chr10:46994043:+	0	1.04885098621082
chr10:47016080-47016128:-	20.3555662460062	0.910121416246055
chr10:47022832-47022918:-	10.3883734064845	2191.46476931054
chr10:4702504-4702508:-	0.507797502877473	17.8450295039914
chr10:4702691-4702760:-	29.7266765136761	6.9186172587603
chr10:4702871-4702914:+	19.4344114438942	2.97389050918256
chr10:47562186:-	0	1.23707261652025
chr10:47742864:-	0	12.1232864849799
chr10:47902636-47902639:+	0.507797502877473	23.1300921779478
chr10:48019610:-	1.98285239567968	0
chr10:48034997-48035058:+	14.3526876971661	35.6360524838323
chr10:48892500-48892510:+	0	2.76438885240136
chr10:49591178-49591185:+	2.81697495411866	4.70349113580769
chr10:49707809:+	4.04429370909916	0.237725020235517
chr10:49800140:+	53.3644864658226	0
chr10:49960613:-	1.11567172759655	0
chr10:5012257-5012297:+	18.6019116183624	39.6783260497845
chr10:50557234-50557278:+	4.43324932420305	17.3699322499893
chr10:50583159-50583196:+	6.22470493623761	0
chr10:50957729-50957750:+	1.55395495688285	36.9803257916334
chr10:5109470:-	1.98285239567968	1.6190437399483
chr10:51209346-51209368:-	5.78990465290182	0
chr10:51318950-51319004:-	9.63880733442273	22.6748048175427
chr10:51347945-51348023:+	10.969482251162	14.0717878116673
chr10:51508886-51508904:-	12.0714537085144	2.09825409350816
chr10:51535726-51535852:+	32.8227020096409	80.3581640587898
chr10:51859015-51859100:-	144.170839073561	1.61005758301797
chr10:5186072-5186081:+	2.37869172483236	0.237725020235517
chr10:52215207-52215275:+	1.26301999723581	1.14270556913483
chr10:52590579-52590607:-	11.0775878115813	16.1670333315652
chr10:52719338-52719340:-	0	23.9426022854436
chr10:52936786-52936815:-	8.5630985684413	0.862844800043152
chr10:53416679-53416730:-	26.709815344929	106.695107006326
chr10:53648565-53648668:+	1.93185050154162	9.09101348757295
chr10:54224180:+	0.507797502877473	1.52292818310057
chr10:54224356-54224451:+	0.816178773945074	11.1297012543231
chr10:54426277:+	1.98285239567968	7.2495574198515
chr10:54931332-54931447:+	14.6797626454752	12.1997357669554
chr10:54998691:+	1.11567172759655	0
chr10:54998914-54998955:-	18.9132991506316	5.69716341656144
chr10:54998999-54999057:+	7.32608309368828	0
chr10:55014840-55014886:+	7.91824185205357	5.84604381356179
chr10:55054438:+	0	2.49921358355751
chr10:55099786:+	4.9758913319655	0
chr10:5674943-5674994:-	14.1088469028891	0
chr10:57592118:+	1.11567172759655	0
chr10:57609316:+	1.26301999723581	0
chr10:57722599-57722651:+	4.11411912903118	5.95801664171069
chr10:57819038-57819298:+	56.0149660312563	84.7224298359196
chr10:57848905-57848952:+	5.07826678955032	1.42721186971423
chr10:58366756:-	1.26301999723581	0
chr10:58367014:-	1.11567172759655	0
chr10:58367458-58367495:-	28.1973537635267	26.4135309077662
chr10:58404123:+	1.11567172759655	0
chr10:58544505-58544628:-	19.7506236236679	82.074268876716
chr10:58684668-58684670:-	0	3.05596570189381
chr10:59460114-59460171:-	10.2661587583028	4.00394854941307
chr10:59575781-59575914:+	46.5146827452317	125.458419959263
chr10:59648220-59648297:+	18.0186593425652	47.7712565839511
chr10:59849837-59849899:-	23.5573108492046	22.2510760032483
chr10:59890250-59890319:+	6.66581665785893	14.4094786686412
chr10:59890573-59890588:+	0	2.56991743884906
chr10:60070823-60070869:-	3.85330492039812	10.4323096570633
chr10:60138202:+	0.663371938965249	5.66698234220482
chr10:60712281-60712326:-	1.40906259177372	5.05991352523726
chr10:60854157:-	0	1.14270556913483
chr10:60854262:-	0	8.42517406730812
chr10:61065992-61066082:-	4.36603994062016	23.497711259027
chr10:61182296-61182425:+	58.6141845328878	203.196849279771
chr10:61194560-61194614:+	20.0551530262265	0
chr10:61372070-61372109:-	19.9888497802159	0
chr10:61428124:+	0.507797502877473	1.42721186971423
chr10:61654512-61654592:+	12.3018679390627	82.6895659013352
chr10:62070088-62070138:-	15.7427932003611	0
chr10:62070744-62070861:-	0.966815692688286	10.4520648570987
chr10:62071106:-	2.26477478138217	0
chr10:62211100-62211159:+	5.80163992218545	30.1424267476002
chr10:62697058-62697071:-	0	6.49390243308864
chr10:64828088:-	0.507797502877473	1.42721186971423
chr10:64843442-64843483:-	0	4.24773779233524
chr10:64864875-64864955:-	41.7431843254967	66.928170461704
chr10:64898298-64898376:-	11.5846198041646	7.71912763133684
chr10:64947664:+	2.26477478138217	0
chr10:65019315-65019386:-	1.26301999723581	1.71553786619054
chr10:65056998:-	1.40906259177372	5.0416563723426
chr10:65098715-65098762:+	723.258986598775	6.37026841516812
chr10:65106083-65106085:+	2.37869172483236	0
chr10:65107540:+	1.11567172759655	0
chr10:65243755-65243790:+	11.3055695301621	5.83156855861244
chr10:65312901:-	0	1.33191796587204
chr10:65313083-65313132:+	0	7.06702824092024
chr10:6531466-6531506:-	0.507797502877473	16.1198092337158
chr10:6532014-6532047:-	0	6.09050735855343
chr10:65330362-65330442:+	4.367446965051	0
chr10:65381962-65382091:-	72.6658793758863	3.55907999623971
chr10:65613541-65613605:-	15.9993950206347	23.623471746781
chr10:65741018-65741054:-	9.10915288690274	0
chr10:663544-663572:+	2.2173268958481	5.34914152879143
chr10:66522186-66522222:-	1.47461319556576	4.19160072211559
chr10:66523253-66523259:-	0.663371938965249	10.427384862868
chr10:66525605-66525606:-	0	3.33680122222497
chr10:66925151-66925233:+	44.2610104666201	0
chr10:66961765-66961811:-	21.7522705967222	15.7555330263781
chr10:66996813-66996898:-	12.0931320631684	27.1691833534862
chr10:67014607-67014709:+	6.3862654062169	6.49960582799289
chr10:67063026-67063065:+	1.26301999723581	152.775098812595
chr10:67400556-67400557:-	12.7966729567877	0
chr10:67504450-67504500:-	12.2335547913211	1.14270556913483
chr10:67504535-67504649:+	4.49685145019635	5.62588314074286
chr10:67525430-67525499:+	38.2417480945678	135.844255552111
chr10:67611583-67611623:+	7.39396875592949	23.292684816134
chr10:67620181-67620260:+	0	4.12515263634394
chr10:6763962-6764055:+	91.140638281853	91.0033556728918
chr10:67677170-67677191:-	15.7726692788766	0
chr10:67753214-67753269:+	27.1438383722078	23.1511529880818
chr10:67879043:-	4.71119891561468	18.0355249693238
chr10:68006316-68006364:+	20.851606232614	84.2351153076114
chr10:69005129-69005169:+	11.3969906682279	2.69794076662971
chr10:6925118-6925142:-	13.0610531554203	39.9470042772088
chr10:6925342-6925392:+	3.81872973826502	1.14270556913483
chr10:69671033-69671099:-	11.8108068596921	8.42507020607818
chr10:69671235-69671243:+	5.75069777739536	5.87646799092835
chr10:69768289-69768312:+	16.3980408049181	10.7249362094015
chr10:69853315:-	1.11567172759655	0
chr10:70515413-70515448:+	24.4857916773394	46.962250557328
chr10:70551072-70551137:+	29.1339874539094	29.1569430460899
chr10:70592274-70592309:-	4.572616270846	18.3708438915473
chr10:70592695-70592763:+	14.4552439523137	16.1962164438227
chr10:70698258-70698288:-	10.2614738209165	5.87357362895892
chr10:70698822:+	0	6.19161899996206
chr10:7115695-7115708:-	2.64622433464493	5.94988682889957
chr10:71479315-71479404:+	23.7619846603035	39.5776813977175
chr10:71759867:-	1.6978202805716	0
chr10:71759951-71759991:+	5.47451493614732	0
chr10:71897683:-	0	7.14327680645847
chr10:72308663:+	0	2.30152565982889
chr10:72308868-72308874:+	0	2.47462353500687
chr10:72385721-72385825:-	21.9747048023391	11.1849842678269
chr10:72471359-72471457:+	34.9513631174578	10.7102492361319
chr10:72895077-72895128:+	4.45112625557133	13.2784171923694
chr10:73121590:-	1.11567172759655	0
chr10:73121733-73121775:+	2.08248742028484	3.99882192560338
chr10:73391756-73391830:-	23.9507682872446	7.21106580910153
chr10:73836411-73836510:+	40.4385017616311	120.027414157106
chr10:75470766:+	1.40906259177372	0.499337683257543
chr10:75796844:-	0	1.81239199406742
chr10:75797017-75797099:-	22.0397145805628	59.8148759325156
chr10:75968050-75968053:-	2.54403225998633	1.23707261652025
chr10:76063053-76063156:+	9.59276529620599	48.1468881459365
chr10:7625473-7625611:+	60.5292449475789	105.372567376793
chr10:76346399-76346414:+	3.09852412327623	0
chr10:76546346:+	1.11567172759655	0
chr10:76546460:+	1.98285239567968	0
chr10:76612225:+	0.816178773945074	1.33191796587204
chr10:76649278:+	1.98285239567968	4.42142333544139
chr10:76679817-76679840:+	29.0062205751222	0.955548524373327
chr10:76687473-76687477:+	0	5.56412890457622
chr10:76838562-76838593:+	3.48826136295461	6.46044277820356
chr10:76838721:+	1.26301999723581	1.71553786619054
chr10:76982834-76982888:-	36.51012552289	0
chr10:77019062-77019191:-	113.340480114133	0
chr10:77048084-77048142:+	48.8378604299407	66.3641258648207
chr10:77072897-77073110:-	0	30.778197987309
chr10:77109444:+	1.84075852742796	0
chr10:77226288-77226384:-	30.18189489301	97.221344077464
chr10:77508856-77508887:+	0.816178773945074	12.3486950549122
chr10:77509084:+	0	2.797672835231
chr10:77509256:+	0	1.04885098621082
chr10:7854584-7854620:-	0.507797502877473	4.95436391711628
chr10:78563044:+	0	1.04885098621082
chr10:78563448-78563460:+	0	9.82825847572821
chr10:79157662-79157772:+	7.74814522938972	8.37572529364201
chr10:79255109-79255163:-	18.6366317396015	37.4559629234106
chr10:79255691-79255717:+	43.2588735984305	0
chr10:79299452-79299464:-	6.3256536275901	10.7621558217874
chr10:79388177:-	0.966815692688286	1.33191796587204
chr10:7945876-7945904:+	13.5152688260823	0
chr10:79474656-79474689:-	5.89444556349539	3.14982028481781
chr10:79499912-79499915:+	39.6740851663679	0
chr10:79553006-79553048:-	7.37114876787316	22.6483042145507
chr10:79566919-79566933:-	10.0317853341973	2.1049541965882
chr10:79667536-79667553:-	11.0318781383782	33.6196975758085
chr10:79669821:+	1.11567172759655	1.04885098621082
chr10:79980480:+	1.26301999723581	0
chr10:8022305-8022373:+	0	4.1880343223406
chr10:80620106-80620114:-	71.079460479791	0.73706270349306
chr10:80770763-80770994:-	71.2026161332432	642.04521234308
chr10:80771098:-	0	5.45800703925155
chr10:80934494-80934504:-	0.663371938965249	2.09770197242165
chr10:80934618-80934648:-	5.62300638197496	5.695313167008
chr10:81046036-81046068:+	0.966815692688286	9.13904153955535
chr10:81185029-81185081:-	90.8394994488995	21.9077822502814
chr10:81185426-81185450:+	20.815972833881	20.2757006190086
chr10:81344814-81344864:+	15.0453921056965	35.2616585897319
chr10:81495884-81495954:+	58.764096571258	263.318213092006
chr10:81526487-81526532:-	4.22603754589238	0.323481576571628
chr10:81526640-81526740:-	41.3691978399733	0.237725020235517
chr10:81526924-81526944:-	30.941140494912	0.499337683257543
chr10:81593343:+	1.40906259177372	0
chr10:81599959-81599973:+	2.6696266844794	0
chr10:8176667-8176734:+	29.0315006066603	12.6248634365683
chr10:82020578-82020581:-	6.09156305956205	0
chr10:82036650:-	1.6978202805716	3.19888680612442
chr10:82046827-82046840:+	4.65866055837901	0
chr10:82226955-82226964:-	14.9723566032086	7.14327680645847
chr10:82281550:+	0	2.99783618836052
chr10:82525305-82525421:+	5.62456411774786	6.82857003224574
chr10:82525648-82525650:+	0.663371938965249	4.61317819796754
chr10:8253182-8253184:-	2.37869172483236	1.27362853303166
chr10:82889611:+	1.55395495688285	0.679467987264227
chr10:82890310-82890318:+	1.01559500575495	11.8385842744467
chr10:8336665-8336687:+	5.31161076834032	1.23707261652025
chr10:84405584-84405587:-	12.2899085532992	11.2113326527982
chr10:84446585-84446601:+	0	7.25927037083999
chr10:84496429:-	1.26301999723581	0
chr10:84531210-84531289:-	8.23493914824365	10.917611125578
chr10:84561388-84561443:+	35.1525833499583	154.927863125966
chr10:84619645-84619701:+	12.3210999706412	13.4785200184395
chr10:84901503-84901563:-	28.2694897987708	60.2647553654618
chr10:84937991-84937994:+	2.95643025502451	0
chr10:84987981:+	2.12417140300366	0
chr10:85042086:+	0	1.23707261652025
chr10:85054871-85054893:+	24.101103893776	1.46618714570646
chr10:85078200-85078231:+	1.47461319556576	22.1173363451895
chr10:85165265-85165290:-	1.7790436665618	3.44423122896372
chr10:85165477-85165517:-	9.67411222823456	3.34647458308091
chr10:85196682-85196718:-	12.5153013016848	21.6597563232255
chr10:85254460:+	1.40906259177372	3.60346043001909
chr10:85277932-85277962:+	30.0880460404335	0
chr10:85333679:-	0	1.14270556913483
chr10:85333978-85333989:+	7.80702212692964	0.910121416246055
chr10:85364587:-	1.40906259177372	0
chr10:85367712-85367742:-	3.74034449517161	3.99981269203117
chr10:85384494-85384508:-	24.1978356110753	2.4741452330405
chr10:85433845:+	1.26301999723581	0
chr10:85447564-85447678:-	224.015527370495	10.7503553648412
chr10:85448141-85448155:+	1.11567172759655	3.99882192560338
chr10:85646943-85647008:-	16.4238460958437	0
chr10:85783536-85783710:-	19.2696741755446	62.3059250416796
chr10:85783971-85783973:+	15.6458151674378	0
chr10:85839758:-	0	4.31858743506363
chr10:85988294-85988423:-	30.8545668196031	8.20920083076764
chr10:85988466-85988488:+	20.2632817890139	64.0096495560308
chr10:86019667-86019751:+	5.83766508134681	39.515125550742
chr10:86138252-86138310:+	63.0938737200764	160.392084529497
chr10:86141946:+	0.966815692688286	1.04885098621082
chr10:86375707:-	1.40906259177372	0
chr10:86407486-86407546:-	187.989093892331	219.113775792279
chr10:8642661-8642682:-	3.2458723929155	2.59845166378612
chr10:8642844:-	1.26301999723581	0
chr10:86488915-86488933:+	4.17830778102702	110.290973527429
chr10:86610220:+	0	1.14270556913483
chr10:86611354:+	0.663371938965249	1.52292818310057
chr10:86764146-86764205:+	3.38719140023947	4.40845307341469
chr10:86875324-86875420:+	90.5198229999401	0
chr10:86875876:+	1.26301999723581	0
chr10:86916731-86916756:-	5.07007225445795	0
chr10:86916913:+	0	1.23707261652025
chr10:86917061:-	1.40906259177372	1.81239199406742
chr10:86917116-86917182:+	0	9.8510822508589
chr10:87267966-87267988:+	5.26334135971727	36.0309857714671
chr10:87459411-87459456:+	19.1122897073913	39.9953801499643
chr10:88016497-88016527:+	4.23672479719766	0.499337683257543
chr10:88065329:-	1.26301999723581	0
chr10:88239647-88239655:-	2.59028492316231	21.8507052694185
chr10:88298660-88298782:+	1.93185050154162	5.35845246340694
chr10:88521533:-	1.26301999723581	2.99783618836052
chr10:88521680-88521731:+	4.38059012088641	0
chr10:88522072:-	1.26301999723581	0
chr10:88528881-88528942:+	59.6480852910183	3.49941367681285
chr10:88581392-88581405:-	3.61157602754124	6.39966169664259
chr10:88581612:-	0	2.00711471568298
chr10:88648334-88648352:-	1.17116944184272	3.04946461058767
chr10:88648805-88648877:+	25.0937256157961	29.0606978457035
chr10:88784496-88784591:-	20.0576620601769	28.3667111881591
chr10:88846492-88846494:-	1.6978202805716	3.92056939977719
chr10:88846585-88846596:+	69.6710607200793	40.6360263668453
chr10:8885025-8885109:-	11.3625057832462	19.6389958866943
chr10:88888797-88888829:-	12.5636170617896	22.9327369914061
chr10:88931656-88931666:+	15.617244316609	2.30152565982889
chr10:91493589:-	0	1.52292818310057
chr10:91505240-91505242:-	5.33797426686688	45.2391546089801
chr10:92255474:-	0	1.33191796587204
chr10:92509961:+	0	1.42721186971423
chr10:92511429-92511532:-	6.67565867821871	20.4797865945663
chr10:92725543-92725592:-	6.46398955859517	4.01548707012645
chr10:92823073-92823133:-	58.5757613172504	0.561206596807145
chr10:9335307-9335406:-	15.8556186471551	12.5707610686923
chr10:9404049:+	2.82096086978316	0
chr10:9708649-9708678:-	2.81697495411866	1.52292818310057
chr10:9708800-9708808:-	1.11567172759655	4.21591303754373
chr10:9708939:-	0	1.33191796587204
chr10:97153834:+	0.507797502877473	4.11340355165483
chr10:97156884:+	1.11567172759655	3.29972941814175
chr10:97997619:-	0	10.0457236242791
chr10:98697644:+	1.11567172759655	0
chr10:99029490-99029496:+	0	15.1411018500658
chr10:99724548-99724565:-	3.3602110339314	36.9187589399115
chr10:99742350:+	0	1.71553786619054
chr11:100021358-100021376:+	2.52473431937027	3.43143573401572
chr11:100036608-100036658:-	14.9868527223435	10.5680218898182
chr11:100133555:-	0	1.23707261652025
chr11:100188060-100188096:+	3.5203853124157	0.237725020235517
chr11:100205120-100205181:-	28.41544631617	15.569092338062
chr11:100214805-100214808:-	24.2338343011744	0.588946363664289
chr11:100214984-100215014:+	8.4629609458472	13.9860727459741
chr11:100228173-100228217:+	8.51107571503962	0
chr11:100399844-100399861:-	4.72103060851781	20.081527838715
chr11:100410491-100410496:+	14.7610746936963	6.02299290416557
chr11:100490268:+	0	1.23707261652025
chr11:100580642-100580666:+	0	7.74422459966957
chr11:100882227-100882255:+	4.80097757922712	11.4814964996909
chr11:10088529-10088551:-	1.55395495688285	6.73224695375305
chr11:100975468-100975484:+	16.8407292737276	14.271584922237
chr11:100988130-100988165:+	7.97952815560033	44.9137524404415
chr11:10103369-10103431:-	4.78340530965151	0
chr11:101082664:+	0	7.46242640364567
chr11:10110306-10110423:-	7.75182492492011	14.812195840615
chr11:10110350:+	1.26301999723581	0
chr11:10110537-10110644:+	103.397564248907	155.047712910435
chr11:10114052-10114072:+	1.26301999723581	29.0909212680693
chr11:101296775:+	3.09582321131496	3.60346043001909
chr11:10130561-10130591:+	5.48171166821671	12.4116646947064
chr11:101323363-101323388:+	7.08713637335866	18.4627826942952
chr11:101385291-101385292:-	7.31773002613192	0
chr11:101453384-101453469:+	3.93264668171521	0
chr11:101465053-101465063:-	2.52473431937027	0
chr11:101465241-101465301:-	5.19965259461552	0.323481576571628
chr11:101465409-101465573:-	19.9357375212157	0.323481576571628
chr11:101465930:-	1.84075852742796	0
chr11:101477685:+	2.26477478138217	0
chr11:101477962:+	1.6978202805716	0
chr11:10151741:-	0.816178773945074	1.23707261652025
chr11:101537057-101537059:+	0	3.74679175284054
chr11:101537165-101537186:+	0	17.9211247784963
chr11:10159148-10159158:-	0	7.20692086003818
chr11:10159203:+	2.12417140300366	0
chr11:101623047:+	1.26301999723581	0
chr11:10164083-10164117:+	17.4639069110763	24.7113311523665
chr11:101645049-101645108:-	8.08908573845448	15.816540421525
chr11:101652907-101652933:+	2.4396480044191	11.2729239175158
chr11:101674760:+	1.55395495688285	0
chr11:101701363-101701428:+	20.3821522514304	0
chr11:10170321-10170448:-	42.1306516896797	22.9862954152078
chr11:10173669-10173722:-	18.4651715061662	14.7900022755129
chr11:101783267:-	0.507797502877473	1.04885098621082
chr11:101834217-101834277:-	1.11567172759655	9.43605441631854
chr11:10205700-10205713:-	2.07243453073897	5.82662142543338
chr11:10212310:+	0	1.71553786619054
chr11:102165125-102165154:-	16.7121539958233	31.1045722444489
chr11:10238596-10238648:+	16.3651297123975	67.2995863597861
chr11:102426047-102426055:-	1.11567172759655	9.9392692597875
chr11:102480283-102480292:-	0.663371938965249	15.4860545084062
chr11:102660199-102660202:+	2.81697495411866	0
chr11:102733195-102733253:-	145.758424707667	13.2366037960009
chr11:102733899-102733927:+	9.73450744934089	1.23360299281768
chr11:102833782:-	1.55395495688285	0
chr11:102911417:+	1.84075852742796	0
chr11:102975507-102975515:-	5.0400390489883	9.15351587297037
chr11:102999685-102999796:+	20.9148924673267	0
chr11:103017735:+	1.84075852742796	0
chr11:103037508-103037529:+	7.47136387110722	3.93036962965817
chr11:103106533:-	0.816178773945074	4.83431861651828
chr11:103132077-103132101:-	0	10.4274830325351
chr11:103467696:+	1.11567172759655	0
chr11:103477028-103477036:-	2.96084027780741	0
chr11:103478312:-	1.26301999723581	0
chr11:103481692-103481947:-	99.8382591606683	16.6434385953237
chr11:103509104:+	1.84075852742796	0
chr11:103511588:+	2.26477478138217	0
chr11:103597947-103598011:-	2.28684116943927	15.9190077801783
chr11:103618345-103618378:-	2.67208258900953	2.52657665263066
chr11:103618481-103618616:-	19.4359114403119	0
chr11:103716237-103716251:-	9.03328312571277	33.7942715606271
chr11:103788058-103788093:+	1.62346923047402	1.81239199406742
chr11:103823888-103823910:-	7.98110196509717	2.69794076662971
chr11:103855036:-	1.55395495688285	0
chr11:103865124:-	1.26301999723581	0
chr11:103865157-103865178:+	74.3101670946922	11.7277417016252
chr11:103916413-103916423:-	12.0918832561019	32.2489837703461
chr11:103916800-103916857:-	1.40906259177372	6.88897492238885
chr11:103980130-103980133:-	10.0725676888197	0.237725020235517
chr11:104075171:+	2.26477478138217	0
chr11:104078010-104078013:+	24.113237030221	0.323481576571628
chr11:104100122-104100224:-	40.6985396920296	56.4026079349607
chr11:104131877-104131878:-	22.127599580132	0.410783732988512
chr11:104246955-104246966:-	1.26301999723581	1.23707261652025
chr11:104255597-104255717:-	12.5286567926445	4.65231141622991
chr11:104255832-104255851:+	118.634857654173	3.72265258187352
chr11:104263123-104263159:-	5.94616308657891	0.955548524373327
chr11:104263230:+	1.11567172759655	0
chr11:104278653-104278760:-	143.917603016705	108.937021979772
chr11:104311954-104311991:-	7.19828279558243	2.28592360273107
chr11:104318026-104318041:+	2.2313434551931	0
chr11:104352213-104352256:+	6.3520708161677	0
chr11:104561406-104561429:-	16.6622229863826	0
chr11:104581964:-	1.55395495688285	0
chr11:10475447-10475542:+	16.6549731864196	23.9193819367122
chr11:104777985-104777987:-	3.37152927750743	6.48663162189136
chr11:104838102-104838223:-	84.5455074845443	26.8460276537636
chr11:104868370-104868422:+	32.0420156256907	38.4186292111488
chr11:105021586-105021626:+	26.0117913087499	60.7929946648278
chr11:10505144-10505203:+	86.5876850988026	41.4011312385569
chr11:105088421:+	1.11567172759655	0
chr11:105268092-105268126:+	24.9471833868907	142.17396013888
chr11:105311576:+	0.507797502877473	1.52292818310057
chr11:105397110-105397120:+	3.81872973826502	0
chr11:105397302-105397334:+	8.98133408379316	0
chr11:105450313:-	1.6978202805716	0
chr11:105803423:+	0	1.14270556913483
chr11:105803576-105803618:+	0	5.33430629125042
chr11:105822079-105822115:+	23.2605239190547	0
chr11:105895748:+	0	2.797672835231
chr11:105908457:+	0	1.04885098621082
chr11:105908930-105908953:+	42.2718561419383	34.3020667725753
chr11:105926057-105926066:+	3.38044650897872	0
chr11:105936879-105936924:+	53.0272630673213	11.337219929562
chr11:105944121-105944127:-	3.79844156791136	0
chr11:105944220-105944289:+	21.519203411179	0
chr11:105944506:+	1.6978202805716	0
chr11:105952115-105952208:-	59.2780226237935	32.7019770723305
chr11:105961141-105961176:+	7.69372613741133	32.7767134001777
chr11:105984907:-	2.95863612863729	0
chr11:105985106-105985110:+	2.6696266844794	0
chr11:105985275-105985359:-	6.38606331604926	28.8466474384338
chr11:105985457:+	1.26301999723581	0
chr11:105986032-105986202:+	94.9247332358337	4.19265761691811
chr11:106021915:+	42.813558601008	0
chr11:106039622-106039656:+	26.2569635809406	0
chr11:106043647:-	0	1.42721186971423
chr11:106044732:+	0	1.04885098621082
chr11:106079167-106079184:-	0	5.75028331794179
chr11:106108177-106108196:+	5.15996543669571	3.8069010093071
chr11:106117601-106117654:+	94.6603921425715	1.58958940351028
chr11:106134587-106134600:-	6.22832450792679	0
chr11:106202009-106202038:-	0	7.45480570587904
chr11:106210793-106210848:-	22.5245805738688	6.84939844082943
chr11:106210956:+	1.55395495688285	0
chr11:106220998:-	2.40471358481915	0
chr11:106224741-106224769:-	34.7759421356741	46.8835900692041
chr11:106224788-106224853:+	14.5921041125309	1.71553786619054
chr11:106254782-106254819:+	346.706928304378	466.249581329932
chr11:106256099-106256168:+	4.367698720411	3.68720012755164
chr11:106256408-106256452:-	5.049216578069	0
chr11:106266452-106266501:+	21.6479500979883	10.0555291319681
chr11:106276988-106277012:+	9.0124401238387	2.8735088321191
chr11:106326914:-	1.26301999723581	0
chr11:106327723:-	0	1.52292818310057
chr11:106405184:-	1.26301999723581	0
chr11:106416240-106416287:-	0	4.76624455126926
chr11:106418295:-	1.26301999723581	0
chr11:106418710-106418911:-	154.834805253778	1.77052552977633
chr11:106442659-106442696:-	30.4457489241933	47.5639368873676
chr11:10649739-10649764:-	2.07919877118089	21.9023855547756
chr11:106520672:-	1.40906259177372	1.42721186971423
chr11:106520900-106520966:+	55.3199492875453	12.2479320443751
chr11:106541986:-	1.84075852742796	0
chr11:106555111-106555118:-	3.53857880799955	0
chr11:106567604-106567655:+	14.632584120594	57.1350910534356
chr11:106578520-106578548:+	11.5502540939223	19.8918462044486
chr11:106597552:+	1.11567172759655	0
chr11:10666516-10666519:-	0.507797502877473	8.51030196089712
chr11:10730386-10730441:-	26.2420971654388	15.3832516938154
chr11:10737159:-	0	1.6190437399483
chr11:10741559:-	0	1.42721186971423
chr11:10742523:-	0	2.49921358355751
chr11:10744744:-	0	1.42721186971423
chr11:10751204-10751267:-	0	16.439294759942
chr11:10751720-10751828:-	0	11.6211122012682
chr11:10761254-10761299:-	3.39471348431081	12116.8501792511
chr11:10761515-10761517:-	0	5.04397362582735
chr11:10817377-10817444:-	16.3085781774084	19.8759946675269
chr11:10848274-10848346:+	22.1215136948224	1.33191796587204
chr11:10874077-10874126:+	23.7656810913399	0.561206596807145
chr11:11079809:-	1.55395495688285	0
chr11:11214603-11214689:-	85.9593574515089	87.4635361205232
chr11:11215635-11215725:+	19.0101673309823	13.3776503909221
chr11:11232124-11232143:-	8.93141515983201	24.2644935637184
chr11:11326332-11326352:+	4.6542505355961	1.10056982027867
chr11:11371645-11371657:+	8.21251335926283	33.5988061384364
chr11:11556665-11556697:-	11.3922446879798	1.81239199406742
chr11:11625776-11625818:+	3.63145166594817	19.630023528429
chr11:12177548:-	1.26301999723581	0
chr11:1234928:-	1.11567172759655	0
chr11:13111611-13111641:-	7.97315891803722	2.49921358355751
chr11:13123869:-	0	1.81239199406742
chr11:13246761-13246799:-	42.7474939897253	94.6655358029157
chr11:13347824-13347856:+	5.23547201173876	0.499337683257543
chr11:13405868:-	1.40906259177372	0
chr11:13428930-13428942:+	2.52473431937027	0
chr11:13680381-13680440:+	49.9582803047574	0
chr11:13861368:+	4.17830778102702	10.0457236242791
chr11:14150178-14150208:+	7.05997772410536	3.24765976572303
chr11:14655139-14655187:-	2.40471358481915	2.76438885240136
chr11:14655496-14655505:-	1.11567172759655	1.23707261652025
chr11:14655886:-	1.6978202805716	0
chr11:14678437-14678507:-	78.2848763405142	20.6554208729865
chr11:14696826:+	0.507797502877473	3.40077602852856
chr11:14763578-14763603:+	9.76161869196683	24.3750367931043
chr11:14885052-14885159:+	30.3081591521812	54.3332703398967
chr11:14961138-14961219:+	9.90599295215044	29.4801329356356
chr11:15188493-15188496:+	4.2454721122471	0
chr11:15473591-15473653:+	5.55873542234155	18.8910043271256
chr11:15658401-15658522:+	0	52.4502773738581
chr11:1585380-1585432:+	34.9553212882492	7.07259143541508
chr11:15998491-15998500:+	5.34569518915342	1.27013311638107
chr11:16033502:+	0	2.30152565982889
chr11:16153850-16153919:-	12.2817404488985	34.7152193006714
chr11:1692372-1692392:+	28.5537822256515	0
chr11:1774875-1774914:+	0	153.632030363462
chr11:1848600-1848606:+	0	6.13097942913105
chr11:18812814-18812847:+	3.61304002733322	66.814300779074
chr11:190353-190415:-	0.507797502877473	3.53859827634914
chr11:1903872-1903975:+	21.5754215097939	0
chr11:19068875-19068892:-	6.6282952261814	19.7451972300976
chr11:1919672:-	2.26477478138217	0
chr11:19287276-19287290:-	4.48450173331302	0
chr11:19423487-19423502:-	3.49155001205855	3.15380518279902
chr11:1945620-1945633:-	8.13249384990926	22.5809605004541
chr11:19468374-19468387:-	3.52779477861798	0
chr11:19542437-19542462:-	4.76771275504275	8.84519861136178
chr11:19542579-19542599:+	3.65970398758288	0
chr11:19597262-19597286:-	12.0073736997855	0
chr11:19630135-19630152:+	6.60625928185911	0.323481576571628
chr11:19659078-19659126:-	38.7007257193308	39.8322480742005
chr11:19659176-19659186:+	3.96259506195377	0
chr11:19764936-19764986:-	4.36603994062016	11.9983290701247
chr11:19792172:+	0	1.6190437399483
chr11:20358816:+	1.11567172759655	0
chr11:20740077-20740102:-	51.5921606201266	57.3861040378312
chr11:20948030-20948092:-	8.65021262335189	23.3107296487755
chr11:21021143:+	3.23254699229414	0.410783732988512
chr11:21021281-21021309:+	4.23002346155688	3.73628620007776
chr11:21044253-21044303:+	4.09183243208853	0
chr11:21091532-21091537:-	98.4331436095617	0.734265309560141
chr11:21128704:+	2.12417140300366	0.955548524373327
chr11:21205605-21205635:-	2.1312667333515	4.04471507560482
chr11:21435505:-	0	1.71553786619054
chr11:2153838:+	2.68276984031481	0
chr11:21548973-21548974:-	7.9222810786153	0
chr11:21735968-21736121:-	20.6303692756618	60.6239758778621
chr11:22080771:-	0	4.5244174730156
chr11:2284653-2284654:-	3.74034449517161	11.5740932750481
chr11:22854996-22855001:-	0	2.76000079962081
chr11:2337430:-	1.11567172759655	0
chr11:2338004-2338045:-	49.5567142064476	0.323481576571628
chr11:2367303-2367389:-	60.1813802288546	142.325568716953
chr11:2367548-2367576:+	12.4550111405637	7.01652820169334
chr11:2400383-2400461:-	68.6905273039906	0.648508753224029
chr11:2433813-2433861:+	24.8120865931163	1.59990750353621
chr11:24464808-24464815:+	7.98092630647887	110.415579980193
chr11:24586373-24586474:+	9.48151157182308	57.2879460735691
chr11:24639903:+	1.40906259177372	0.679467987264227
chr11:24769215-24769277:-	70.9463299199244	174.657726376419
chr11:24936906-24937002:+	0	14.9429182915379
chr11:24938668:+	0	1.04885098621082
chr11:25110528:+	2.40471358481915	0
chr11:25110810:+	1.98285239567968	0
chr11:25116880-25116881:-	3.66773358205496	0
chr11:25124483-25124544:-	240.252057633114	5.41015380698035
chr11:25125558-25125567:-	3.2398431306002	0
chr11:25509475:-	0	2.00711471568298
chr11:25510697-25510820:-	48.5938510914017	124.452311255325
chr11:2557647:+	1.84075852742796	0
chr11:25615632-25615637:-	0	4.89997732361501
chr11:25849669-25849672:-	3.38719140023947	0
chr11:25888981:+	0	1.33191796587204
chr11:2609792-2609830:-	6.05067217584157	0
chr11:26207387-26207421:-	8.14983525928523	4.38230943291647
chr11:2624718-2624768:-	24.2052917753614	83.8964813815026
chr11:26360146-26360209:+	18.5258815538601	25.9754615055554
chr11:26771215-26771274:-	10.5825351317728	24.1996219717992
chr11:26771656-26771679:+	1.01559500575495	4.76054713773795
chr11:2763401-2763431:+	19.033338687603	10.4610356143683
chr11:28050554-28050568:-	20.2336426215954	0
chr11:28093207-28093420:+	3.66631516050799	57.8961168546296
chr11:2815114-2815132:-	12.4928161088969	1.90958935251074
chr11:2825885:-	3.36883000571648	0
chr11:2826072-2826094:-	4.15773539139416	5.54684754955774
chr11:2826774-2826842:-	6.62703453083967	0
chr11:2827032:-	1.98285239567968	0
chr11:2834224-2834300:-	30.0420907670392	0
chr11:2834420:-	1.11567172759655	0
chr11:28735017-28735051:+	115.881312748868	112.372299664856
chr11:28735429-28735455:+	4.55240235831748	22.1697068770138
chr11:28991476-28991608:+	4.62596700091902	28.4759231493335
chr11:29060433:-	1.55395495688285	0
chr11:29060602-29060682:+	28.6220138117695	31.5206522907109
chr11:29142823:+	1.11567172759655	2.30152565982889
chr11:29143069-29143088:+	0.663371938965249	2.85611635646855
chr11:29368698-29368753:-	62.8036906680353	6.0084867267939
chr11:29404885-29404985:+	5.62624649748561	20.2189420565869
chr11:2949439-2949487:-	125.166172618429	1043.55635011087
chr11:29502583-29502679:+	14.1239397014134	0
chr11:29594305-29594350:-	143.008560453187	1185.77473240887
chr11:2974077-2974190:-	8.9874069112216	2.86124298027824
chr11:2974939:+	1.6978202805716	0
chr11:29782760-29782771:+	3.87077613791682	400.849963211033
chr11:29804943-29805000:+	12.9045541987176	20.4070956785125
chr11:30122070-30122114:+	63.7470336242393	0
chr11:30255755:+	1.26301999723581	0.410783732988512
chr11:30255820-30255835:-	0	2.66383593174409
chr11:30256008-30256040:-	3.19056734319228	25.9090512766641
chr11:30256188-30256218:-	2.07243453073897	8.8589131650497
chr11:302575:-	0.507797502877473	3.29972941814175
chr11:30657382-30657434:+	1.6978202805716	6.50679255246135
chr11:30689886:+	1.6978202805716	0
chr11:30751927:+	1.26301999723581	0
chr11:30836529-30836546:+	4.03220194468172	6.15054868553292
chr11:3298364-3298457:-	23.3197976563626	49.3149422727236
chr11:3298708-3298710:-	2.2313434551931	0.999730096652801
chr11:3584679:+	0	1.90958935251074
chr11:361723-361773:-	3.0680855237844	56.71127430224
chr11:36490371-36490413:+	5.77433228597556	0
chr11:36519642:-	3.50469275780694	0
chr11:36519728-36519871:+	30.8740172196796	59.614963246131
chr11:36569459:-	1.11567172759655	0
chr11:36673073:-	1.11567172759655	0.770795433123529
chr11:37176034:+	1.26301999723581	0.237725020235517
chr11:37177159-37177195:+	17.0369149470231	70.9029381719548
chr11:37273519-37273581:+	30.7266973208441	20.3545074142438
chr11:37274155-37274188:+	5.40038579316923	86.8716145631409
chr11:37274352-37274357:+	0	18.0336143302413
chr11:37274503-37274591:+	0	2.56899058239229
chr11:37758370-37758441:-	69.9925790967324	11.3274926451577
chr11:37796323-37796569:-	42.3560569729981	407.488296480205
chr11:37970080-37970086:-	5.93259095951648	0
chr11:37970455-37970508:+	280.834268815069	943.557447398616
chr11:38005897:+	1.11567172759655	0
chr11:38128521-38128539:-	7.2667808896516	3.85003335600496
chr11:38211858-38211867:+	10.9692506280252	0
chr11:3824551-3824593:-	11.7752462164711	8.66294126334759
chr11:3824724-3824729:+	2.81697495411866	0
chr11:38296576-38296609:-	43.4274701104436	11.3843399519113
chr11:38296904-38296909:+	0	3.43143573401572
chr11:38297660:-	1.26301999723581	0
chr11:38347123-38347143:-	23.9398931797797	62.6932571734734
chr11:38554358-38554408:-	2.58976387516631	185.643074641821
chr11:3960607-3960666:-	32.9416187555464	30.7569502992
chr11:4057057:-	1.11567172759655	0
chr11:40689241:+	0	1.52292818310057
chr11:40886322-40886344:-	7.8574540680198	3.03539785546652
chr11:4111321:-	0	1.42721186971423
chr11:4311215:+	1.11567172759655	0
chr11:43309880-43309899:-	12.8333668484569	28.1248183786151
chr11:4336815-4336828:-	3.2398431306002	0
chr11:4336976-4337018:+	9.82936249403806	4.33486196356391
chr11:43514035-43514081:+	7.02506871551714	7.26496857264265
chr11:43625219-43625222:+	0.507797502877473	2.28592360273107
chr11:43759782-43759821:-	1.11567172759655	1.23707261652025
chr11:43760320-43760348:+	27.4524815887074	19.5249239905773
chr11:43921199:+	0	1.14270556913483
chr11:44030064:-	1.55395495688285	0
chr11:44091801-44091822:+	2.2313434551931	0
chr11:44220578-44220612:+	8.32687748666393	0
chr11:44266536:-	0.966815692688286	1.6190437399483
chr11:44267481-44267563:+	3.81872973826502	6.21415761508547
chr11:44503140:-	0	1.33191796587204
chr11:4454685-4454760:-	6.21066139700908	12.4020770225275
chr11:44555177:+	1.26301999723581	0
chr11:4455717-4455772:+	59.5062330367803	87.5968951439424
chr11:44645480:-	1.40906259177372	0
chr11:44645741:-	0	2.1049541965882
chr11:44708569-44708602:-	5.8817900250828	20.7993949048088
chr11:44731157:-	1.55395495688285	0
chr11:44746209-44746230:-	2.52603999447163	0
chr11:44767383-44767580:-	46.8399030411315	0.237725020235517
chr11:44796594-44796647:-	36.0584476317037	0
chr11:44840329-44840373:-	4.21419585087278	3.56846826835453
chr11:44855486:-	1.11567172759655	0
chr11:44869791-44869884:-	22.5955415173942	0.971990329795658
chr11:45721341-45721364:+	5.19676889483148	12.1032189498072
chr11:46033824-46033866:-	4.95819554387867	41.8754510823288
chr11:46034168:-	2.68276984031481	0
chr11:4616232-4616258:-	1.32397627682255	13.4431375858525
chr11:46209217:+	1.26301999723581	0
chr11:46252643:+	0	1.33191796587204
chr11:46282954-46283085:+	7.06855085746669	13.7721796499192
chr11:46351755-46351787:+	58.0468004306876	259.839736386622
chr11:46473951-46473983:-	15.1881500916755	8.33978030857028
chr11:46538078-46538090:-	14.0406686285699	4.58827228670301
chr11:46830296-46830338:+	5.33953200263977	0
chr11:46858325:+	0	1.33191796587204
chr11:46933564-46933596:-	18.3004457377662	6.7738845038405
chr11:47305496:+	1.6978202805716	0
chr11:47305654:-	0	1.14270556913483
chr11:47386186-47386206:-	12.6915712843745	0.588946363664289
chr11:47433963-47434031:+	3.81377617659287	2.30152565982889
chr11:47917487-47917556:+	321.065374464585	1.14270556913483
chr11:47977881-47977886:-	0	8.86860115979981
chr11:47993852-47993873:+	3.37678722529179	43.617112823419
chr11:48147022:-	0	1.42721186971423
chr11:48196357-48196441:-	12.0839463097919	3.75658437818238
chr11:48196545:-	1.55395495688285	0
chr11:48278062-48278127:+	22.5977033165613	0
chr11:48325557-48325610:+	11.7019334003648	17.2032995577733
chr11:48363451-48363483:+	31.0196252985338	0
chr11:48434822-48434846:-	7.77337205164437	19.1804145640022
chr11:48518819-48518964:+	72.0585180308511	4.55631245529915
chr11:48665767-48665805:-	12.084812702553	1.33191796587204
chr11:48673690-48673749:+	22.1294790848583	30.5377472930048
chr11:48758966-48758984:-	21.6350504728053	3.91734619065561
chr11:48759317-48759324:+	4.35884320855077	0
chr11:48977944-48978031:+	1.77081750011329	4.01927889808177
chr11:49329796-49329800:+	4.24762717706185	0
chr11:49394325-49394392:-	11.6640670014885	10.4604202530408
chr11:49397970-49398021:+	10.4197654811055	2.80086334308643
chr11:49406564:+	2.40471358481915	2.49921358355751
chr11:49413402-49413471:-	87.1668745878074	46.1022418533889
chr11:49425367-49425397:-	2.96301754865657	2.00711471568298
chr11:49431051-49431114:-	87.8557155464385	60.2415444389877
chr11:49449706-49449866:+	229.262305864785	11.3427097058746
chr11:49472226-49472235:-	44.2521141877786	1.64204325239237
chr11:49564752:-	0	8.21057007254849
chr11:49641630:+	1.40906259177372	0
chr11:49642026-49642031:-	8.30835764928526	0
chr11:49642147-49642149:+	2.52473431937027	0
chr11:49664275:-	0	1.33191796587204
chr11:49665002-49665066:-	59.3221356230144	128.351574942634
chr11:50018303-50018307:-	2.81697495411866	0.237725020235517
chr11:50018741-50018830:-	3.99605886583208	8.47952893936323
chr11:50018914:+	1.55395495688285	1.14270556913483
chr11:50018939-50018975:-	2.29079196951083	7.04205881830765
chr11:50019104:+	1.40906259177372	0.499337683257543
chr11:50094953-50095102:-	0	10.537819435079
chr11:50095243-50095260:-	10.91977071399	10.4666525504039
chr11:50150933:-	4.04429370909916	0
chr11:50516882-50516941:+	72.6441109752616	318.176531016467
chr11:516500-516541:-	9.0202554108186	5.33511236281821
chr11:5243659-5243683:-	0	11.3385498233886
chr11:526225-526239:+	14.115157594933	47.4098005145874
chr11:5289246-5289283:-	0	6.38948264517103
chr11:5522675-5522684:-	0	2.85824343532537
chr11:5581266-5581323:+	71.9492030677631	118.145941539559
chr11:56719554:-	0	1.04885098621082
chr11:5972191-5972236:+	195.059708502005	2.2420393821181
chr11:59837493:+	0	1.42721186971423
chr11:60100480-60100537:-	3.10377852466377	6.92242461516974
chr11:60100872-60101090:-	14.6290906622813	87.2825406971598
chr11:60180152-60180153:-	3.52779477861798	0
chr11:60180329-60180474:-	35.2060921269025	72.2233382173571
chr11:60449677-60449688:-	0.507797502877473	6.46886824205683
chr11:60478269-60478307:-	37.2402280796594	37.2106040134878
chr11:60495941-60495981:+	8.06011865044338	7.61542491652041
chr11:60724008:+	6.9306327380686	0
chr11:61011387:-	1.84075852742796	0
chr11:61185230-61185262:+	6.7893519417617	23.3902732929444
chr11:6119372:-	1.84075852742796	12.0133138596823
chr11:6164586-6164645:+	16.2626116467002	28.5112053540618
chr11:62023645-62023707:+	74.2348253062289	96.0832315871482
chr11:6208526-6208555:-	9.4347632044618	7.40024942624626
chr11:62288469:+	0	4.83431861651828
chr11:62289147-62289193:+	4.79625399201319	2.00711471568298
chr11:62290033-62290109:+	19.7533773784781	66.8046004489198
chr11:62448944-62449015:-	4.22047255481584	22.2294710592878
chr11:62573782-62573820:-	12.9708502559697	50.8512328921031
chr11:62858228-62858302:+	24.5585699413533	9.70947757808037
chr11:62923124-62923228:+	8.0986901672074	24.1323154063792
chr11:63058545-63058560:-	20.5403109727422	2.897640331777
chr11:63150720-63150729:-	2.81349200816815	5.82345453309385
chr11:63182065:-	1.26301999723581	0.323481576571628
chr11:63379635-63379640:+	8.16641215501805	0
chr11:63443981-63444029:+	3.24982111920167	8.068024546274
chr11:63500533-63500656:-	86.2986759656005	177.258846187999
chr11:63594802-63594898:+	40.0048452903525	3.23960386378164
chr11:63801022-63801075:-	0	4.29651075193385
chr11:63801190-63801281:-	12.37106664254	137.411540917258
chr11:63801465:-	0	1.14270556913483
chr11:64808552-64808790:+	1.63018763165354	48.5985265864508
chr11:64811443:+	0	1.04885098621082
chr11:6481328-6481372:+	10.8586783233826	15.2563044577011
chr11:64957272:-	0	1.14270556913483
chr11:65838861-65838879:+	4.50286312783602	0
chr11:66513635-66513682:-	35.3063931934405	20.2291165226904
chr11:66589132-66589178:-	8.86810594371689	1.04885098621082
chr11:66589532-66589567:+	15.0722848306009	0
chr11:66667783-66667926:-	52.1969874178107	123.94218641203
chr11:66729172:-	2.12417140300366	2.69794076662971
chr11:66729459:-	0	2.1049541965882
chr11:66729681:-	1.26301999723581	0
chr11:66787591-66787628:+	52.2092093406301	0.237725020235517
chr11:66865030-66865035:-	3.10688287234531	0
chr11:66865375:+	1.26301999723581	0
chr11:6690101:+	9.85041775034619	0.955548524373327
chr11:67091074:+	0	1.04885098621082
chr11:67134540-67134567:+	2.81349200816815	0.237725020235517
chr11:67219141-67219144:-	10.717016471811	0
chr11:67359820-67359865:+	0.507797502877473	6.0492154697077
chr11:67359975-67360090:+	4.20370126409046	48.9614243817408
chr11:67766694-67766750:-	34.9747004828864	85.9550980347848
chr11:67807856-67807877:-	20.7492238631271	37.6643992851906
chr11:67898604:-	1.11567172759655	0
chr11:68096777-68096811:+	67.2493233103893	93.4989904567489
chr11:68113571:+	1.40906259177372	0
chr11:68176839-68176904:+	11.3522858965647	5.46232961903108
chr11:68241964:-	0	1.14270556913483
chr11:68242054-68242056:+	1.32397627682255	8.01081030383554
chr11:6825366:+	1.26301999723581	0
chr11:6825490-6825550:+	5.08718895166022	1.17789272732858
chr11:68259695-68259743:+	20.9652194189167	225.073569983337
chr11:68411030-68411340:+	188.319332937451	573.508496334537
chr11:68411734-68411755:+	12.0088655831572	5.44863073954787
chr11:68411938-68411964:+	4.52352836774277	0.862844800043152
chr11:68458115-68458134:-	0	2.66789472615913
chr11:68513149-68513151:-	3.95309485176004	1.45179116370744
chr11:68554874-68555001:-	16.4239181416912	16.2991512848583
chr11:68588210-68588259:+	21.7813564612651	14.9223227643285
chr11:68611438-68611482:-	7.60228211068318	0
chr11:68686414:+	1.40906259177372	0
chr11:68689140-68689346:-	90.4373478917032	3.60140122762198
chr11:69424257-69424289:-	2.08248742028484	11.0009815691108
chr11:69643901-69643907:-	47.3836682739326	0
chr11:69726314:-	3.50469275780694	0
chr11:69727353-69727391:-	19.360040343374	20.7804499563158
chr11:70905461-70905484:-	13.5395067071479	3.90889372480028
chr11:70915684:+	1.11567172759655	0
chr11:70967857:-	1.11567172759655	0
chr11:71012002-71012014:-	4.73988394436921	3.4923051361352
chr11:71012250-71012424:-	56.8681320248436	79.8607628608422
chr11:71012560:-	0.663371938965249	2.40023515813347
chr11:71101700:+	0	1.42721186971423
chr11:7127273:+	1.6978202805716	0
chr11:71360106:-	0	1.33191796587204
chr11:71360675-71360696:-	1.6789669447202	72.7382471906883
chr11:71835608-71835684:-	12.0349016016187	44.9311052172407
chr11:71836036-71836058:+	8.75407243098716	0
chr11:72030090-72030131:-	4.37208014043029	1.04885098621082
chr11:72030387-72030392:+	2.64622433464493	5.68956859121358
chr11:72067351-72067368:-	5.47391225549169	12.4531815993468
chr11:72106269-72106329:-	8.22292915629828	9.75488919648921
chr11:72195070:+	1.26301999723581	0
chr11:72234290:-	0	3.19888680612442
chr11:72247032-72247091:-	17.9255850936602	56.7076350970919
chr11:72262266-72262357:+	8.32044478862837	4.62609867583864
chr11:72283250-72283301:+	0	7.6527225237827
chr11:72292683-72292696:-	42.2454899087136	32.5720046126468
chr11:72292919-72292944:+	11.3773117865584	6.7192116555119
chr11:72301960-72301987:+	21.1843115958367	39.1116711174903
chr11:72324941-72325006:+	41.3976015776126	19.0345242846376
chr11:72414665:-	2.68276984031481	3.19888680612442
chr11:72419499-72419530:-	86.869484973261	26.641203087781
chr11:72420066-72420084:+	2.52603999447163	16.4621143522806
chr11:72504555-72504598:+	5.07330551972209	4.36731582133856
chr11:72515555-72515566:-	0.663371938965249	5.33610559451451
chr11:72558367:-	1.26301999723581	0
chr11:72558562:-	0	1.90958935251074
chr11:72558671-72558772:-	5.9279093673737	22.5683073992282
chr11:72565858-72565940:+	379.567190823029	138.441805300578
chr11:72584892-72584910:-	3.09098709569194	9.19383519051877
chr11:72602161-72602222:-	67.4647866700953	0
chr11:72665057:-	1.84075852742796	7.78248034842484
chr11:72798605-72798657:-	11.9000227966172	0.499337683257543
chr11:72820765-72820806:-	7.25695443275705	4.70505548231269
chr11:72879608:-	0	1.52292818310057
chr11:73184382-73184405:-	8.04302124449961	0
chr11:73256277-73256366:-	96.1979780856332	8.59974495063823
chr11:73256579-73256643:+	23.8770712578737	9.23340858694077
chr11:73351915:-	0	1.52292818310057
chr11:7335287:+	0	1.6190437399483
chr11:7335491-7335555:+	0	13.8552935412444
chr11:73382725-73382743:-	7.61950083618642	0
chr11:73408547:-	0	1.52292818310057
chr11:73408800-73408881:-	118.628317066079	298.452489856592
chr11:73409002:-	3.64015398629528	0
chr11:73541923-73541928:+	11.4658520693808	24.1043513202055
chr11:73872508-73872516:-	7.12813397973405	0
chr11:73972179:+	0.507797502877473	1.04885098621082
chr11:7442805-7442841:-	2.12417140300366	2.1049541965882
chr11:74433146-74433162:-	2.6696266844794	0
chr11:74433205-74433250:+	47.0734152744986	4.98670847066726
chr11:74666979-74666989:-	0.663371938965249	34.5195325628667
chr11:74806733-74806741:+	0.507797502877473	2.66428448623448
chr11:74806936-74806978:+	5.21611484899586	14.3019810833904
chr11:74989958-74989980:-	1.7790436665618	6.7338998480555
chr11:74990074-74990175:+	42.7583242650016	8.79969011317226
chr11:75013631-75013633:-	7.22236363398018	1.54231278730738
chr11:75047714-75047762:-	30.7891629339546	0
chr11:75081393-75081419:-	8.96707867169849	2.897640331777
chr11:75091658-75091659:+	6.67272276271182	7.51366002207819
chr11:77857807-77857906:-	10.9509181104783	0
chr11:77885994-77886093:+	624.793310462519	16.8705400185497
chr11:77891741-77891800:+	2.81697495411866	0
chr11:77896088:+	4.31199402643242	0
chr11:77897591:-	1.6978202805716	0
chr11:78103115-78103150:+	9.748495790992	0
chr11:78220836-78220860:+	3.25177523745445	2.49921358355751
chr11:78400846-78400851:-	41.6237508287282	234.872284404673
chr11:78486942:+	1.11567172759655	0.410783732988512
chr11:78629530-78629622:+	25.0957749036615	62.2686182927694
chr11:78796714-78796872:+	106.287390818945	79.659924066875
chr11:78890173-78890207:+	2.37869172483236	0
chr11:78904157-78904178:-	8.67612884604629	0
chr11:78904252-78904256:+	1.26301999723581	1.14270556913483
chr11:79406010-79406015:+	0	5.96794067634434
chr11:80160558-80160615:+	1.40906259177372	2.28592360273107
chr11:80742792:-	0	2.49921358355751
chr11:80851530-80851532:-	3.81377617659287	0
chr11:80851853-80851897:+	25.5853410190477	0
chr11:81060755-81060785:-	1.26301999723581	11.0189525157974
chr11:81786105-81786134:+	1.55395495688285	4.57165422265909
chr11:82412496:-	1.84075852742796	0.237725020235517
chr11:82413745-82413749:-	8.58473593903223	0.410783732988512
chr11:82709349-82709396:-	24.7737210847728	33.0924729364823
chr11:82739279-82739311:+	6.96785475655001	0.237725020235517
chr11:82871754-82871791:-	11.148204022235	4.73086805982409
chr11:82873440-82873477:+	4.19660593374262	1.81239199406742
chr11:82902094-82902119:-	14.7531439501649	1.14270556913483
chr11:82902918-82902955:+	9.0262338979501	2.23307092908237
chr11:82924601-82924620:-	7.66762917063919	0
chr11:82956477-82956482:+	0	7.01688670613693
chr11:82956670-82956711:+	8.00915868711917	0
chr11:82966228-82966311:-	6.33836725387644	0
chr11:83676237-83676239:-	0.507797502877473	74.3792842986084
chr11:85265760:-	1.11567172759655	0
chr11:858921-859009:+	7.94431275367912	4.48347838463128
chr11:86379628-86379631:+	3.53857880799955	2.30152565982889
chr11:86489023-86489093:+	14.7852383590601	1.90958935251074
chr11:86489374:+	0	3.09825376388735
chr11:86632410-86632438:-	1.26301999723581	8.47090879100342
chr11:86786438:-	0	1.71553786619054
chr11:86859618-86859693:+	29.8636240676359	15.164797154064
chr11:87197488:+	1.55395495688285	0
chr11:87330615-87330654:-	3.64171172206818	6.3918314911093
chr11:87495959-87495961:-	43.6000663475498	7.73877895392986
chr11:87525652-87525720:+	2.37869172483236	1.64204325239237
chr11:87558811-87558835:-	10.4497620678131	9.36305576605265
chr11:87637680:-	0	1.81239199406742
chr11:87861970-87862042:+	191.860423381167	224.968122589607
chr11:87917565-87917600:+	4.73613607255392	24.5003750492241
chr11:87973179-87973196:-	54.5623277679574	0.734265309560141
chr11:88013690-88013716:-	17.9405842732506	5.15724911823376
chr11:88013842-88013853:+	3.67383737315589	0.955548524373327
chr11:88162601:-	1.26301999723581	0
chr11:88187573-88187610:-	3.48826136295461	7.43961354961805
chr11:88363054-88363095:+	5.93250836343713	5.60125507797064
chr11:88488059-88488082:+	43.1815794475664	56.856487907823
chr11:88606960:+	0	1.04885098621082
chr11:88607188-88607196:-	32.5372024268048	290.102028453789
chr11:88609923:-	1.40906259177372	0
chr11:90025818-90025882:-	2.22524136571879	1.04885098621082
chr11:90068646-90068677:+	3.10377852466377	0
chr11:9113997-9114012:+	12.6302497172557	0
chr11:92393651-92393675:-	33.4281802164539	0
chr11:92394761-92394785:-	5.30683844517978	11.6070894119279
chr11:92474755:+	0	1.52292818310057
chr11:9249616:-	2.54403225998633	0
chr11:9256062-9256071:-	7.31554909522406	0
chr11:9256355-9256415:+	9.0120637006943	14.1258485494207
chr11:9293409-9293451:-	0	7.38014562127699
chr11:92985047:-	0	1.52292818310057
chr11:93046771-93046810:-	33.5822862622883	2.49921358355751
chr11:93141301-93141383:-	38.3146551959076	8.25428789256859
chr11:93141399-93141431:+	3.48580545842447	4.03474545175125
chr11:93236304-93236354:+	23.1533918599575	4.91064575795477
chr11:93994982-93995025:-	7.53865716152807	1.52292818310057
chr11:94068203-94068274:-	13.4351679433277	22.3269772556162
chr11:94096258-94096293:+	6.47994452394731	8.42986016744368
chr11:94105139-94105181:+	7.22734400242785	23.0399859529576
chr11:94420550-94420580:-	7.11588126188116	9.44143433625015
chr11:95058596:-	1.11567172759655	0
chr11:95058741-95058773:-	5.60265458966944	15.5481219515439
chr11:95124426:+	1.11567172759655	0
chr11:95124579:+	1.11567172759655	0
chr11:95315081-95315155:+	38.672720218999	5.60467723197913
chr11:95459352-95459437:-	25.0611105361169	3.52299621925132
chr11:95672274:+	1.40906259177372	1.04885098621082
chr11:95780373:+	0.507797502877473	1.42721186971423
chr11:95854573-95854639:-	31.0374884301241	0
chr11:95859743-95859768:+	9.89953445383627	1.14270556913483
chr11:95911837-95911861:-	0.816178773945074	8.54880335496451
chr11:96038754-96038776:-	0.966815692688286	3.63730777465372
chr11:96085223-96085263:-	14.4435786229652	6.16646072540797
chr11:96091202-96091223:+	2.52603999447163	0
chr11:96119422-96119478:-	183.372570645844	187.449338425889
chr11:96142879-96142924:+	25.4889187532041	8.34799472450613
chr11:96516582:-	0	2.99783618836052
chr11:96551152-96551229:+	7.17738031162108	19.6722120206597
chr11:96551443-96551446:+	0	2.28592360273107
chr11:97112046:+	0.507797502877473	2.49921358355751
chr11:9717897-9717918:-	12.0663498021457	10.9283795296199
chr11:97584379-97584407:+	7.3989985165914	9.96552625251339
chr11:97676252-97676263:+	0	25.8713602524959
chr11:97676984:+	0	1.6190437399483
chr11:97871602-97871692:-	5.40048828222651	43.2886540804819
chr11:9810559:-	0	5.0416563723426
chr11:98149415-98149500:+	5.60486046328222	7.22272089330574
chr11:98162344-98162347:+	2.6696266844794	0
chr11:98183559:-	1.6978202805716	0
chr11:98183820-98183846:-	22.3868191246564	8.31741064568468
chr11:98183914:+	1.6978202805716	2.30152565982889
chr11:98271656-98271714:-	16.4665564000318	16.9389675928066
chr11:98313544-98313634:+	1.47461319556576	6.45674173042237
chr11:98415754:-	5.89425990779271	0
chr11:98449870-98449872:-	8.39690070641301	3.0797031453977
chr11:98461830-98461885:+	43.6796966747738	26.7133790630596
chr11:98472685:+	3.50469275780694	0
chr11:98529447:-	1.6978202805716	0
chr11:98529592-98529694:-	77.1704282486049	41.1385063556969
chr11:98549638:-	1.11567172759655	0
chr11:98566400-98566446:-	7.07258766370468	0
chr11:98567204-98567312:-	9.19534158422582	0
chr11:98568373-98568451:-	24.5152713130926	1.29701750644806
chr11:98572013-98572015:-	0	6.11601673561463
chr11:98582804-98582896:-	28.8802028858701	44.1276293687353
chr11:98603733-98603792:-	88.3613352850413	0.955548524373327
chr11:98643288-98643294:-	0	12.9754761861755
chr11:98643775-98643819:-	9.98699671963433	0
chr11:98711608-98711622:-	3.10377852466377	1.64785634950876
chr11:98712498:+	1.26301999723581	0
chr11:98738574-98738577:+	18.1481446515987	6.71512662110124
chr11:98764059-98764080:-	3.3919149874534	8.55008367007823
chr11:98781837-98781840:+	34.7749763365872	0
chr11:98782575:+	3.77523087759305	0
chr11:98785789-98785813:-	4.51479523469026	0
chr11:98789832-98789883:+	10.0761608354129	62.6423214425226
chr11:98812268-98812291:-	19.650108975757	7.2745803398009
chr11:98822617-98822625:+	0	9.60277576757082
chr11:98883201-98883298:-	36.8529314374284	133.23169427317
chr11:98883483-98883575:+	17.8015651806292	5.65441736567993
chr11:98918777-98918834:+	10.0174636233139	0
chr11:98919102-98919131:+	8.17261938514364	0
chr11:98946054:+	0	3.90889372480028
chr11:98967379-98967416:+	6.45702346524525	5.2060015218074
chr11:99005511:+	0	1.90958935251074
chr11:99035123-99035153:+	9.89836365015306	25.2878362428474
chr11:99065740-99065783:+	15.9532734219669	9.25600594522382
chr11:99101240-99101244:+	33.8158634155055	160.98718394015
chr11:99178624-99178685:-	45.2952102836898	10.774222131599
chr11:99200375-99200481:+	120.295999480526	149.80836536947
chr11:99200657-99200798:+	44.2698064131986	45.1327551212218
chr11:99222618-99222731:+	17.9680190558163	0
chr11:99228044-99228074:-	23.5388481130398	37.6612955666767
chr11:99258620:-	2.68276984031481	0
chr11:99262687-99262801:-	33.1593655901247	65.0497607296042
chr11:99276429-99276515:+	3.77260902896958	9.86182747636304
chr11:99293047-99293055:+	3.53680735256253	0
chr11:99293246-99293303:+	23.3942816664202	1.41561774756409
chr11:99393972-99393983:-	4.47042419618739	9.67720604174219
chr11:99394159-99394229:+	26.9637241738325	25.0255612929316
chr11:99424407-99424439:+	8.29661039550417	0.237725020235517
chr11:99445713-99445735:-	13.7558364215102	10.0129041387268
chr11:99445796-99445814:+	17.61104816921	25.0534389261365
chr11:99494349:-	1.11567172759655	0
chr11:99506793-99506858:-	57.2591740391335	0
chr11:99510652-99510686:+	10.5300092326149	2.20309507605904
chr11:99532085-99532147:+	7.7560753600369	0
chr11:99533018:+	1.55395495688285	0
chr11:99546695-99546743:+	29.0257348620789	21.2738619770114
chr11:99572388-99572391:-	0	4.12137984688669
chr11:99572506-99572595:-	2.58023203361644	17.0441889386232
chr11:99573027-99573119:+	77.2923448178185	18.5145026974842
chr11:99597212-99597322:+	11.9008134316439	17.0997384555168
chr11:99629190-99629195:-	6.19118312093142	8.02488376546048
chr11:99762345:+	1.11567172759655	2.40023515813347
chr11:9986248-9986283:-	9.01134470245689	2.00711471568298
chr12:10664733:-	7.05931137805779	2.897640331777
chr12:10664872-10664879:-	0	6.47073694105119
chr12:11142691-11142811:-	28.1246359582927	59.7928978365821
chr12:11214822-11214825:-	2.67208258900953	0
chr12:11239951-11240014:-	4.72048558848126	30.0173470288382
chr12:11276513:-	1.55395495688285	0
chr12:11276724:-	0	1.90958935251074
chr12:11276944-11276949:-	5.65058597773464	0.588946363664289
chr12:11277075-11277125:+	20.2908384515997	14.5894497215248
chr12:11336192-11336196:-	65.3252948813512	0
chr12:11414237:-	1.26301999723581	0.588946363664289
chr12:11414379-11414437:-	10.5601158130382	2.00439951058415
chr12:11463261:-	0	1.04885098621082
chr12:11463455:-	0	3.60346043001909
chr12:11478954-11478956:+	1.11567172759655	4.64472693400041
chr12:11594874-11594877:+	46.4961062909147	0
chr12:11595565:+	1.40906259177372	0
chr12:12071826-12071836:-	5.31174576347502	27.8898196168811
chr12:12171075:+	0	1.42721186971423
chr12:12171271:+	0	1.81239199406742
chr12:12410942:+	0	1.14270556913483
chr12:13115368:-	1.84075852742796	0
chr12:13141585-13141620:+	14.0098030031203	11.1760794935107
chr12:13508531:-	0	2.30152565982889
chr12:14027006-14027007:+	3.68151705485591	10.1199876840405
chr12:14091157-14091206:+	3.36883000571648	1.14270556913483
chr12:14681552-14681585:-	252.802459478153	310.067416421648
chr12:14681960-14681979:-	64.4187033707175	1.42721186971423
chr12:14798290-14798379:-	8.18122314164386	0
chr12:14800517:+	1.26301999723581	0
chr12:14802427-14802448:-	4.30772878600363	4.81126862764499
chr12:15157120-15157157:-	12.2568368235924	33.7327364163151
chr12:15157232-15157253:+	10.4017722661449	4.26973911333384
chr12:15228145-15228161:+	6.70260043632806	66.7998902107246
chr12:15282693-15282757:+	9.61707998964719	18.4771127004425
chr12:15475388-15475401:-	1.11567172759655	5.67494966204947
chr12:15475722-15475870:-	66.6590398950864	412.486148271363
chr12:15489429:+	3.64015398629528	0
chr12:15541390-15541406:+	4.92272398481869	3.50202136486558
chr12:15582711-15582772:+	9.84603894000579	3.90889372480028
chr12:16195709-16195807:-	201.818528388917	4.22081537959839
chr12:16273601-16273676:-	18.227277875712	29.6795590539385
chr12:16492649-16492674:+	3.48580545842447	29.9221554550394
chr12:16743946-16744013:-	43.5900595527536	17.7279553753931
chr12:16744734-16744749:-	2.95643025502451	0
chr12:17718817:-	1.26301999723581	0
chr12:17853925-17853955:-	25.1167436902335	53.2497524768506
chr12:17883576-17883643:+	6.14545072046484	13.9643403423652
chr12:17884040:+	0	1.04885098621082
chr12:17911230-17911266:-	16.1243121864494	4.39584737297139
chr12:18036704-18036832:+	223.479077061592	595.990704005412
chr12:18037008:+	1.40906259177372	0
chr12:18059463:-	1.55395495688285	0.410783732988512
chr12:18118257:+	1.11567172759655	0
chr12:18118540:+	0	5.24955900537111
chr12:1813771:-	4.9758913319655	8.85545933236958
chr12:18206007-18206025:-	13.6210221333984	0
chr12:18283874:-	1.40906259177372	0.323481576571628
chr12:18284131-18284210:-	5.77781523192608	2.61849397231839
chr12:18428894-18428895:+	0	6.21041938462917
chr12:18728099:+	0	1.33191796587204
chr12:18728458-18728483:+	8.21079587051719	43.5135443401837
chr12:18729377:+	3.50469275780694	0
chr12:18788886-18788934:+	11.2515883954859	3.56434690284688
chr12:18867231-18867350:+	3.18810625833552	15.3391648604074
chr12:18983864:-	0	1.33191796587204
chr12:19012164-19012172:-	2.6696266844794	0.499337683257543
chr12:19012435-19012513:+	1.26301999723581	4.09191876549286
chr12:19055789-19055843:+	8.42581102200803	12.2138750328273
chr12:19155632-19155670:-	44.872542765639	0
chr12:19155770:+	1.11567172759655	0
chr12:19179803:+	1.40906259177372	0
chr12:19232909-19232956:-	18.7053787086011	0
chr12:19339395-19339444:-	2.1312667333515	7.07699640741077
chr12:19448318-19448346:+	2.52603999447163	0.410783732988512
chr12:19526160-19526172:-	3.19815914788139	6.14182766398024
chr12:19526398:+	1.26301999723581	0
chr12:19573048-19573062:-	2.65693730137303	37.3841100308203
chr12:20346929-20346993:+	8.33237689548261	2.89711703230258
chr12:20347141-20347185:+	24.4198862232867	0
chr12:20592779:+	0	1.6190437399483
chr12:20784712:+	4.84368335354636	0
chr12:20902674-20902680:+	2.95643025502451	0
chr12:20902918:-	0	1.14270556913483
chr12:20903148:-	0	1.52292818310057
chr12:21011879-21011940:+	3.85330492039812	14.5358207661619
chr12:21040960:+	1.11567172759655	0
chr12:21246107-21246136:-	5.089735268025	0
chr12:21414388:-	2.82096086978316	0
chr12:21414905-21415038:-	22.7211540514768	0.323481576571628
chr12:21415347:+	7.44428754159997	6.08644815236396
chr12:21575160-21575185:-	2.2298356899241	1.23707261652025
chr12:21607136-21607193:-	48.5282805338102	0
chr12:21615418-21615484:+	18.3133831304269	12.7717967253219
chr12:21615712:+	1.6978202805716	0
chr12:21651408:+	1.26301999723581	0
chr12:2180834-2180861:+	3.10377852466377	0
chr12:21814338-21814364:-	10.4512263655112	0
chr12:21814531:-	1.55395495688285	0
chr12:21829256:+	2.12417140300366	0
chr12:21839901-21839951:+	9.15761329775338	0
chr12:21900234-21900291:+	10.5596937450808	31.6185785997554
chr12:22753055-22753102:-	3.94578983755062	2.49921358355751
chr12:22796977-22797029:+	3.77523087759305	20.8772982305949
chr12:23219115-23219165:-	9.62428944646541	2.78442218385242
chr12:23219457-23219478:+	2.37869172483236	0
chr12:23449128-23449135:-	9.99890500619959	5.51748047495739
chr12:24219439:+	143.998239908413	16.1226819395732
chr12:24646510-24646532:+	18.1942053297817	0
chr12:24694899-24694913:-	6.43165532934145	1.71553786619054
chr12:24696527-24696571:+	22.1798971667321	18.5601848418561
chr12:24731707:-	1.26301999723581	0
chr12:24815719-24815754:-	9.59769519961987	0
chr12:24926079-24926171:-	0	6.55695935079173
chr12:25176755-25176779:+	10.1153476158141	0.410783732988512
chr12:25258760:+	3.36883000571648	0
chr12:25340449-25340493:+	0.663371938965249	4.21262715220088
chr12:26442149-26442170:-	3.39564056114319	11.908639194552
chr12:27396160-27396237:-	14.1700836894678	0
chr12:27785416:+	0	1.04885098621082
chr12:27845052-27845117:+	2.37869172483236	12.5352780228208
chr12:28495291-28495407:-	13.3473054019595	28.3239512916672
chr12:28524434-28524520:+	15.4810426657265	29.4249499521859
chr12:28591599-28591644:+	20.5901014483923	1.82217355639906
chr12:28668649-28668660:-	7.98092630647887	1.14270556913483
chr12:28778178:-	0	1.33191796587204
chr12:28997322:-	0	1.14270556913483
chr12:28997433-28997442:-	0	2.56899058239229
chr12:29076067-29076075:-	1.11567172759655	2.00711471568298
chr12:29752794:-	0	1.71553786619054
chr12:29796066-29796216:+	26.6854595585829	37.4209529449866
chr12:30134557-30134559:-	7.65866117228031	0
chr12:30209400-30209494:-	3.04206366379761	4.96619717686644
chr12:30327777-30327857:+	379.494982137422	193.525665663325
chr12:30328971:+	1.11567172759655	2.00711471568298
chr12:30478972-30478999:+	2.08248742028484	2.28592360273107
chr12:30479203:+	0	1.81239199406742
chr12:30805336-30805431:+	3.89498890311694	19.1658440438346
chr12:30805648-30805683:+	1.01559500575495	26.0002007573166
chr12:30805853:+	0	1.90958935251074
chr12:30806091:+	0	1.90958935251074
chr12:30934118-30934157:+	10.8527449977963	5.86999392818342
chr12:30990515:-	1.26301999723581	0
chr12:31440677-31440787:+	15.0478632594072	20.3156573280847
chr12:31482846-31482893:-	132.564221685852	48.484653960143
chr12:31624196:+	6.28441338359264	0.770795433123529
chr12:31957538-31957713:-	4.42699622020689	17.9838387041931
chr12:31957823:-	1.26301999723581	0
chr12:31958028-31958056:-	7.02118037554444	15.9272098039447
chr12:32066620-32066673:+	15.4472773544659	0.648508753224029
chr12:32074972-32075120:+	0	23.0376947174458
chr12:32083423-32083427:+	0	2.66789472615913
chr12:32083551-32083605:+	0	142.349526832456
chr12:32087113:+	0	1.81239199406742
chr12:32321302-32321371:-	10.6663477438522	23.7411563033801
chr12:32322876-32322947:+	12.3164196190018	14.2550099564462
chr12:32473422-32473473:+	4.38479078741428	1.42721186971423
chr12:32495574-32495668:-	9.705024849438	6.09608995224787
chr12:32606863:-	11.717935609488	0
chr12:32621583-32621604:-	19.2289199323782	2.68658270294721
chr12:32655035-32655172:+	20.2773895031981	67.6347212477583
chr12:32989790:-	0	1.52292818310057
chr12:33154117-33154171:-	5.82359532812685	24.8905873430166
chr12:33169637-33169640:+	4.10553330881013	0
chr12:33337302:+	1.11567172759655	0
chr12:33911901:-	1.11567172759655	0
chr12:33925956-33926046:-	27.4369757600585	8.9628767415946
chr12:33932078-33932100:+	17.9264449341381	29.3866379343895
chr12:34257074-34257101:+	4.8094271696383	0
chr12:34305336-34305348:+	10.0193179464889	0
chr12:35406277:-	0	4.01106253902643
chr12:35458618-35458673:+	33.4461211416487	53.5781475122113
chr12:35523616-35523762:+	15.2089196386551	3.05229492164557
chr12:35583864-35583909:-	61.5170673814466	7.19072474890444
chr12:35583953-35584009:+	28.1154110046299	0.323481576571628
chr12:35610818-35610875:-	129.053937213857	11.5402959395623
chr12:35652038-35652046:+	1.77081750011329	13.5772743215946
chr12:35700866-35700896:+	23.1319247604938	32.9907462717815
chr12:35797678-35797736:+	7.9746082075125	4.58630542458809
chr12:35914374-35914394:-	1.63018763165354	4.28731703550193
chr12:35929003-35929013:+	2.54403225998633	5.83495677749203
chr12:36195648:-	0.507797502877473	1.14270556913483
chr12:36270988:+	0	3.8069010093071
chr12:36383648:-	0.663371938965249	1.14270556913483
chr12:36395096-36395198:-	15.8935686631524	12.3811994138621
chr12:36474706:-	1.26301999723581	0
chr12:4082688:-	1.11567172759655	1.33191796587204
chr12:46548527:-	0	1.23707261652025
chr12:46548718-46548770:-	0	5.33610559451451
chr12:47476626-47476659:-	11.3453168995808	5.06752629856732
chr12:47476932-47476966:+	8.14752485563559	6.0267686043714
chr12:47532690-47532763:-	1.55395495688285	2.20309507605904
chr12:47532943:+	0	3.09825376388735
chr12:47799491-47799496:+	0	3.04625560966253
chr12:49048175:-	0	1.14270556913483
chr12:49048536-49048672:-	2.88861330468404	7.63583195107931
chr12:50593128-50593138:-	7.55875429000574	0
chr12:50599709-50599712:+	0.966815692688286	15.8868385729405
chr12:50793098-50793132:+	6.78062781221254	0.648508753224029
chr12:50793279-50793386:+	0	34.5823781875748
chr12:52005061-52005062:-	5.76377506924907	49.4575433712461
chr12:52105258-52105313:+	14.5107176611117	0
chr12:5223959:-	5.1078313043872	0.588946363664289
chr12:52419976-52420066:-	5.81937108183947	41.2118438524727
chr12:53067249-53067288:-	8.85626883529114	0.822819259829171
chr12:53067489-53067517:-	6.8577857172673	13.7587031358473
chr12:53068132-53068136:-	3.09852412327623	5.29639243041583
chr12:53801250:-	0.966815692688286	2.00711471568298
chr12:54506529-54506555:-	1.84075852742796	4.12855413160852
chr12:54506626:+	0.507797502877473	1.33191796587204
chr12:54506953-54506970:-	4.29981431613294	15.9503698725031
chr12:54578563-54578580:+	0	22.2803803986623
chr12:54578734-54578942:+	43.9662471197056	34.0034348259958
chr12:55347266-55347275:-	3.9099392499674	27.233179663524
chr12:55347431-55347481:-	0	2.19155655534565
chr12:57408752:-	0	9.50346806923111
chr12:65686497:+	6.54348325229831	3.60346043001909
chr12:67701732-67701811:+	3.10377852466377	4.55087235107641
chr12:69038198:-	0.816178773945074	1.81239199406742
chr12:69095842-69095939:-	3.82361092310764	1.14270556913483
chr12:69099259:+	1.84075852742796	0
chr12:69910624-69910628:-	0	8.75449203879313
chr12:70597950:-	2.82096086978316	0
chr12:71242296-71242372:-	53.5798974939143	0
chr12:72886255-72886330:-	5.70838413665505	0
chr12:73095404-73095425:+	7.60555480291414	0.588946363664289
chr12:73313724:-	0	1.23707261652025
chr12:74199408:-	1.98285239567968	0
chr12:74410749-74410846:+	9.98916803218667	88.1962334605819
chr12:74633436-74633503:+	6.04603900046228	3.5429407272683
chr12:75029689-75029811:+	23.4480099980489	75.6614859430713
chr12:75149648-75149667:+	9.59286208317216	9.3709388522578
chr12:75149773-75149976:+	18.9527418120663	32.1744004861171
chr12:75185316:+	1.6978202805716	0
chr12:75554693-75554705:-	8.81822271429802	0
chr12:75681326-75681427:-	28.9185126309219	0
chr12:75681573:-	1.11567172759655	0
chr12:75894383:-	0	1.23707261652025
chr12:76005848-76005851:-	0.507797502877473	7.1135406074486
chr12:76079657-76079805:+	25.0695275661293	3.00386636220589
chr12:76121780:-	0	4.42142333544139
chr12:76180035-76180040:-	0	7.55667491496024
chr12:76343338-76343422:+	90.3953781805685	18.5468213778462
chr12:76430695-76430724:+	16.3399076111834	20.4169839142175
chr12:76812923-76812958:+	63.8418030789771	46.6332212719231
chr12:77225440:-	0	1.14270556913483
chr12:78765774:-	2.82096086978316	0
chr12:78857751-78857777:+	5.18997958383039	3.16991356857478
chr12:79014940-79014988:-	5.62055753068522	0
chr12:79029800-79029828:-	11.8826620495747	0.679467987264227
chr12:79029980-79030065:+	1.26301999723581	1.94252531651993
chr12:79067536-79067548:+	0	16.2712616784935
chr12:79079749:+	4.04429370909916	0
chr12:80831978-80831983:+	16.3721936146297	3.85318885615033
chr12:82289601-82289605:-	8.78418204156125	117.967465486624
chr12:82322797-82322865:-	35.7212670892352	97.8057417024891
chr12:83602407:-	0	1.23707261652025
chr12:83604895-83605026:+	19.3977226858838	13.2004013774608
chr12:83641519-83641521:+	0	2.56899058239229
chr12:84655632-84655681:-	10.5831677140463	40.1321271586439
chr12:84995916-84995943:-	9.58952958563281	22.72561289577
chr12:84995994-84996052:+	60.0456273415433	266.720459914963
chr12:85200363:-	1.11567172759655	0
chr12:85224903-85224958:+	7.0157805099238	1.71553786619054
chr12:85258282-85258316:-	3.9291637357647	0
chr12:85263818-85263872:+	2.81349200816815	7.57264977361911
chr12:85265306:-	0	1.33191796587204
chr12:85265806:+	1.6978202805716	0
chr12:85358941-85359000:-	9.12359819443313	133.256429631893
chr12:85435062-85435090:+	12.139913036086	0.955548524373327
chr12:85435217-85435230:+	4.9376634111718	0.475450040471034
chr12:85463208-85463254:+	2.2313434551931	15.8604824831467
chr12:85474343:+	1.6978202805716	3.19888680612442
chr12:86222083-86222130:-	36.6555748045381	32.8961299827752
chr12:86287851-86287890:+	5.66097875556619	2.00711471568298
chr12:86432781:+	1.40906259177372	0
chr12:86491667-86491695:+	42.507949223345	0.561206596807145
chr12:86500269-86500356:+	131.585459820623	0.73706270349306
chr12:86516134-86516153:+	4.6542505355961	0
chr12:86516340-86516359:+	18.8085707107119	0.237725020235517
chr12:86545229-86545249:-	10.8155766082464	4.5244174730156
chr12:86545345-86545364:+	44.5274626299786	3.45476210793084
chr12:86593264-86593310:+	153.500309904163	241.548223162313
chr12:86623692-86623781:-	15.0659741589117	4.76179347585307
chr12:86624158:-	1.26301999723581	0
chr12:86682932-86682941:+	6.76034177091212	0
chr12:86683093-86683095:+	0.816178773945074	3.23960386378164
chr12:86721221-86721249:+	10.752299892747	9.50029747898194
chr12:86838804-86838853:-	4.68610528390449	12.9253539449567
chr12:86988571-86988598:-	13.7377269097599	13.9860194749344
chr12:87032008-87032061:+	29.6201157235998	7.51452026008582
chr12:87064203:+	2.40471358481915	0
chr12:87088091-87088102:+	4.66562223599449	2.0999174165634
chr13:10363742-10363748:+	11.2071373684113	0
chr13:10377497-10377500:-	1.92639193620106	6.9310299832945
chr13:10562619-10562658:+	42.7949456499062	2.93566578686523
chr13:12062837-12062977:-	0	15.4076092439255
chr13:12189425-12189461:-	22.7044791964715	7.20838595680039
chr13:12189789-12189806:+	12.8537594238049	4.00146146892161
chr13:12201988-12202015:+	9.11580729189526	0.323481576571628
chr13:12235181-12235225:-	14.370044342436	0
chr13:12281656-12281733:-	13.108956948902	0
chr13:12301071-12301135:+	15.724479451059	31.1583754527896
chr13:12533429-12533439:-	7.32342249607196	1.1463008364008
chr13:12639963-12640012:+	1.91686009465119	1.28657600644634
chr13:13034719-13034747:-	3.96259506195377	28.5465960317656
chr13:13425099-13425200:-	0.663371938965249	3.15380518279902
chr13:15925945-15925957:-	0	7.11936410207111
chr13:16086354-16086376:-	3.68151705485591	8.67676928956573
chr13:16109720-16109777:-	108.357958971869	89.7468851417241
chr13:16109929-16109934:+	0	2.56991743884906
chr13:16145037:+	1.26301999723581	0
chr13:16150339-16150344:+	4.7908147758538	0
chr13:16153093:+	1.26301999723581	0
chr13:16154777:-	1.55395495688285	0
chr13:16155656:-	2.68276984031481	0
chr13:16159510-16159514:+	5.46389420685025	0
chr13:16159893:-	1.98285239567968	0
chr13:16160695-16160713:-	3.2398431306002	0
chr13:16162120-16162121:-	2.2313434551931	0
chr13:16162228:-	2.40471358481915	0
chr13:16163158:-	1.98285239567968	0
chr13:16172483-16172662:-	1005.99646185059	2.48775614977892
chr13:16200839:+	1.40906259177372	0
chr13:16387335-16387351:+	0	2.28592360273107
chr13:16947424-16947446:+	3.93264668171521	0.323481576571628
chr13:16947562-16947584:+	8.0265634872631	0
chr13:17320938:-	4.17830778102702	10.154410569445
chr13:17372181-17372220:-	1.62346923047402	1.14270556913483
chr13:17423440-17423469:-	29.336540962942	41.8695945824491
chr13:17518378-17518389:+	5.51459590058384	3.17972246889181
chr13:17518639:-	1.98285239567968	0
chr13:17518695:+	1.6978202805716	0
chr13:17749202-17749255:-	37.194680226431	9.6369531227485
chr13:17750067:+	2.26477478138217	0
chr13:17809555-17809721:-	27.0487995091439	5.29451717107141
chr13:17809918-17809962:-	19.1819448114996	0
chr13:17828531-17828611:+	16.4251615935993	76.6538798275318
chr13:17956810:-	1.11567172759655	9.82858331644508
chr13:17992403:+	1.26301999723581	0
chr13:18065907-18065959:-	3.46422775790198	8.04036688047318
chr13:18066388-18066424:-	4.07868927625312	0.679467987264227
chr13:18199387-18199425:-	16.2728280405002	42.8625646448939
chr13:18199543-18199605:-	14.2794364472098	17.4442377587884
chr13:18199808-18199842:+	3.79844156791136	1.42721186971423
chr13:18237787-18237816:-	4.367698720411	0.734265309560141
chr13:18238501-18238542:-	23.3517525751869	0
chr13:18322104-18322123:+	8.35182194815314	29.9048324673431
chr13:18486308-18486364:+	4.35400709292776	19.6731006757951
chr13:19634852-19634860:+	6.19338727010154	1.04885098621082
chr13:19635107-19635137:+	4.61003518002546	2.8892604404624
chr13:19970295-19970313:+	0	30.319077931446
chr13:19971168-19971389:+	44.2752062318898	179.020969347458
chr13:19998263-19998265:+	8.34472133768197	0
chr13:2021105-2021119:+	0	2.57177916931139
chr13:20313806-20313936:+	6.6282952261814	6.62398733879637
chr13:21312163-21312237:+	3.50469275780694	2.6656337522354
chr13:22474827:-	1.84075852742796	0.499337683257543
chr13:22747627-22747717:+	7.75727990737838	20.0973933645188
chr13:23148758-23148779:-	7.42510217321676	1.81239199406742
chr13:23364618:-	0	2.59845166378612
chr13:23425834-23425927:+	85.161960112935	27.4987303059552
chr13:23430922-23431045:+	3.24693846094805	17.9790993158909
chr13:23622075:-	3.23254699229414	0
chr13:23808384-23808470:-	53.978055265581	17.8606749652906
chr13:24116085-24116116:+	15.596374128697	0
chr13:24116352-24116356:-	0	3.14197192304887
chr13:25060478:+	1.84075852742796	0
chr13:25097798-25097800:+	0.507797502877473	2.86124298027824
chr13:25306059-25306092:+	0	6.19779981853782
chr13:25306315-25306352:+	0	15.113075588639
chr13:25324735-25324782:+	0	3.74115723292095
chr13:25592928-25593127:-	5.41794194825962	31.6487785900986
chr13:25775657:-	0	1.90958935251074
chr13:26491731:+	1.26301999723581	0
chr13:26788069-26788090:-	8.47666131010367	4.40647985641709
chr13:27800727-27800827:+	27.8155923237846	2.3348675297079
chr13:27854586-27854620:+	28.1401136370653	10.2850431436349
chr13:27996310-27996368:-	64.2092065396803	3.77517945861278
chr13:28033778:-	1.26301999723581	0
chr13:28034178-28034204:-	1.93185050154162	2.38076895208287
chr13:28284969-28284972:+	8.16848865406822	0
chr13:28426517-28426549:-	4.22358164136225	0
chr13:29292519-29292561:-	51.9719362898405	94.6582256374455
chr13:29492606-29492695:+	10.4095814883707	2.20309507605904
chr13:29588346-29588360:-	3.64171172206818	0.679467987264227
chr13:29674380-29674428:+	6.20140737876188	0
chr13:29674559:+	0	1.14270556913483
chr13:29742324-29742341:-	6.50253123553631	4.5244174730156
chr13:29742447:-	1.55395495688285	0
chr13:29913682-29913813:-	10.1755913274407	6.73972068901265
chr13:30242604-30242607:-	1.6978202805716	4.04034590091183
chr13:30381515:-	2.12417140300366	0
chr13:30399823-30399885:-	33.0213056286999	22.6679518232037
chr13:30919113-30919129:+	4.58210535911131	6.88595830680453
chr13:31271037-31271103:-	19.3791836486967	13.9885674788335
chr13:31614370-31614393:-	8.74776538506698	2.95261048271079
chr13:31653766-31653801:+	116.465801993432	69.8923235355372
chr13:32078308:-	0.816178773945074	2.897640331777
chr13:32078416-32078480:-	3.31537172299372	13.3470423613402
chr13:32098760-32098768:+	2.6696266844794	0
chr13:32099312-32099357:+	23.3737991913705	19.996389439156
chr13:32184928-32184934:+	0	49.995986796113
chr13:32240120:+	2.68276984031481	0.237725020235517
chr13:32568545-32568555:+	0	2.6656337522354
chr13:33078062-33078064:-	1.40906259177372	3.62512721870128
chr13:33130438-33130475:+	3.34269397715029	9.68357473570702
chr13:33160065-33160159:+	16.0394867250879	53.7487139717497
chr13:33326446-33326485:+	8.05896930624471	46.6937750986212
chr13:33421111-33421136:+	1.63235754789015	12.1097092722681
chr13:334532:+	1.11567172759655	0
chr13:337952:+	1.84075852742796	0
chr13:33968013-33968035:-	6.01617625684133	38.4408199205554
chr13:34232055:+	0	1.42721186971423
chr13:34739250:-	0.507797502877473	1.14270556913483
chr13:34751546-34751564:-	7.33783034746938	0
chr13:3478015-3478044:+	1.40906259177372	6.3729832070491
chr13:3478720:-	0	1.04885098621082
chr13:34825309-34825373:-	1.93185050154162	3.33458160613884
chr13:35064475-35064515:-	6.52984628884835	1.6190437399483
chr13:35259925-35259945:-	13.61177824931	12.1974095691175
chr13:35294810:+	0	1.33191796587204
chr13:35294942:+	1.40906259177372	3.50202136486558
chr13:35295485-35295490:+	3.53680735256253	0
chr13:36028588-36028611:-	7.56363629840415	0
chr13:36144499-36144673:-	23.1629248213365	64.2902659284754
chr13:36145111-36145122:+	0	3.72873752954312
chr13:36588867:-	1.40906259177372	0
chr13:37026778-37026805:-	41.6782265265631	37.3419587288173
chr13:3707153-3707194:-	40.5488153321826	7.64010803612872
chr13:3708213:+	0	3.8069010093071
chr13:37954766-37954798:+	2.6696266844794	10.5057613351875
chr13:37969053:+	1.26301999723581	0
chr13:38032476-38032591:-	114.257630366318	184.0110868397
chr13:38053971:+	1.40906259177372	0
chr13:38239815-38240049:-	74.8026645677181	23.0955131634739
chr13:38240160-38240223:-	8.8876539152503	0
chr13:38240392-38240421:+	6.82159181395518	3.57710831904123
chr13:38404255-38404258:+	0	2.47606285592505
chr13:38455199:+	1.26301999723581	0
chr13:38554863-38554893:-	3.09852412327623	0
chr13:38561699-38561750:+	27.537037591464	15.4960553694947
chr13:38593594-38593625:+	18.6065032363386	10.7345636479766
chr13:38600440-38600449:+	4.96689786422578	9.33410791808699
chr13:38853685-38853687:-	3.96492993043161	0
chr13:38891014-38891037:+	1.17116944184272	11.3562430104969
chr13:38961771:+	0.507797502877473	1.04885098621082
chr13:39358965:+	0	3.60346043001909
chr13:39510104-39510121:+	0.507797502877473	5.24490952967872
chr13:39537079-39537105:+	3.52779477861798	0
chr13:39549611:+	0	1.04885098621082
chr13:39584323-39584365:+	21.8930058592542	2.1049541965882
chr13:39628919-39628960:-	18.5417352525709	30.2860398623855
chr13:3984186-3984237:-	8.11848004915187	21.4207943832123
chr13:40178573-40178575:-	1.11567172759655	2.897640331777
chr13:40615470-40615543:+	17.366048823831	9.60940433111961
chr13:41539875-41539928:-	16.6058250411137	2.94697957995086
chr13:41545743:-	4.44536413941924	6.40231337755221
chr13:41855117-41855120:-	4.38756598049883	19.5287585721163
chr13:41881424:-	2.95863612863729	0
chr13:42019530-42019575:+	24.1728103237563	5.59033898254674
chr13:42029119:+	0	1.23707261652025
chr13:42185588:-	0	1.6190437399483
chr13:42188990-42189032:-	0.507797502877473	11.4468420881853
chr13:42189194-42189277:-	86.3355090386809	17.154694443451
chr13:42189882:-	0	1.23707261652025
chr13:42574677:+	1.55395495688285	0
chr13:42593090:-	0	6.08644815236396
chr13:42615849-42615906:-	28.971689971744	16.4617475590564
chr13:42666423-42666451:-	14.8883160095506	89.5021987559734
chr13:42738819-42738848:+	15.4721684277237	41.3103270814489
chr13:42775527-42775529:+	0.507797502877473	8.84300490807923
chr13:42775703-42775712:+	0	7.39470399156818
chr13:42833145-42833224:-	17.4012104819974	0
chr13:42866727-42866795:-	18.4571493732882	10.5222815589849
chr13:42926338-42926369:+	13.3301795995247	0
chr13:42926628-42926727:+	52.594411653555	112.499189671252
chr13:43022759-43022779:-	6.77241230523015	6.12051826733781
chr13:43031379:+	1.55395495688285	1.14270556913483
chr13:43197380-43197386:-	3.09098709569194	5.72660040521697
chr13:43392508-43392565:+	4.367446965051	0
chr13:43616999:+	5.63306401057913	1.42721186971423
chr13:43643187-43643192:+	0	18.5612684313894
chr13:43896695-43896743:+	27.2494237028695	0
chr13:44596957-44596962:-	3.38719140023947	21.39617259021
chr13:44597272-44597322:+	7.10785166740908	42.8727429453485
chr13:45081180-45081185:+	13.0032456230022	33.2526128193639
chr13:45160792-45160795:-	14.7491095487139	6.00123494842309
chr13:45514882-45514926:-	20.1216160939406	0
chr13:46321951-46322004:-	12.4670281700592	15.189904384036
chr13:46325240-46325295:+	9.55199218977777	0
chr13:46325599-46325777:+	36.1746862721204	7.04398084852588
chr13:46346283-46346328:-	20.6372063639342	18.5079430594766
chr13:46390590-46390652:+	46.7270735366701	139.74181982569
chr13:46527489-46527532:+	0	11.3179909317113
chr13:46911896-46911929:-	1.17116944184272	2.47606285592505
chr13:46912340-46912347:-	1.3267438779305	3.5234745212177
chr13:47039958-47039961:+	6.31926313757937	15.5278358903835
chr13:47181713:-	0	3.09825376388735
chr13:47190122:-	0	1.33191796587204
chr13:47348040-47348071:-	4.13155049693879	19.168397693202
chr13:47429682-47429728:-	33.2587856553222	36.5011071805586
chr13:47429841:-	2.54403225998633	0
chr13:47436478-47436561:-	40.6025087067677	1.33191796587204
chr13:47441791-47441862:+	19.6749571925299	29.4627493493095
chr13:47784390-47784425:-	29.8535696570084	24.3644670058189
chr13:47916971:+	2.95863612863729	0
chr13:48069188:+	0	1.71553786619054
chr13:48120624-48120660:-	3.78905999170744	0
chr13:48120805:+	1.11567172759655	0
chr13:48186987-48187042:+	43.4223110612554	35.7196630375018
chr13:49151275:+	0	2.69794076662971
chr13:49151838:+	0	1.04885098621082
chr13:50715090-50715112:-	13.8165998146664	0.410783732988512
chr13:50985384-50985427:-	18.4887825220475	2.41903428300036
chr13:51306216-51306247:-	16.1286893350152	2.797672835231
chr13:51350629-51350648:-	6.14536460842097	24.7430700261203
chr13:51383021-51383028:-	2.81697495411866	2.29005666975738
chr13:51404701-51404747:-	49.9653612191091	1.64204325239237
chr13:51416795-51416865:+	7.16542530738277	41.2944155499786
chr13:51430656-51430730:+	14.4027409492389	13.8997087821181
chr13:51487264-51487328:+	19.9498083208802	1.75069344628586
chr13:51510480-51510538:+	1.6978202805716	82.5133906758648
chr13:51731810-51731831:-	5.63793582390182	26.3064587349458
chr13:51791852:+	0.507797502877473	1.52292818310057
chr13:52001197-52001202:-	5.49732177367631	0
chr13:52004024-52004064:+	5.69410076092095	4.83431861651828
chr13:52028286-52028327:+	0.816178773945074	9.72218021249445
chr13:52039827-52039871:+	1.26301999723581	13.2909359475339
chr13:52114880:-	18.8739040688607	0
chr13:52131774-52131809:-	8.0047424452726	5.55643029212469
chr13:52310469-52310518:-	6.62272702010816	7.65278520000397
chr13:52347535-52347555:-	11.4491180911733	0
chr13:52347634-52347650:+	3.10688287234531	4.11577302432401
chr13:52479780:-	0	1.23707261652025
chr13:52514485-52514511:+	27.9893292638164	34.8217328185507
chr13:52524656-52524701:-	44.5261164849316	35.7429075360938
chr13:52524825-52524826:+	5.42766575402897	0
chr13:52666499-52666576:+	105.192327451999	44.5338196416841
chr13:52836122:-	0	1.14270556913483
chr13:53024178-53024194:-	1.40906259177372	4.01706352601943
chr13:53024470:-	1.84075852742796	1.71553786619054
chr13:53025285:-	0.507797502877473	1.81239199406742
chr13:53239832-53239836:-	3.65970398758288	0.237725020235517
chr13:53239970-53240146:-	16.4447005859527	1.50613937116403
chr13:53590599-53590671:+	37.958402155677	1.14270556913483
chr13:53668881-53668910:-	31.363717780135	24.0086445858458
chr13:53798203-53798223:+	2.36119221953685	2.69794076662971
chr13:53812473-53812548:-	2.49020820132071	10.859284757699
chr13:53823420:+	1.11567172759655	0
chr13:53871473-53871511:-	18.8362347055447	15.6665503198211
chr13:53880004-53880010:+	6.22470493623761	1.965524828964
chr13:53890824-53890838:+	4.88282219122557	6.28592188135369
chr13:53936576-53936674:-	5.98896207727225	8.07079118996941
chr13:53955414-53955461:-	4.48391235600004	9.9503067850495
chr13:54033340:-	3.36883000571648	0
chr13:54033831-54033881:-	19.1462073394424	2.00786804964378
chr13:54046990:-	1.11567172759655	0
chr13:54047258-54047304:-	5.76045918457484	6.391657011395
chr13:54047388-54047420:+	4.07868927625312	0
chr13:54047869:+	1.11567172759655	0
chr13:54055807-54055809:-	2.51399905451667	7.35594105036967
chr13:54076881:-	2.82096086978316	0
chr13:54137313-54137387:-	21.1913075288608	3.83113154942955
chr13:54137860:-	1.40906259177372	0
chr13:54152019-54152020:+	3.22089235876422	6.56458455544317
chr13:54297685-54297713:-	15.1362047581367	38.5917463118953
chr13:54332506-54332540:+	1.01559500575495	7.85985261066223
chr13:5441656-5441694:+	0	12.3305832837407
chr13:54459921-54460058:-	9.45019055109452	20.6061388419799
chr13:54470891-54470903:-	3.58875105820472	4.48572314867106
chr13:54471024-54471058:-	11.2713464082718	11.1300107514348
chr13:54471188-54471204:+	1.84075852742796	3.90889372480028
chr13:54479651-54479687:+	4.57763313895011	16.5044078162874
chr13:54574615-54574635:-	3.3422187684167	9.88612754649674
chr13:5466015:+	0	2.20309507605904
chr13:54695717:-	1.84075852742796	9.28713049569989
chr13:54853862-54853866:+	5.35485242932434	8.62650853615994
chr13:54867707-54867795:-	259.767487445835	2.37910595588543
chr13:54887604-54887665:+	7.53667413510388	11.0827399775583
chr13:54945151-54945205:-	98.9480492244404	114.977813043488
chr13:54989457-54989543:-	13.0881903629314	37.6371466900516
chr13:55025621-55025627:-	2.96084027780741	0
chr13:55054021:-	0	1.04885098621082
chr13:55054338-55054438:+	97.42092406112	91.1367570807659
chr13:55072195-55072239:-	14.4745210007641	0
chr13:55097752-55097801:+	5.95997681810626	21.7032003782897
chr13:56590811-56590818:-	0	3.71169615152712
chr13:56606265:-	1.40906259177372	0
chr13:57088806:-	0	3.19888680612442
chr13:57088985:-	0	1.42721186971423
chr13:57089196:-	0	1.04885098621082
chr13:57347400-57347478:+	38.2838760745203	6.12811282600991
chr13:57357806-57357828:+	216.433150812864	17.8218499547725
chr13:57370584-57370685:-	109.031436487655	0
chr13:57381136-57381238:+	252.705941774764	319.952889706929
chr13:57381871:+	1.40906259177372	0.323481576571628
chr13:57401451-57401507:-	101.433167441319	104.832719264265
chr13:57466358:+	2.40471358481915	0
chr13:57466648-57466669:+	3.94578983755062	0.323481576571628
chr13:57466685:-	1.55395495688285	0.679467987264227
[truncated: 14,550 more rows]
