# Supplementary material for: Evolution of tissue and developmental specificity of transcription start sites in Bos taurus indicus
Source: Commun Biol. 2021 Jul 1;4:829. doi: 10.1038/s42003-021-02340-6 (PMC8249380; doi:10.1038/s42003-021-02340-6)
Supplement: Supplementary file 11 — Supplementary Data10 [file 42003_2021_2340_MOESM11_ESM.xlsx]

## Sheet: data5
A) Bos indicus liver								B) Bos taurus liver										C) Bos indicus lung
sub-species	chr	Gene	shifting score	dominant TSS position (bp)	consensus TSS expression (TPM)	FDR		sub-species	chr	Gene	shifting score	dominant TSS position (bp)	consensus TSS expression (TPM)	FDR				sub-species	chr	Gene	shifting score	dominant TSS position (bp)	consensus TSS expression (TPM)	FDR
Adult	chr18	AARS1	0.577458	1791791	18.6086	4.28661e-06		Fetal	chr3	AGXT	0.668596	120153745	92.2169	6.24107e-13				Adult	chr19	ACTG1	0.263119	51259442	4621.08	0
Fetal	chr18	AARS1	0.577458	1791801	41.0544	4.28661e-06		Adult	chr3	AGXT	0.668596	120153905	49.6663	6.24107e-13				Fetal	chr19	ACTG1	0.263119	51259442	4246.72	0
Adult	chr4	ABCB8	0.670075	113605826	22.7045	0.00391675		Fetal	chr8	ALAD	0.234697	102652297	254.147	0.000159207				Adult	chr8	ANXA1	0.275657	49321612	53.8525	0.00838149
Fetal	chr4	ABCB8	0.670075	113605810	12.5126	0.00391675		Adult	chr8	ALAD	0.234697	102652262	228.363	0.000159207				Fetal	chr8	ANXA1	0.275657	49321521	27.8685	0.00838149
Adult	chr17	ACACB	0.528487	63975482	30.8407	0.00620932		Fetal	chr11	APOB	0.115603	77885995	1015.88	3.28134e-05				Adult	chr13	ARL5B	0.429798	20313864	40.0655	0.0336165
Fetal	chr17	ACACB	0.528487	63975481	21.6525	0.00620932		Adult	chr11	APOB	0.115603	77885995	1227.63	3.28134e-05				Fetal	chr13	ARL5B	0.429798	20313936	32.4696	0.0336165
Adult	chr2	ACSL3	0.416481	111037694	14.5922	0.00805563		Fetal	chr26	CPN1	0.529326	20993585	62.118	1.6014e-05				Adult	chr7	ATOX1	0.404792	62957525	47.2109	0.00581993
Fetal	chr2	ACSL3	0.416481	111037697	33.5255	0.00805563		Adult	chr26	CPN1	0.529326	20993371	33.8887	1.6014e-05				Fetal	chr7	ATOX1	0.404792	62957548	56.6837	0.00581993
Adult	chr13	ACSS2	0.755627	64186808	23.09	3.14048e-06		Fetal	chr11	ENG	0.243106	98529669	83.3159	0.0124176				Adult	chr1	ATP5PF	0.334413	10691773	191.186	1.83516e-07
Fetal	chr13	ACSS2	0.755627	64186761	36.5343	3.14048e-06		Adult	chr11	ENG	0.243106	98529642	50.4799	0.0124176				Fetal	chr1	ATP5PF	0.334413	10691773	193.645	1.83516e-07
Adult	chr19	ACTG1	0.293038	51259442	1053.53	0		Fetal	chr19	GABARAP	0.196201	26956159	290.875	0.000941732				Adult	chr18	BCL3	0.460917	52520132	52.8006	0.0134051
Fetal	chr19	ACTG1	0.293038	51259442	435.126	0		Adult	chr19	GABARAP	0.196201	26956056	267.61	0.000941732				Fetal	chr18	BCL3	0.460917	52519981	16.705	0.0134051
Adult	chr18	ACTN4	0.410079	48402809	169.345	0		Fetal	chrX	GJB1	0.165342	79428746	306.827	0.0411802				Adult	chr16	CAPN2	0.398608	27080037	70.3186	2.95637e-06
Fetal	chr18	ACTN4	0.410079	48402809	235.27	0		Adult	chrX	GJB1	0.165342	79428746	320.202	0.0411802				Fetal	chr16	CAPN2	0.398608	27079998	99.0256	2.95637e-06
Adult	chr26	ACTR1A	0.309074	23104847	32.8467	0.00579602		Fetal	chr13	GNAS	0.185424	57484014	864.797	3.28134e-05				Adult	chr19	CASKIN2	0.368974	56029038	69.5767	0.00181049
Fetal	chr26	ACTR1A	0.309074	23104832	55.3025	0.00579602		Adult	chr13	GNAS	0.185424	57484014	124.713	3.28134e-05				Fetal	chr19	CASKIN2	0.368974	56028986	48.3204	0.00181049
Adult	chr11	AGPAT2	0.504038	104100142	56.4026	1.98229e-05		Fetal	chr26	HABP2	0.304743	34026880	103.15	0.0266191				Adult	chr4	CASP2	0.533022	106677745	23.9867	0.0174455
Fetal	chr11	AGPAT2	0.504038	104100222	40.6985	1.98229e-05		Adult	chr26	HABP2	0.304743	34026822	103.617	0.0266191				Fetal	chr4	CASP2	0.533022	106677796	40.736	0.0174455
Adult	chr21	AKAP13	0.763193	16215504	42.2757	0.000172464		Fetal	chr10	LIPC	0.305692	51859052	71.8016	1.17829e-06				Adult	chr15	CD44	0.164463	65649606	173.429	0.000326856
Fetal	chr21	AKAP13	0.763193	16215476	14.6193	0.000172464		Adult	chr10	LIPC	0.305692	51859064	132.27	1.17829e-06				Fetal	chr15	CD44	0.164463	65649606	119.319	0.000326856
Adult	chr25	ALDOA	0.553964	26217149	63.8714	4.17199e-07		Fetal	chr18	MT1E	0.496492	24035788	1392.63	0				Adult	chr19	CLDN7	0.322988	26972223	155.29	3.12274e-05
Fetal	chr25	ALDOA	0.553964	26217173	61.4386	4.17199e-07		Adult	chr18	MT1E	0.496492	24035790	1268.31	0				Fetal	chr19	CLDN7	0.322988	26972223	124.326	3.12274e-05
Adult	chr5	ALG12	0.610491	119312105	17.9248	0.0491325		Fetal	chr7	PRKCSH	0.616087	15812094	16.1111	0.0372893				Adult	chr16	CSRP1	0.112607	80847175	530.666	0.00196519
Fetal	chr5	ALG12	0.610491	119312107	14.9021	0.0491325		Adult	chr7	PRKCSH	0.616087	15811980	23.0312	0.0372893				Fetal	chr16	CSRP1	0.112607	80847175	313.624	0.00196519
Adult	chr6	ANXA5	0.518243	3557592	46.0872	0.00017276		Fetal	chr28	PRXL2A	0.258194	35805551	237.164	0.000277546				Adult	chr1	CSTB	0.28517	143850386	167.09	4.22363e-05
Fetal	chr6	ANXA5	0.518243	3557557	27.1938	0.00017276		Adult	chr28	PRXL2A	0.258194	35805551	30.4941	0.000277546				Fetal	chr1	CSTB	0.28517	143850400	152.595	4.22363e-05
Adult	chr19	AP2B1	0.503686	14757684	39.4247	0.00160709		Fetal	chr8	PTGR1	0.29075	100994126	99.4626	0.0287991				Adult	chr10	DAD1	0.372578	22229562	107.775	9.76788e-05
Fetal	chr19	AP2B1	0.503686	14757712	38.6425	0.00160709		Adult	chr8	PTGR1	0.29075	100994126	87.7786	0.0287991				Fetal	chr10	DAD1	0.372578	22229585	88.9479	9.76788e-05
Adult	chr13	APMAP	0.237789	42615850	16.4617	0.0292557		Fetal	chr29	RPLP2	0.213695	50558828	78.6115	0.0276898				Adult	chr5	DCN	0.288148	21053264	199.36	2.47968e-08
Fetal	chr13	APMAP	0.237789	42615850	28.9717	0.0292557		Adult	chr29	RPLP2	0.213695	50558827	186.794	0.0276898				Fetal	chr5	DCN	0.288148	21053378	274.814	2.47968e-08
Adult	chr17	ARPC3	0.191659	54336923	10.9828	0.00210419		Fetal	chr18	RPS11	0.103487	55950530	470.737	0.00637334				Adult	chr25	ELN	0.347294	33310414	189.424	1.07968e-07
Fetal	chr17	ARPC3	0.191659	54336895	62.2129	0.00210419		Adult	chr18	RPS11	0.103487	55950530	513.046	0.00637334				Fetal	chr25	ELN	0.347294	33310414	181.021	1.07968e-07
Adult	chr13	ATP5F1C	0.647914	16109757	89.7469	0		Fetal	chr26	SCD	0.563375	21263953	115.44	0				Adult	chr18	ERCC1	0.183719	53039119	42.8916	0.000457856
Fetal	chr13	ATP5F1C	0.647914	16109746	108.358	0		Adult	chr26	SCD	0.563375	21263953	228.098	0				Fetal	chr18	ERCC1	0.183719	53039119	109.876	0.000457856
Adult	chr7	ATP5F1D	0.583032	43683669	70.3676	3.1579e-08		Fetal	chr19	VTN	0.12967	19858842	817.734	0				Adult	chr19	GABARAP	0.171904	26956056	680.338	0
Fetal	chr7	ATP5F1D	0.583032	43683681	59.9457	3.1579e-08		Adult	chr19	VTN	0.12967	19858846	1065.16	0				Fetal	chr19	GABARAP	0.171904	26956159	859.86	0
Adult	chr13	ATP5F1E	0.423907	57357808	17.8218	9.5519e-10												Adult	chr5	GABARAPL1	0.122205	99773996	109.582	0.0454274
Fetal	chr13	ATP5F1E	0.423907	57357821	216.433	9.5519e-10												Fetal	chr5	GABARAPL1	0.122205	99773996	77.1131	0.0454274
Adult	chr25	ATP5MF	0.112217	36953523	145.731	2.15651e-06												Adult	chr28	GLUD1	0.61546	41648964	85.5601	5.00901e-12
Fetal	chr25	ATP5MF	0.112217	36953523	196.945	2.15651e-06												Fetal	chr28	GLUD1	0.61546	41648964	87.6358	5.00901e-12
Adult	chr1	ATP5PO	0.44739	1643702	51.0085	0												Adult	chr20	HMGCS1	0.331422	31431223	40.9812	0.0138218
Fetal	chr1	ATP5PO	0.44739	1643695	131.185	0												Fetal	chr20	HMGCS1	0.331422	31431193	22.2696	0.0138218
Adult	chrX	ATP6AP1	0.463334	37488973	35.8402	7.77905e-07												Adult	chr23	HSP90AB1	0.102112	17752482	525.486	3.65226e-06
Fetal	chrX	ATP6AP1	0.463334	37489009	91.4302	7.77905e-07												Fetal	chr23	HSP90AB1	0.102112	17752482	982.678	3.65226e-06
Adult	chr20	ATP6V0E1	0.19304	4732518	259.012	0.00602328												Adult	chr17	HSPB8	0.515768	56169852	72.7668	3.08113e-06
Fetal	chr20	ATP6V0E1	0.19304	4732518	208.185	0.00602328												Fetal	chr17	HSPB8	0.515768	56169852	67.1234	3.08113e-06
Adult	chr11	ATRAID	0.116945	72419519	26.6412	3.07622e-06												Adult	chr5	KRT18	0.175641	27002115	275.154	1.37691e-07
Fetal	chr11	ATRAID	0.116945	72419515	86.8695	3.07622e-06												Fetal	chr5	KRT18	0.175641	27002115	140.464	1.37691e-07
Adult	chr11	AUP1	0.267518	10110632	155.048	0.00154496												Adult	chr11	LAPTM4A	0.215534	78796751	249.115	2.43748e-06
Fetal	chr11	AUP1	0.267518	10110624	103.398	0.00154496												Fetal	chr11	LAPTM4A	0.215534	78796751	308.363	2.43748e-06
Adult	chr8	B4GALT1	0.669757	74914387	22.3593	0.00192998												Adult	chr21	MFGE8	0.233183	20482504	203.259	0.000794885
Fetal	chr8	B4GALT1	0.669757	74914388	21.2753	0.00192998												Fetal	chr21	MFGE8	0.233183	20482528	215.802	0.000794885
Adult	chr26	BAG3	0.605827	39775457	35.7832	0.000151111												Adult	chr21	MORF4L1	0.214768	25176710	310.246	1.09179e-05
Fetal	chr26	BAG3	0.605827	39775270	21.0884	0.000151111												Fetal	chr21	MORF4L1	0.214768	25176710	350.346	1.09179e-05
Adult	chr29	BANF1	0.325586	44093733	232.338	0												Adult	chr4	MTPN	0.192136	99827025	88.3172	0.000986791
Fetal	chr29	BANF1	0.325586	44093736	450.302	0												Fetal	chr4	MTPN	0.192136	99827159	10.5055	0.000986791
Adult	chr22	BAP1	0.351781	48479186	31.8645	0.0483771												Adult	chr25	NTAN1	0.354188	13716968	58.4259	0.0491302
Fetal	chr22	BAP1	0.351781	48479208	37.5955	0.0483771												Fetal	chr25	NTAN1	0.354188	13716946	65.7114	0.0491302
Adult	chrX	BCAP31	0.591051	36955645	11.2004	0.00289462												Adult	chr19	PFN1	0.293949	26447390	2252.74	0
Fetal	chrX	BCAP31	0.591051	36955665	55.8011	0.00289462												Fetal	chr19	PFN1	0.293949	26447390	1770.79	0
Adult	chr5	BCL2L13	0.354765	109082250	151.036	4.8295e-07												Adult	chr7	PGLS	0.156027	5599147	46.817	0.00355638
Fetal	chr5	BCL2L13	0.354765	109082250	150.232	4.8295e-07												Fetal	chr7	PGLS	0.156027	5599147	144.197	0.00355638
Adult	chr25	BFAR	0.717202	13548041	21.8609	0.000281587												Adult	chr25	PHKG2	0.739818	26869329	18.1117	0.0163554
Fetal	chr25	BFAR	0.717202	13548189	23.2167	0.000281587												Fetal	chr25	PHKG2	0.739818	26869486	17.2256	0.0163554
Adult	chrX	BGN	0.288392	36728459	131.144	0.00261877												Adult	chr22	SEC13	0.4487	54361315	29.3959	0.0123202
Fetal	chrX	BGN	0.288392	36728459	100.519	0.00261877												Fetal	chr22	SEC13	0.4487	54361312	60.848	0.0123202
Adult	chr8	BIN3	0.600146	69973853	26.2053	5.99163e-05												Adult	chr25	SULT1A1;SLX1A	0.538833	26126989	407.792	0
Fetal	chr8	BIN3	0.600146	69973833	35.8113	5.99163e-05												Fetal	chr25	SULT1A1;SLX1A	0.538833	26127025	31.7105	0
Adult	chr22	BRK1	0.844925	16732198	20.4881	4.30287e-08												Adult	chr19	TAX1BP3	0.256436	24365269	191.11	0.000717292
Fetal	chr22	BRK1	0.844925	16732209	39.342	4.30287e-08												Fetal	chr19	TAX1BP3	0.256436	24365269	141.055	0.000717292
Adult	chr21	BTBD1	0.839492	24995388	30.3269	1.77725e-07												Adult	chr8	TXN	0.497548	99811599	193.345	0
Fetal	chr21	BTBD1	0.839492	24995373	23.0835	1.77725e-07												Fetal	chr8	TXN	0.497548	99811599	188.775	0
Adult	chr5	BTG1	0.116576	22014845	1852.59	0.0104752												Adult	chr6	WDR1	0.256641	105332611	108.813	0.00617223
Fetal	chr5	BTG1	0.116576	22014845	238.239	0.0104752												Fetal	chr6	WDR1	0.256641	105332623	126.805	0.00617223
Adult	chrX	C1GALT1C1	0.384356	5175537	41.3153	0.000165833
Fetal	chrX	C1GALT1C1	0.384356	5175539	16.0263	0.000165833
Adult	chr23	C23H6orf89	0.177805	10795473	69.5706	0.0379847
Fetal	chr23	C23H6orf89	0.177805	10795494	49.2706	0.0379847
Adult	chr5	C5H12orf29	0.70201	17826843	24.3052	0.000255777
Fetal	chr5	C5H12orf29	0.70201	17826850	14.1936	0.000255777
Adult	chr5	C5H12orf73	0.525993	67626450	20.9759	0.0173048
Fetal	chr5	C5H12orf73	0.525993	67626477	10.8812	0.0173048
Adult	chr7	C7H5orf15	0.291583	45661084	25.7128	0.00338072
Fetal	chr7	C7H5orf15	0.291583	45661052	66.8985	0.00338072
Adult	chr14	CA2	0.291473	77012331	10.2018	0.0306275
Fetal	chr14	CA2	0.291473	77012211	187.279	0.0306275
Adult	chr19	CALCOCO2	0.599343	37702406	28.0797	9.29229e-08
Fetal	chr19	CALCOCO2	0.599343	37702394	49.1313	9.29229e-08
Adult	chr18	CALM3	0.220444	53737059	168.478	0.000700151
Fetal	chr18	CALM3	0.220444	53737020	180.994	0.000700151
Adult	chr3	CAP1	0.646018	106065763	73.5366	0
Fetal	chr3	CAP1	0.646018	106065747	108.936	0
Adult	chr15	CAT	0.110101	64975269	22.4675	0.00643636
Fetal	chr15	CAT	0.110101	64975296	79.0818	0.00643636
Adult	chr8	CCDC25	0.75149	11023022	12.7859	0.000170024
Fetal	chr8	CCDC25	0.75149	11023037	24.3506	0.000170024
Adult	chr19	CCDC47	0.36048	48032920	21.9555	0.0361993
Fetal	chr19	CCDC47	0.36048	48032899	12.2783	0.0361993
Adult	chr3	CCT3	0.47293	14486615	68.7254	2.12141e-05
Fetal	chr3	CCT3	0.47293	14486625	65.3571	2.12141e-05
Adult	chr5	CD63	0.543049	57529540	142.39	1.83917e-08
Fetal	chr5	CD63	0.543049	57529589	51.798	1.83917e-08
Adult	chr7	CD74	0.435041	61755610	23.2953	0.00102208
Fetal	chr7	CD74	0.435041	61755610	103.923	0.00102208
Adult	chr5	CD9	0.392447	104159345	89.7068	6.02686e-06
Fetal	chr5	CD9	0.392447	104159352	94.3008	6.02686e-06
Adult	chr29	CDHR5	0.964105	50687450	75.9833	6.50077e-13
Fetal	chr29	CDHR5	0.964105	50687436	23.1586	6.50077e-13
Adult	chr7	CDKN2AIPNL	0.771018	45972424	95.6634	2.82704e-09
Fetal	chr7	CDKN2AIPNL	0.771018	45972420	24.3427	2.82704e-09
Adult	chr3	CGN	0.640585	19277382	24.7437	0.00392541
Fetal	chr3	CGN	0.640585	19277412	17.792	0.00392541
Adult	chr14	CHRAC1	0.665467	3156487	11.8167	0.00261456
Fetal	chr14	CHRAC1	0.665467	3156405	20.0775	0.00261456
Adult	chr10	CHURC1	0.490099	77048110	66.3641	2.23339e-05
Fetal	chr10	CHURC1	0.490099	77048110	48.8379	2.23339e-05
Adult	chr18	CIAO2B	0.891298	34637045	26.1563	1.70167e-10
Fetal	chr18	CIAO2B	0.891298	34636999	43.2714	1.70167e-10
Adult	chr21	CIB1	0.340702	21621931	104.769	0.0028259
Fetal	chr21	CIB1	0.340702	21621929	49.1415	0.0028259
Adult	chr21	CINP	0.905551	67146954	13.8735	3.99976e-06
Fetal	chr21	CINP	0.905551	67146957	31.8739	3.99976e-06
Adult	chr21	CKB	0.9733	68161293	211.2	0
Fetal	chr21	CKB	0.9733	68161297	214.898	0
Adult	chr19	CLDN7	0.551166	26972248	114.021	0.00503642
Fetal	chr19	CLDN7	0.551166	26972223	13.7325	0.00503642
Adult	chr23	CLIC1	0.236995	27575617	122.401	0.0491325
Fetal	chr23	CLIC1	0.236995	27575617	73.0783	0.0491325
Adult	chr2	CLIC4	0.214263	128188591	247.349	1.96424e-11
Fetal	chr2	CLIC4	0.214263	128188587	64.4567	1.96424e-11
Adult	chr20	CLPTM1L	0.298438	71117497	19.0374	0.0479791
Fetal	chr20	CLPTM1L	0.298438	71117500	36.7298	0.0479791
Adult	chr8	CLTA	0.59178	60474092	34.9321	4.5126e-08
Fetal	chr8	CLTA	0.59178	60474074	51.6566	4.5126e-08
Adult	chr12	CLYBL	0.61679	76430719	20.417	0.0255768
Fetal	chr12	CLYBL	0.61679	76430710	16.3399	0.0255768
Adult	chr22	CMTM7	0.701773	6821804	32.8598	1.61478e-05
Fetal	chr22	CMTM7	0.701773	6821833	27.4684	1.61478e-05
Adult	chr4	COA1	0.430487	77371252	22.4735	0.000596902
Fetal	chr4	COA1	0.430487	77371252	35.5742	0.000596902
Adult	chr18	COG8	0.286027	36480940	15.4971	0.0443661
Fetal	chr18	COG8	0.286027	36480940	26.5129	0.0443661
Adult	chr1	COMMD2	0.919391	118403852	19.5769	6.63815e-05
Fetal	chr1	COMMD2	0.919391	118403850	13.8405	6.63815e-05
Adult	chr13	COMMD3	0.381951	23425872	27.4987	2.87754e-09
Fetal	chr13	COMMD3	0.381951	23425884	85.162	2.87754e-09
Adult	chr17	COMT	0.567328	72900689	45.6998	2.53271e-05
Fetal	chr17	COMT	0.567328	72900715	29.3447	2.53271e-05
Adult	chr3	COPA	0.624929	9350658	14.5155	0.00148801
Fetal	chr3	COPA	0.624929	9350622	42.7053	0.00148801
Adult	chr3	COPS9	0.793745	119666636	13.5707	1.64985e-06
Fetal	chr3	COPS9	0.793745	119666676	41.4108	1.64985e-06
Adult	chr6	COQ2	0.894279	98065050	12.8016	0.000164411
Fetal	chr6	COQ2	0.894279	98065057	18.1837	0.000164411
Adult	chr29	CORO1B	0.241251	45335272	15.723	0.0148284
Fetal	chr29	CORO1B	0.241251	45335244	37.0501	0.0148284
Adult	chr1	COX17	0.608163	64432936	10.2057	0.000787308
Fetal	chr1	COX17	0.608163	64432905	55.9024	0.000787308
Adult	chr18	COX6B1	0.282594	46378496	382.45	6.10128e-06
Fetal	chr18	COX6B1	0.282594	46378496	139.914	6.10128e-06
Adult	chr29	COX8A	0.659511	42308287	1362.48	0
Fetal	chr29	COX8A	0.659511	42308338	475.012	0
Adult	chr13	CST3	0.789792	42189277	17.1547	5.71546e-07
Fetal	chr13	CST3	0.789792	42189202	86.3355	5.71546e-07
Adult	chr29	CTSD	0.133612	49712812	147.191	0.000186909
Fetal	chr29	CTSD	0.133612	49712764	221.151	0.000186909
Adult	chr29	CTSF	0.665483	44602370	37.5635	1.78761e-12
Fetal	chr29	CTSF	0.665483	44602450	70.9301	1.78761e-12
Adult	chr23	CUTA	0.627303	7593566	22.7904	0.026059
Fetal	chr23	CUTA	0.627303	7593566	14.1823	0.026059
Adult	chr28	CXCL12	0.487339	45022421	334.032	2.68503e-07
Fetal	chr28	CXCL12	0.487339	45022421	43.5175	2.68503e-07
Adult	chr3	CZIB	0.687241	93014865	20.6065	2.07804e-05
Fetal	chr3	CZIB	0.687241	93014860	29.8909	2.07804e-05
Adult	chr20	DAP	0.678247	62513842	119.259	0
Fetal	chr20	DAP	0.678247	62513847	64.7633	0
Adult	chr2	DBI	0.416066	71192427	31.3068	0.0474366
Fetal	chr2	DBI	0.416066	71192422	29.2423	0.0474366
Adult	chr1	DBR1	0.818619	130943052	10.3832	0.026477
Fetal	chr1	DBR1	0.818619	130943030	10.099	0.026477
Adult	chr8	DCAF12	0.793915	75530443	38.4947	2.17223e-12
Fetal	chr8	DCAF12	0.793915	75530444	57.1823	2.17223e-12
Adult	chr7	DDX41	0.53627	39017051	36.7828	0.00151098
Fetal	chr7	DDX41	0.53627	39017051	32.2127	0.00151098
Adult	chr17	DGCR6L	0.248786	73128222	14.6309	0.00430971
Fetal	chr17	DGCR6L	0.248786	73128230	44.7513	0.00430971
Adult	chr10	DHRS1	0.948284	20871379	12.8273	0.00017276
Fetal	chr10	DHRS1	0.948284	20871421	15.0232	0.00017276
Adult	chrX	DKC1	0.222235	36222822	19.1745	0.00900843
Fetal	chrX	DKC1	0.222235	36222822	39.6655	0.00900843
Adult	chr12	DNAJC15	0.841553	13141616	11.1761	0.00284003
Fetal	chr12	DNAJC15	0.841553	13141613	14.0098	0.00284003
Adult	chr3	DPM3	0.418697	15462247	78.2685	0.00131615
Fetal	chr3	DPM3	0.418697	15462256	41.554	0.00131615
Adult	chr11	DPY30	0.165029	14678492	20.6554	0.00587413
Fetal	chr11	DPY30	0.165029	14678489	78.2849	0.00587413
Adult	chr21	DYNC1H1	0.288702	66850745	36.0214	0.0204257
Fetal	chr21	DYNC1H1	0.288702	66850745	59.7784	0.0204257
Adult	chr1	EAF2	0.495402	66294113	26.844	0.0492343
Fetal	chr1	EAF2	0.495402	66294112	21.8004	0.0492343
Adult	chr18	ECH1	0.955736	48554390	14.651	5.90671e-07
Fetal	chr18	ECH1	0.955736	48554398	35.2323	5.90671e-07
Adult	chr18	EDC4	0.580883	35370795	26.8532	0.0374436
Fetal	chr18	EDC4	0.580883	35370794	14.0166	0.0374436
Adult	chr13	EDEM2	0.516422	64420842	18.4902	0.00113064
Fetal	chr13	EDEM2	0.516422	64420852	28.5329	0.00113064
Adult	chr2	EEF1B2	0.188556	94490384	285.585	1.13967e-13
Fetal	chr2	EEF1B2	0.188556	94490381	29.6621	1.13967e-13
Adult	chr21	EGLN3	0.592248	44416201	37.6803	0.0121039
Fetal	chr21	EGLN3	0.592248	44416166	10.403	0.0121039
Adult	chr22	EIF1B	0.556244	13170299	30.7966	0.00324683
Fetal	chr22	EIF1B	0.556244	13170216	27.7292	0.00324683
Adult	chr7	EIF3G	0.461765	14675556	102.207	9.80223e-07
Fetal	chr7	EIF3G	0.461765	14675551	73.746	9.80223e-07
Adult	chr2	EIF3I	0.194622	121306038	13.6001	0.0293003
Fetal	chr2	EIF3I	0.194622	121306020	58.7341	0.0293003
Adult	chr5	EIF3L	0.800373	109663264	22.58	4.5126e-08
Fetal	chr5	EIF3L	0.800373	109663235	37.1041	4.5126e-08
Adult	chr19	EIF4A3	0.527132	52468468	26.9155	0.00228541
Fetal	chr19	EIF4A3	0.527132	52468463	42.4578	0.00228541
Adult	chr27	EIF4EBP1	0.313803	33247041	11.0066	0.00251175
Fetal	chr27	EIF4EBP1	0.313803	33247070	37.9998	0.00251175
Adult	chr21	EIF5	0.500894	67987919	38.9452	0.000143517
Fetal	chr21	EIF5	0.500894	67987965	47.5176	0.000143517
Adult	chr25	ELOB	0.817635	2281012	86.0123	0
Fetal	chr25	ELOB	0.817635	2281008	69.8787	0
Adult	chr14	ELOC	0.411124	37219959	29.6114	0.00783351
Fetal	chr14	ELOC	0.411124	37219959	35.4279	0.00783351
Adult	chr18	EMC10	0.265787	56613725	40.4523	0.000122339
Fetal	chr18	EMC10	0.265787	56613753	99.3939	0.000122339
Adult	chr22	EMC3	0.454067	16789194	82.49	6.11515e-09
Fetal	chr22	EMC3	0.454067	16789229	94.0631	6.11515e-09
Adult	chr18	EMC8	0.497119	11759761	15.6657	0.00802824
Fetal	chr18	EMC8	0.497119	11759726	23.4547	0.00802824
Adult	chr16	EPHX1	0.38575	28833630	19.4455	0.0122343
Fetal	chr16	EPHX1	0.38575	28833630	117.773	0.0122343
Adult	chr18	ETHE1	0.358873	51729553	11.9761	0.00896316
Fetal	chr18	ETHE1	0.358873	51729540	36.1058	0.00896316
Adult	chr15	EXT2	0.871432	74203814	20.7746	3.00081e-05
Fetal	chr15	EXT2	0.871432	74203868	16.5637	3.00081e-05
Adult	chr21	FAM177A1	0.532521	45352952	76.8781	0.0458327
Fetal	chr21	FAM177A1	0.532521	45352979	12.7728	0.0458327
Adult	chr15	FAR1	0.783998	39068149	10.1994	0.0107898
Fetal	chr15	FAR1	0.783998	39068184	17.5771	0.0107898
Adult	chr18	FCGRT	0.458137	55961962	62.7344	0.000170164
Fetal	chr18	FCGRT	0.458137	55962033	36.6353	0.000170164
Adult	chr16	FH	0.235771	35260912	106.189	0.017931
Fetal	chr16	FH	0.235771	35260912	38.5657	0.017931
Adult	chr29	FIBP	0.778384	44003550	16.1355	0.00139309
Fetal	chr29	FIBP	0.778384	44003527	17.0264	0.00139309
Adult	chr4	FKBP9	0.39632	63854563	35.4016	0.00266746
Fetal	chr4	FKBP9	0.39632	63854563	44.281	0.00266746
Adult	chr22	FLNB	0.80567	43272040	47.6414	2.89858e-08
Fetal	chr22	FLNB	0.80567	43272009	23.7625	2.89858e-08
Adult	chr4	FLNC	0.310599	92797766	180.069	6.75347e-06
Fetal	chr4	FLNC	0.310599	92797662	12.4259	6.75347e-06
Adult	chr2	FN1	0.297928	103430753	108.51	3.90165e-09
Fetal	chr2	FN1	0.297928	103430752	222.769	3.90165e-09
Adult	chr2	FUCA1	0.796236	129056412	16.6529	2.86503e-05
Fetal	chr2	FUCA1	0.796236	129056423	27.2299	2.86503e-05
Adult	chr29	GANAB	0.583004	40982264	67.4129	0
Fetal	chr29	GANAB	0.583004	40982248	156.887	0
Adult	chr23	GCLC	0.770708	6982280	23.3879	9.27794e-13
Fetal	chr23	GCLC	0.770708	6982221	100.689	9.27794e-13
Adult	chr25	GDE1	0.516226	17126975	126.468	7.03424e-09
Fetal	chr25	GDE1	0.516226	17126965	68.5196	7.03424e-09
Adult	chr21	GLRX5	0.110331	60402156	10.3571	0.0203713
Fetal	chr21	GLRX5	0.110331	60402182	131.186	0.0203713
Adult	chr23	GMDS	0.57561	51168228	209.122	0.00139083
Fetal	chr23	GMDS	0.57561	51168219	15.677	0.00139083
Adult	chr7	GNA11	0.618356	20712503	24.5362	0.0264247
Fetal	chr7	GNA11	0.618356	20712520	14.1563	0.0264247
Adult	chr13	GNAS	0.659985	57483837	215.267	0
Fetal	chr13	GNAS	0.659985	57484014	1188.73	0
Adult	chr8	GNG10	0.331315	101081298	19.7125	0.0363429
Fetal	chr8	GNG10	0.331315	101081328	42.0862	0.0363429
Adult	chr21	GON7	0.623734	57830841	32.737	0.0248066
Fetal	chr21	GON7	0.623734	57830843	12.2795	0.0248066
Adult	chr19	GPS1	0.637811	50821361	17.3527	1.03483e-06
Fetal	chr19	GPS1	0.637811	50821365	45.4285	1.03483e-06
Adult	chr27	GSR	0.380529	26846939	31.9887	0.0217676
Fetal	chr27	GSR	0.380529	26846911	21.2329	0.0217676
Adult	chr7	GUK1	0.396016	2993173	73.5871	0.000139997
Fetal	chr7	GUK1	0.396016	2993209	76.3835	0.000139997
Adult	chr7	HARS1	0.69368	51817027	16.4714	3.56743e-06
Fetal	chr7	HARS1	0.69368	51816979	36.7685	3.56743e-06
Adult	chr2	HDAC1	0.282069	121257543	93.055	0.00605364
Fetal	chr2	HDAC1	0.282069	121257548	70.5291	0.00605364
Adult	chr3	HDGF;MRPL24	0.245173	14093613	11.3274	0.0372207
Fetal	chr3	HDGF;MRPL24	0.245173	14093611	24.222	0.0372207
Adult	chr10	HIF1A	0.144525	73836427	120.027	0.0207507
Fetal	chr10	HIF1A	0.144525	73836432	40.4385	0.0207507
Adult	chr29	HIKESHI	0.225563	9240742	16.6294	0.0014952
Fetal	chr29	HIKESHI	0.225563	9240770	39.1318	0.0014952
Adult	chr1	HLTF	0.246692	119074210	17.1533	0.0361993
Fetal	chr1	HLTF	0.246692	119074259	28.7188	0.0361993
Adult	chr13	HM13	0.487372	61107956	60.9074	8.23095e-13
Fetal	chr13	HM13	0.487372	61107924	103.075	8.23095e-13
Adult	chr10	HMGCR	0.340982	6764003	91.0034	0.001065
Fetal	chr10	HMGCR	0.340982	6764001	91.1406	0.001065
Adult	chr10	HNRNPC	0.189333	25880948	150.323	0.00921846
Fetal	chr10	HNRNPC	0.189333	25880971	111.128	0.00921846
Adult	chr11	HSPA5	0.796558	96119451	187.449	0
Fetal	chr11	HSPA5	0.796558	96119452	183.373	0
Adult	chr15	HSPA8	0.483235	33683436	535.385	0
Fetal	chr15	HSPA8	0.483235	33683436	474.214	0
Adult	chr7	HSPA9	0.143071	49909297	27.999	4.75854e-11
Fetal	chr7	HSPA9	0.143071	49909290	154.236	4.75854e-11
Adult	chr2	HSPE1	0.390223	86046017	198.249	1.28274e-13
Fetal	chr2	HSPE1	0.390223	86045980	148.017	1.28274e-13
Adult	chr21	IDH2	0.815821	21494532	21.1886	3.33789e-11
Fetal	chr21	IDH2	0.815821	21494540	73.8108	3.33789e-11
Adult	chrX	IDH3G	0.202877	37011480	106.199	0.0143382
Fetal	chrX	IDH3G	0.202877	37011480	86.5867	0.0143382
Adult	chr29	IFITM3	0.456003	50930455	39.239	3.20406e-09
Fetal	chr29	IFITM3	0.456003	50930455	72.9578	3.20406e-09
Adult	chr19	IGFBP4	0.338545	40672641	36.11	0.00969366
Fetal	chr19	IGFBP4	0.338545	40672669	80.6983	0.00969366
Adult	chr7	IK	1	51780937	40.0112	7.49003e-07
Fetal	chr7	IK	1	51780966	12.1468	7.49003e-07
Adult	chr7	IL27RA	0.4531	11665008	34.6769	0.0437753
Fetal	chr7	IL27RA	0.4531	11665008	27.249	0.0437753
Adult	chr20	IL6ST	0.557038	23191788	72.2596	5.83039e-09
Fetal	chr20	IL6ST	0.557038	23191841	75.203	5.83039e-09
Adult	chr3	ILF2	0.153068	16711960	28.0594	0.000605028
Fetal	chr3	ILF2	0.153068	16711945	57.1886	0.000605028
Adult	chr18	ITFG1	0.202253	15865230	91.152	0.0215167
Fetal	chr18	ITFG1	0.202253	15865251	45.0204	0.0215167
Adult	chr2	ITM2C	0.449291	118666205	551.893	0
Fetal	chr2	ITM2C	0.449291	118666214	287.413	0
Adult	chr7	KANK2	0.153229	15627865	97.2009	0.0224101
Fetal	chr7	KANK2	0.153229	15627876	11.0803	0.0224101
Adult	chr25	KDELR2	0.128538	38342184	133.374	2.92394e-09
Fetal	chr25	KDELR2	0.128538	38342184	192.764	2.92394e-09
Adult	chr11	KIDINS220	0.625699	88488078	56.8565	4.41124e-07
Fetal	chr11	KIDINS220	0.625699	88488080	43.1816	4.41124e-07
Adult	chr5	KRT18	0.309565	27002143	34.8633	5.49412e-09
Fetal	chr5	KRT18	0.309565	27002115	171.487	5.49412e-09
Adult	chr4	LAMB1	0.953219	49062383	14.1804	1.53765e-05
Fetal	chr4	LAMB1	0.953219	49062421	19.6024	1.53765e-05
Adult	chr12	LAMP1	0.199878	86593282	241.548	0.0125045
Fetal	chr12	LAMP1	0.199878	86593282	153.5	0.0125045
Adult	chr6	LAP3	0.804456	37140857	22.8409	2.49047e-05
Fetal	chr6	LAP3	0.804456	37140850	22.8767	2.49047e-05
Adult	chr11	LAPTM4A	0.40127	78796776	79.6599	2.49813e-10
Fetal	chr11	LAPTM4A	0.40127	78796751	106.287	2.49813e-10
Adult	chr2	LAPTM5	0.467436	122807389	301.795	0
Fetal	chr2	LAPTM5	0.467436	122807399	96.9068	0
Adult	chr19	LASP1	0.761839	39454663	48.362	1.70963e-10
Fetal	chr19	LASP1	0.761839	39454627	44.773	1.70963e-10
Adult	chr25	LITAF	0.666407	10262739	87.6702	1.69944e-09
Fetal	chr25	LITAF	0.666407	10262765	29.5136	1.69944e-09
Adult	chr5	LPCAT3	0.124356	103450982	101.793	0.0122711
Fetal	chr5	LPCAT3	0.124356	103451014	147.958	0.0122711
Adult	chr7	LRG1	0.276808	19596354	34.466	0.00173211
Fetal	chr7	LRG1	0.276808	19596339	155.15	0.00173211
Adult	chr6	LRPAP1	0.700081	115369860	16.0738	0.00017276
Fetal	chr6	LRPAP1	0.700081	115369855	26.9523	0.00017276
Adult	chr23	LRRC1	0.401458	6728113	54.1853	0.00635651
Fetal	chr23	LRRC1	0.401458	6728113	34.7165	0.00635651
Adult	chr19	LUC7L3	0.554535	36018100	18.6781	0.000214901
Fetal	chr19	LUC7L3	0.554535	36018106	32.7904	0.000214901
Adult	chr14	LYN	0.4682	23135370	17.307	0.0277387
Fetal	chr14	LYN	0.4682	23135341	22.4643	0.0277387
Adult	chr7	MACROH2A1	0.203168	46882205	102.582	0.000536714
Fetal	chr7	MACROH2A1	0.203168	46882175	61.2766	0.000536714
Adult	chrX	MAGT1	0.230034	74517614	51.7201	0.00300897
Fetal	chrX	MAGT1	0.230034	74517599	106.104	0.00300897
Adult	chr20	MARCHF6	0.216183	62899704	83.6177	0.000411505
Fetal	chr20	MARCHF6	0.216183	62899704	58.0836	0.000411505
Adult	chr7	MATR3	0.303253	50593617	110.908	1.88369e-05
Fetal	chr7	MATR3	0.303253	50593615	98.3039	1.88369e-05
Adult	chr18	MBTPS1	0.556543	10434399	29.5663	3.93e-05
Fetal	chr18	MBTPS1	0.556543	10434422	52.4235	3.93e-05
Adult	chr13	MCM10	0.397375	27854587	10.285	0.0091912
Fetal	chr13	MCM10	0.397375	27854597	28.1401	0.0091912
Adult	chr25	MCRIP2	0.930114	552960	14.4968	0.000649416
Fetal	chr25	MCRIP2	0.930114	552959	11.6787	0.000649416
Adult	chr25	MDH2	0.447321	34254246	116.876	1.55438e-08
Fetal	chr25	MDH2	0.447321	34254247	110.55	1.55438e-08
Adult	chrX	MECP2	0.426637	37283208	37.5897	0.0134409
Fetal	chrX	MECP2	0.426637	37283209	18.7476	0.0134409
Adult	chr18	MED29	0.385945	49092030	14.4142	0.0492343
Fetal	chr18	MED29	0.385945	49092015	22.008	0.0492343
Adult	chr21	MESD	0.498376	26823776	33.7983	3.2969e-12
Fetal	chr21	MESD	0.498376	26823778	95.2016	3.2969e-12
Adult	chr5	METAP2	0.381154	25092859	50.5072	0.00442614
Fetal	chr5	METAP2	0.381154	25092841	44.1103	0.00442614
Adult	chr25	METTL26	0.532551	545728	11.3175	4.0249e-05
Fetal	chr25	METTL26	0.532551	545763	98.281	4.0249e-05
Adult	chr19	MIEN1	0.459364	40099223	47.9267	0.000323239
Fetal	chr19	MIEN1	0.459364	40099225	51.0069	0.000323239
Adult	chr17	MIF	0.655242	71292134	229.411	0
Fetal	chr17	MIF	0.655242	71292143	240.285	0
Adult	chr13	MINDY3	0.349086	30399870	22.668	0.029351
Fetal	chr13	MINDY3	0.349086	30399864	33.0213	0.029351
Adult	chr26	MINPP1	0.114915	9137080	11.7614	0.0492343
Fetal	chr26	MINPP1	0.114915	9137120	33.0309	0.0492343
Adult	chr18	MMP2	0.634448	23752935	46.0103	1.38222e-06
Fetal	chr18	MMP2	0.634448	23753049	22.5962	1.38222e-06
Adult	chr25	MOSPD3	0.913777	35952868	17.2648	0.000103962
Fetal	chr25	MOSPD3	0.913777	35952879	14.6484	0.000103962
Adult	chr19	MRPL12	0.271796	51122447	108.605	0.00361582
Fetal	chr19	MRPL12	0.271796	51122447	81.7156	0.00361582
Adult	chr14	MRPL15	0.916904	22017625	10.844	0.000437991
Fetal	chr14	MRPL15	0.916904	22017614	16.8661	0.000437991
Adult	chr10	MRPL52	0.455562	21984375	103.147	1.08469e-09
Fetal	chr10	MRPL52	0.455562	21984375	110.397	1.08469e-09
Adult	chr18	MRPS12	0.73187	48639276	37.2906	2.1552e-05
Fetal	chr18	MRPS12	0.73187	48639286	22.3306	2.1552e-05
Adult	chr16	MRPS14	0.35418	56268203	12.9309	0.00654158
Fetal	chr16	MRPS14	0.35418	56268182	28.1747	0.00654158
Adult	chr3	MRPS15	0.212965	109431418	68.2461	0.00241978
Fetal	chr3	MRPS15	0.212965	109431412	84.0946	0.00241978
Adult	chr22	MRPS25	0.573579	57208595	21.9695	3.56743e-06
Fetal	chr22	MRPS25	0.573579	57208607	43.0313	3.56743e-06
Adult	chr17	MSMO1	0.214935	517448	16.1466	0.0409727
Fetal	chr17	MSMO1	0.214935	517473	122.358	0.0409727
Adult	chr23	MTCH1	0.195512	10898119	177.655	0.00477535
Fetal	chr23	MTCH1	0.195512	10898119	102.449	0.00477535
Adult	chr6	MXD4	0.598223	116371473	26.6272	1.34572e-06
Fetal	chr6	MXD4	0.598223	116371472	47.7722	1.34572e-06
Adult	chr24	MYL12B	0.789523	37417838	22.5887	2.7594e-10
Fetal	chr24	MYL12B	0.789523	37417792	59.0192	2.7594e-10
Adult	chr5	MYL6	0.40809	57164999	582.922	4.95637e-08
Fetal	chr5	MYL6	0.40809	57164997	68.0501	4.95637e-08
Adult	chr13	MYL9	0.285006	65647885	1166.17	7.12362e-10
Fetal	chr13	MYL9	0.285006	65647850	32.0359	7.12362e-10
Adult	chr12	N4BP2L2	0.776374	28524455	29.4249	0.000156929
Fetal	chr12	N4BP2L2	0.776374	28524476	15.481	0.000156929
Adult	chr6	NAAA	0.70374	90794376	22.5562	0.000853694
Fetal	chr6	NAAA	0.70374	90794380	21.3471	0.000853694
Adult	chr16	NADK	0.38522	50937650	21.6281	0.0081169
Fetal	chr16	NADK	0.38522	50937647	30.9144	0.0081169
Adult	chr20	NADK2	0.736723	37998991	15.788	0.00783351
Fetal	chr20	NADK2	0.736723	37998976	14.8891	0.00783351
Adult	chr8	NANS	0.982883	63192924	14.6889	6.01087e-05
Fetal	chr8	NANS	0.982883	63192981	13.8886	6.01087e-05
Adult	chr12	NDFIP2	0.470197	54578872	34.0034	0.00131615
Fetal	chr12	NDFIP2	0.470197	54578762	43.9662	0.00131615
Adult	chr7	NDUFB7	0.344617	11227864	26.8692	0.00121833
Fetal	chr7	NDUFB7	0.344617	11227883	41.5277	0.00121833
Adult	chr17	NDUFC1	0.694493	18388839	31.2751	0.000561132
Fetal	chr17	NDUFC1	0.694493	18388854	18.9016	0.000561132
Adult	chr7	NDUFS7	0.47973	43808135	197.949	1.46058e-09
Fetal	chr7	NDUFS7	0.47973	43808132	74.1737	1.46058e-09
Adult	chr1	NDUFV3	0.315991	143120394	75.5297	0.0177408
Fetal	chr1	NDUFV3	0.315991	143120394	71.7999	0.0177408
Adult	chr11	NELFB	0.533888	106266452	10.0555	0.0175126
Fetal	chr11	NELFB	0.533888	106266485	21.648	0.0175126
Adult	chr13	NELFCD	0.278417	57401486	104.833	0.0103119
Fetal	chr13	NELFCD	0.278417	57401486	101.433	0.0103119
Adult	chr16	NENF	0.191184	71133706	20.7565	0.00264553
Fetal	chr16	NENF	0.191184	71133722	71.8832	0.00264553
Adult	chr11	NFU1	0.55007	67807867	37.6644	0.000987094
Fetal	chr11	NFU1	0.55007	67807875	20.7492	0.000987094
Adult	chr7	NHP2	0.80388	39247968	24.8191	2.36978e-10
Fetal	chr7	NHP2	0.80388	39248001	53.5562	2.36978e-10
Adult	chr2	NIFK	0.692181	73397896	18.4054	0.000147086
Fetal	chr2	NIFK	0.692181	73397882	27.7544	0.000147086
Adult	chrX	NSDHL	0.496996	35133648	28.7209	9.17905e-06
Fetal	chrX	NSDHL	0.496996	35133705	44.4717	9.17905e-06
Adult	chr19	NUP88	0.767169	26128009	18.7206	2.68503e-07
Fetal	chr19	NUP88	0.767169	26128006	38.3047	2.68503e-07
Adult	chr29	NXF1	0.133112	41110838	14.5709	0.00254301
Fetal	chr29	NXF1	0.133112	41110811	38.7623	0.00254301
Adult	chr10	OXA1L	0.659934	22042477	15.1349	6.94975e-07
Fetal	chr10	OXA1L	0.659934	22042472	64.3603	6.94975e-07
Adult	chr6	PARM1	0.80099	89847778	11.7537	0.00071958
Fetal	chr6	PARM1	0.80099	89847811	24.1831	0.00071958
Adult	chr12	PCCA	0.371106	76812952	46.6332	1.5397e-05
Fetal	chr12	PCCA	0.371106	76812934	63.8418	1.5397e-05
Adult	chr1	PCCB	0.622887	133024306	32.6493	2.31443e-09
Fetal	chr1	PCCB	0.622887	133024308	57.3197	2.31443e-09
Adult	chr13	PCMTD2	0.56539	53668897	24.0086	0.000284026
Fetal	chr13	PCMTD2	0.56539	53668881	31.3637	0.000284026
Adult	chr22	PDHB	0.618247	42918475	35.3461	0.000164227
Fetal	chr22	PDHB	0.618247	42918489	31.4552	0.000164227
Adult	chr4	PDIA4	0.547477	112215507	22.0237	0.0280534
Fetal	chr4	PDIA4	0.547477	112215586	22.5462	0.0280534
Adult	chr11	PDIA6	0.292836	86859636	15.1648	0.0445391
Fetal	chr11	PDIA6	0.292836	86859651	29.8636	0.0445391
Adult	chrX	PDZD11	0.379978	80153492	41.618	2.54927e-07
Fetal	chrX	PDZD11	0.379978	80153514	70.2157	2.54927e-07
Adult	chr16	PEX14	0.972913	43108453	33.5996	0
Fetal	chr16	PEX14	0.972913	43108455	51.5782	0
Adult	chr3	PFDN2	0.929381	8376918	24.5336	2.72549e-08
Fetal	chr3	PFDN2	0.929381	8376916	26.5154	2.72549e-08
Adult	chr23	PFDN6	0.233889	7463522	13.4267	0.00279565
Fetal	chr23	PFDN6	0.233889	7463523	38.5122	0.00279565
Adult	chr25	PGAP6	0.334907	374741	258.232	5.23856e-08
Fetal	chr25	PGAP6	0.334907	374741	84.4563	5.23856e-08
Adult	chr7	PGLS	0.831939	5599180	15.2391	3.1953e-07
Fetal	chr7	PGLS	0.831939	5599159	46.5917	3.1953e-07
Adult	chr25	PGP	0.382843	1745396	24.8642	0.0229852
Fetal	chr25	PGP	0.382843	1745396	30.9864	0.0229852
Adult	chr25	PHKG2	0.711001	26869364	20.7174	0.00508058
Fetal	chr25	PHKG2	0.711001	26869476	15.0977	0.00508058
Adult	chr11	PHPT1	0.30817	105936919	11.3372	0.000419956
Fetal	chr11	PHPT1	0.30817	105936884	53.0273	0.000419956
Adult	chr6	PIGG	0.79614	117771814	20.4457	2.86503e-05
Fetal	chr6	PIGG	0.79614	117771814	23.203	2.86503e-05
Adult	chr13	PIP4K2A	0.196888	23808450	17.8607	0.012007
Fetal	chr13	PIP4K2A	0.196888	23808384	53.9781	0.012007
Adult	chr3	PIP5K1A	0.768562	19610968	13.3615	0.0200697
Fetal	chr3	PIP5K1A	0.768562	19610903	10.9278	0.0200697
Adult	chr7	PLVAP	0.464379	5762880	10.6818	7.68663e-06
Fetal	chr7	PLVAP	0.464379	5762755	91.0938	7.68663e-06
Adult	chrX	POLA1	0.398803	118636716	20.6374	0.000522027
Fetal	chrX	POLA1	0.398803	118636687	39.3983	0.000522027
Adult	chr19	POLDIP2	0.479934	19841168	41.6444	2.70875e-09
Fetal	chr19	POLDIP2	0.479934	19841117	71.5011	2.70875e-09
Adult	chr5	POLDIP3	0.878939	113470592	30.8	4.60115e-13
Fetal	chr5	POLDIP3	0.878939	113470656	54.1523	4.60115e-13
Adult	chr29	POLR2L	0.731087	50530746	25.4847	5.99488e-10
Fetal	chr29	POLR2L	0.731087	50530776	90.962	5.99488e-10
Adult	chr12	POMP	0.401521	31482887	48.4847	7.12362e-10
Fetal	chr12	POMP	0.401521	31482868	132.564	7.12362e-10
Adult	chr16	PPP2R5A	0.25637	71252968	55.436	1.59313e-06
Fetal	chr16	PPP2R5A	0.25637	71252921	85.8852	1.59313e-06
Adult	chr7	PRELID1	0.353049	38775897	258.803	1.02813e-08
Fetal	chr7	PRELID1	0.353049	38775912	135.323	1.02813e-08
Adult	chr19	PRKAR1A	0.361465	61718571	78.1085	0.00124312
Fetal	chr19	PRKAR1A	0.361465	61718571	74.28	0.00124312
Adult	chr7	PRKCSH	0.581839	15811980	29.0326	1.08702e-07
Fetal	chr7	PRKCSH	0.581839	15812092	57.9726	1.08702e-07
Adult	chr21	PRPF39	0.572177	54809699	25.909	0.00113209
Fetal	chr21	PRPF39	0.572177	54809701	29.2128	0.00113209
Adult	chr2	PRPF40A	0.242166	43470328	111.044	0.0248066
Fetal	chr2	PRPF40A	0.242166	43470354	60.8655	0.0248066
Adult	chr19	PRPSAP1	0.607288	55387190	63.9892	1.06946e-08
Fetal	chr19	PRPSAP1	0.607288	55387218	36.9866	1.06946e-08
Adult	chr5	PRR13	0.664667	26571602	133.576	2.43401e-11
Fetal	chr5	PRR13	0.664667	26571613	39.0316	2.43401e-11
Adult	chr17	PRR14L	0.494635	70349789	29.244	0.00810329
Fetal	chr17	PRR14L	0.494635	70349797	13.9557	0.00810329
Adult	chr28	PRXL2A	0.222723	35805459	12.5089	1.00996e-08
Fetal	chr28	PRXL2A	0.222723	35805551	452.887	1.00996e-08
Adult	chr18	PSENEN	0.559278	46459350	33.5794	5.2374e-06
Fetal	chr18	PSENEN	0.559278	46459379	64.4977	5.2374e-06
Adult	chr8	PSIP1	0.28016	28792841	22.9405	0.0379847
Fetal	chr8	PSIP1	0.28016	28792874	34.2344	0.0379847
Adult	chr15	PSMA1	0.167172	38213824	13.3353	0.00153896
Fetal	chr15	PSMA1	0.167172	38213859	53.7173	0.00153896
Adult	chr4	PSMA2	0.905184	78127073	37.4174	0
Fetal	chr4	PSMA2	0.905184	78127068	56.5687	0
Adult	chr10	PSMA3	0.803596	70551119	29.1569	6.32306e-07
Fetal	chr10	PSMA3	0.803596	70551118	29.134	6.32306e-07
Adult	chr3	PSMA5	0.776618	34012646	45.6844	0
Fetal	chr3	PSMA5	0.776618	34012623	76.2214	0
Adult	chr9	PSMB1	0.32399	104088274	153.66	1.41322e-06
Fetal	chr9	PSMB1	0.32399	104088274	157.317	1.41322e-06
Adult	chr19	PSMB3	0.305441	39344088	127.649	7.68916e-12
Fetal	chr19	PSMB3	0.305441	39344085	169.965	7.68916e-12
Adult	chr2	PSMD14	0.414142	35082698	30.4435	0.0319139
Fetal	chr2	PSMD14	0.414142	35082665	34.686	0.0319139
Adult	chr18	PSMD7	0.402521	36989866	20.352	0.011729
Fetal	chr18	PSMD7	0.402521	36989852	28.5651	0.011729
Adult	chr10	PSME1	0.48366	21015380	32.7703	0.0198486
Fetal	chr10	PSME1	0.48366	21015340	27.1513	0.0198486
Adult	chr18	PTOV1	0.132746	56202665	21.2492	0.000982084
Fetal	chr18	PTOV1	0.132746	56202802	97.3138	0.000982084
Adult	chr1	PTTG1IP	0.429024	144730588	10.8439	0.0491325
Fetal	chr1	PTTG1IP	0.429024	144730591	103.059	0.0491325
Adult	chr8	RAB14	0.431977	110614562	173.453	7.2111e-09
Fetal	chr8	RAB14	0.431977	110614562	85.4375	7.2111e-09
Adult	chr13	RAB18	0.400137	37026801	37.342	0.00716414
Fetal	chr13	RAB18	0.400137	37026789	41.6782	0.00716414
Adult	chr24	RAB31	0.461176	41786936	36.6348	0.011729
Fetal	chr24	RAB31	0.461176	41786896	15.7303	0.011729
Adult	chr19	RAB5C	0.469304	42280744	119.842	2.70875e-09
Fetal	chr19	RAB5C	0.469304	42280744	99.8144	2.70875e-09
Adult	chr10	RBM23	0.697112	21924903	15.1159	0.000185704
Fetal	chr10	RBM23	0.697112	21924935	24.9743	0.000185704
Adult	chr13	RBM39	0.587661	64934771	160.652	0
Fetal	chr13	RBM39	0.587661	64934810	163.237	0
Adult	chr29	RCE1	0.768107	44857592	20.5289	0.000304849
Fetal	chr29	RCE1	0.768107	44857591	18.7594	0.000304849
Adult	chr16	RER1	0.259338	50452911	94.61	0.0385095
Fetal	chr16	RER1	0.259338	50452894	94.9821	0.0385095
Adult	chr19	RETREG3	0.37204	42675857	43.6722	1.61478e-05
Fetal	chr19	RETREG3	0.37204	42675856	60.7617	1.61478e-05
Adult	chr7	REX1BD	0.281463	4602133	45.9195	0.000700151
Fetal	chr7	REX1BD	0.281463	4602133	61.1236	0.000700151
Adult	chr23	RGL2	0.563718	7472729	52.5866	0.00221786
Fetal	chr23	RGL2	0.563718	7472691	21.8078	0.00221786
Adult	chr3	RHOC	0.5851	30618178	155.364	2.67983e-08
Fetal	chr3	RHOC	0.5851	30618175	29.4999	2.67983e-08
Adult	chr15	RNF121	0.659907	51553804	39.1311	2.42032e-05
Fetal	chr15	RNF121	0.659907	51553804	28.0128	2.42032e-05
Adult	chr23	RNF5	0.529281	27211762	45.3411	1.39972e-10
Fetal	chr23	RNF5	0.529281	27211761	85.3012	1.39972e-10
Adult	chr13	ROMO1	0.377008	64905021	25.5947	0.000498434
Fetal	chr13	ROMO1	0.377008	64904987	40.698	0.000498434
Adult	chr19	RPL19	0.506277	39694202	857.576	0
Fetal	chr19	RPL19	0.506277	39694199	311.256	0
Adult	chr1	RPL24	0.764485	46066946	269.345	0
Fetal	chr1	RPL24	0.764485	46066949	60.3309	0
Adult	chr18	RPL28	0.150328	62101876	918.618	5.77609e-10
Fetal	chr18	RPL28	0.150328	62101876	205.227	5.77609e-10
Adult	chr20	RPL37	0.695048	33653729	21.9479	0.00407669
Fetal	chr20	RPL37	0.695048	33653721	12.3393	0.00407669
Adult	chr19	RPL38	0.15221	57196473	431.18	8.99586e-08
Fetal	chr19	RPL38	0.15221	57196473	176.982	8.99586e-08
Adult	chr17	RPL6	0.568182	61837421	33.1962	0.00147611
Fetal	chr17	RPL6	0.568182	61837409	24.7733	0.00147611
Adult	chr29	RPLP2	0.1639	50558827	242.518	1.70688e-14
Fetal	chr29	RPLP2	0.1639	50558828	323.734	1.70688e-14
Adult	chr22	RPN1	0.429645	59282327	219.069	2.01308e-07
Fetal	chr22	RPN1	0.429645	59282334	70.9456	2.01308e-07
Adult	chr15	RPS3	0.536791	54593636	1033.94	0
Fetal	chr15	RPS3	0.536791	54593635	911.346	0
Adult	chrX	RPS6KA3	0.199043	122949402	28.97	0.0173962
Fetal	chrX	RPS6KA3	0.199043	122949431	46.3024	0.0173962
Adult	chr3	RPS8	0.435174	101235111	15.9585	0.0326641
Fetal	chr3	RPS8	0.435174	101235145	30.9898	0.0326641
Adult	chr17	RSRC2	0.577867	52925052	34.9289	0.00969116
Fetal	chr17	RSRC2	0.577867	52925081	16.3632	0.00969116
Adult	chr13	RSU1	0.647173	31271101	13.9886	0.00734562
Fetal	chr13	RSU1	0.647173	31271093	19.3792	0.00734562
Adult	chr5	RTCB	0.489029	71038995	37.7202	0.00192998
Fetal	chr5	RTCB	0.489029	71038969	40.6442	0.00192998
Adult	chr3	S100A10	0.323033	18762443	12.3463	0.0186395
Fetal	chr3	S100A10	0.323033	18762478	64.2544	0.0186395
Adult	chr3	S100A11	0.45779	18728773	34.7673	4.28138e-05
Fetal	chr3	S100A11	0.45779	18728773	46.7355	4.28138e-05
Adult	chr3	S100A13	0.683986	16756658	15.2886	0.032134
Fetal	chr3	S100A13	0.683986	16756658	13.2219	0.032134
Adult	chr7	SAFB	0.484803	18651317	61.1191	0.00442483
Fetal	chr7	SAFB	0.484803	18651317	27.8016	0.00442483
Adult	chr25	SBDS	0.159338	28377145	23.6056	0.00900195
Fetal	chr25	SBDS	0.159338	28377152	69.838	0.00900195
Adult	chr7	SCAMP4	0.579725	44220187	10.9443	0.000259022
Fetal	chr7	SCAMP4	0.579725	44220172	33.1759	0.000259022
Adult	chr13	SCAND1	0.685	65086393	82.8186	0
Fetal	chr13	SCAND1	0.685	65086359	101.232	0
Adult	chr13	SDC4	0.756529	73691255	18.7313	1.09865e-09
Fetal	chr13	SDC4	0.756529	73691258	106.276	1.09865e-09
Adult	chr20	SDHA;LRRC14B	0.566235	71827908	46.0965	0
Fetal	chr20	SDHA;LRRC14B	0.566235	71827912	177.583	0
Adult	chr21	SELENOS	0.394223	5245053	15.988	0.0250751
Fetal	chr21	SELENOS	0.394223	5245053	24.4557	0.0250751
Adult	chr1	SELENOT	0.569556	117537596	42.0705	1.51956e-08
Fetal	chr1	SELENOT	0.569556	117537569	58.2368	1.51956e-08
Adult	chr3	SERBP1	0.283319	77922741	199.745	3.9393e-09
Fetal	chr3	SERBP1	0.283319	77922741	217.632	3.9393e-09
Adult	chr29	SF1	0.622224	43016467	37.8858	2.18848e-07
Fetal	chr29	SF1	0.622224	43016443	68.5977	2.18848e-07
Adult	chr9	SFT2D1	0.50019	101319183	23.5656	1.64189e-07
Fetal	chr9	SFT2D1	0.50019	101319171	63.0581	1.64189e-07
Adult	chr3	SFT2D2	0.572484	330055	14.712	0.017931
Fetal	chr3	SFT2D2	0.572484	330063	18.8457	0.017931
Adult	chr4	SGCE	0.137983	12063738	12.1092	0.0172771
Fetal	chr4	SGCE	0.137983	12063665	42.6112	0.0172771
Adult	chr5	SGSM3	0.567649	111705811	48.6783	0.00265848
Fetal	chr5	SGSM3	0.567649	111705792	15.8577	0.00265848
Adult	chr7	SGTA	0.375556	20903093	51.126	0.0215185
Fetal	chr7	SGTA	0.375556	20903118	23.4176	0.0215185
Adult	chr9	SH3BGRL2	0.509393	19256522	53.2322	0.00145776
Fetal	chr9	SH3BGRL2	0.509393	19256522	31.5894	0.00145776
Adult	chr2	SH3BGRL3	0.109333	126838987	189.64	0.0294295
Fetal	chr2	SH3BGRL3	0.109333	126839009	165.307	0.0294295
Adult	chr29	SIPA1	0.466946	43816379	12.0633	0.00593325
Fetal	chr29	SIPA1	0.466946	43816398	24.1076	0.00593325
Adult	chr21	SIVA1	0.456338	69222002	26.8551	6.0607e-07
Fetal	chr21	SIVA1	0.456338	69222008	163.279	6.0607e-07
Adult	chr5	SLC25A3	0.72406	62746033	38.7638	0
Fetal	chr5	SLC25A3	0.72406	62746097	94.5524	0
Adult	chr22	SLC25A38	0.755997	12645735	11.5245	0.0363179
Fetal	chr22	SLC25A38	0.755997	12645776	11.2008	0.0363179
Adult	chr26	SLC25A6	0.128485	15190968	25.5327	1.17367e-05
Fetal	chr26	SLC25A6	0.128485	15190971	375.782	1.17367e-05
Adult	chr18	SLC27A5	0.340717	65741697	39.5358	0.000880931
Fetal	chr18	SLC27A5	0.340717	65741699	23.6518	0.000880931
Adult	chr1	SLC33A1	0.922497	111829278	45.9732	3.28225e-10
Fetal	chr1	SLC33A1	0.922497	111829274	23.1623	3.28225e-10
Adult	chr1	SLC35A5	0.627555	57343854	11.5783	0.00266793
Fetal	chr1	SLC35A5	0.627555	57343853	33.5529	0.00266793
Adult	chr14	SLC52A2	0.670417	580812	23.3205	0.00210335
Fetal	chr14	SLC52A2	0.670417	580800	20.6953	0.00210335
Adult	chr17	SMARCA5	0.471833	14380194	87.8276	7.49003e-07
Fetal	chr17	SMARCA5	0.471833	14380157	68.5191	7.49003e-07
Adult	chr5	SMDT1	0.36427	113040950	64.2115	9.86378e-06
Fetal	chr5	SMDT1	0.36427	113040978	82.2891	9.86378e-06
Adult	chr19	SMIM6	0.875526	55927983	93.6132	0
Fetal	chr19	SMIM6	0.875526	55928062	81.3319	0
Adult	chr21	SNRPN	0.378026	1937711	22.7978	0.000713894
Fetal	chr21	SNRPN	0.378026	1937649	46.4205	0.000713894
Adult	chr14	SNTB1	0.567248	82122795	16.1973	5.79562e-05
Fetal	chr14	SNTB1	0.567248	82122859	34.1014	5.79562e-05
Adult	chr5	SNU13	0.451247	112743193	50.2835	1.26566e-10
Fetal	chr5	SNU13	0.451247	112743162	85.6682	1.26566e-10
Adult	chr13	SNX5	0.290381	38239892	23.0955	0.00575549
Fetal	chr13	SNX5	0.290381	38239868	74.8027	0.00575549
Adult	chr26	SORCS3;ECHS1	0.589761	25629614	55.3198	0
Fetal	chr26	SORCS3;ECHS1	0.589761	25629608	145.129	0
Adult	chr10	SQOR	0.245242	64864882	66.9282	0.00251175
Fetal	chr10	SQOR	0.245242	64864911	41.7432	0.00251175
Adult	chr10	SRP14	0.402898	35691473	68.3649	0.0095234
Fetal	chr10	SRP14	0.402898	35691473	39.134	0.0095234
Adult	chr6	SRP72	0.600288	71846137	21.0301	0.00536851
Fetal	chr6	SRP72	0.600288	71846124	22.8663	0.00536851
Adult	chr29	SRPRA	0.279476	29617169	61.15	0.00498889
Fetal	chr29	SRPRA	0.279476	29617180	92.4114	0.00498889
Adult	chr19	SRSF2	0.28701	55043347	44.6882	0
Fetal	chr19	SRSF2	0.28701	55043351	244.258	0
Adult	chr2	SSB	0.587255	26554236	39.8933	0.020587
Fetal	chr2	SSB	0.587255	26554224	14.0596	0.020587
Adult	chr23	SSR1	0.373613	48004752	212.783	1.09962e-09
Fetal	chr23	SSR1	0.373613	48004752	140.004	1.09962e-09
Adult	chr3	SSR2	0.789918	14754133	38.4303	0
Fetal	chr3	SSR2	0.789918	14754151	242.98	0
Adult	chr1	SSR3	0.304302	111095759	124.148	2.72493e-08
Fetal	chr1	SSR3	0.304302	111095783	192.956	2.72493e-08
Adult	chr11	ST6GALNAC4	0.690037	98582883	44.1276	1.32459e-06
Fetal	chr11	ST6GALNAC4	0.690037	98582863	28.8802	1.32459e-06
Adult	chr19	STARD3	0.29638	40015581	70.3127	3.97465e-05
Fetal	chr19	STARD3	0.29638	40015579	15.6139	3.97465e-05
Adult	chr4	STMP1	0.533661	99462837	46.1206	0
Fetal	chr4	STMP1	0.533661	99462875	147.342	0
Adult	chr5	STRAP	0.40777	94039920	51.5137	7.18323e-06
Fetal	chr5	STRAP	0.40777	94039920	65.0947	7.18323e-06
Adult	chr29	STT3A	0.2662	29006081	132.718	1.70688e-14
Fetal	chr29	STT3A	0.2662	29006090	203.499	1.70688e-14
Adult	chr22	STT3B	0.378162	6035604	14.2737	6.83472e-06
Fetal	chr22	STT3B	0.378162	6035587	56.7417	6.83472e-06
Adult	chr19	SYNRG	0.813222	13895858	17.5864	0.000685492
Fetal	chr19	SYNRG	0.813222	13895920	15.6096	0.000685492
Adult	chr15	TAF10	0.326759	46453681	140.222	0.000182995
Fetal	chr15	TAF10	0.326759	46453681	82.7992	0.000182995
Adult	chrX	TCEAL8	0.615356	52052109	39.4003	0
Fetal	chrX	TCEAL8	0.615356	52052136	168.837	0
Adult	chr7	TECR	1	11259954	23.2056	0
Fetal	chr7	TECR	1	11259864	120.3	0
Adult	chr19	TEX2	0.33087	48482687	68.8136	0.00049524
Fetal	chr19	TEX2	0.33087	48482693	35.3212	0.00049524
Adult	chr9	THBS2	1	103185327	39.8153	1.75463e-11
Fetal	chr9	THBS2	1	103185316	24.3609	1.75463e-11
Adult	chr18	TIMM50	0.449392	49160923	27.4941	0.0053784
Fetal	chr18	TIMM50	0.449392	49160939	33.1224	0.0053784
Adult	chr8	TLN1	0.209749	59901097	261.976	0.00725538
Fetal	chr8	TLN1	0.209749	59901097	133.77	0.00725538
Adult	chr5	TMBIM4	0.235119	47645248	13.4549	9.66437e-05
Fetal	chr5	TMBIM4	0.235119	47645273	191.456	9.66437e-05
Adult	chr3	TMCO1	0.696422	3105865	25.6445	3.79637e-10
Fetal	chr3	TMCO1	0.696422	3105838	63.1734	3.79637e-10
Adult	chr17	TMED2	0.12971	52091358	28.478	0.0419814
Fetal	chr17	TMED2	0.12971	52091332	161.76	0.0419814
Adult	chr10	TMED7	0.366915	4471359	48.3302	0.017931
Fetal	chr10	TMED7	0.366915	4471358	51.1901	0.017931
Adult	chr29	TMEM109	0.627215	37252045	24.4204	0.000357449
Fetal	chr29	TMEM109	0.627215	37252054	28.0366	0.000357449
Adult	chr18	TMEM147	0.277471	46204657	89.6531	0.0302208
Fetal	chr18	TMEM147	0.277471	46204657	74.6123	0.0302208
Adult	chr4	TMEM176B	0.65481	113408352	21.5361	2.42032e-05
Fetal	chr4	TMEM176B	0.65481	113408365	31.2835	2.42032e-05
Adult	chr13	TMEM230	0.456029	47429694	36.5011	0.0184757
Fetal	chr13	TMEM230	0.456029	47429689	33.2588	0.0184757
Adult	chr29	TMEM258	0.344766	40236501	104.1	8.46931e-07
Fetal	chr29	TMEM258	0.344766	40236501	119.966	8.46931e-07
Adult	chr2	TMEM50A	0.489525	127677747	65.7696	7.59347e-06
Fetal	chr2	TMEM50A	0.489525	127677736	67.2645	7.59347e-06
Adult	chr16	TMEM9	0.345558	79688109	46.3235	0.00724646
Fetal	chr16	TMEM9	0.345558	79688104	53.0245	0.00724646
Adult	chr11	TMSB10	0.902968	50095247	10.4667	0.00523435
Fetal	chr11	TMSB10	0.902968	50095251	10.9198	0.00523435
Adult	chr15	TNKS1BP1	0.554259	80526185	63.9954	0.017931
Fetal	chr15	TNKS1BP1	0.554259	80526185	14.6756	0.017931
Adult	chr26	TNKS2	0.510274	13348022	55.7631	2.52994e-05
Fetal	chr26	TNKS2	0.510274	13348016	56.3076	2.52994e-05
Adult	chr8	TOMM5	0.119481	61694543	39.1695	0.0474366
Fetal	chr8	TOMM5	0.119481	61694543	56.3412	0.0474366
Adult	chr8	TPM2	0.530244	59863884	51.1095	4.06876e-07
Fetal	chr8	TPM2	0.530244	59863879	31.7628	4.06876e-07
Adult	chr3	TPM3	0.453004	16324918	30.0788	0.00536821
Fetal	chr3	TPM3	0.453004	16324961	34.7209	0.00536821
Adult	chr4	TRA2A	0.757261	32135258	45.6562	1.23776e-09
Fetal	chr4	TRA2A	0.757261	32135269	40.6568	1.23776e-09
Adult	chr25	TRAF7	0.604484	1693847	44.0831	1.71739e-05
Fetal	chr25	TRAF7	0.604484	1693860	39.522	1.71739e-05
Adult	chr19	TRAPPC1	0.464959	27612335	30.6997	0.0142405
Fetal	chr19	TRAPPC1	0.464959	27612299	36.9812	0.0142405
Adult	chr15	TRAPPC4	0.388798	29590837	39.4121	0.00783351
Fetal	chr15	TRAPPC4	0.388798	29590837	43.9604	0.00783351
Adult	chr12	TSC22D1	0.132938	14681580	310.067	0.000109086
Fetal	chr12	TSC22D1	0.132938	14681585	252.802	0.000109086
Adult	chr21	TSPAN3	0.338045	32204463	551.248	1.3147e-10
Fetal	chr21	TSPAN3	0.338045	32204381	61.5515	1.3147e-10
Adult	chrX	TSPAN6	0.203674	49641114	36.9133	2.53742e-05
Fetal	chrX	TSPAN6	0.203674	49641106	75.1204	2.53742e-05
Adult	chr12	TUBGCP3	0.46203	86222114	32.8961	0.00342862
Fetal	chr12	TUBGCP3	0.46203	86222114	36.6556	0.00342862
Adult	chr8	TXN	0.283482	99811629	37.4748	0
Fetal	chr8	TXN	0.283482	99811599	152.387	0
Adult	chr25	TXNDC11	0.413489	10425790	30.2332	0.0148121
Fetal	chr25	TXNDC11	0.413489	10425847	37.0187	0.0148121
Adult	chr17	UBC	0.965205	50887552	252.651	0
Fetal	chr17	UBC	0.965205	50887547	205.295	0
Adult	chr7	UBE2B	0.189286	45944974	59.9393	5.10842e-07
Fetal	chr7	UBE2B	0.189286	45944935	149.594	5.10842e-07
Adult	chr7	UBE2D2	0.185951	50789590	126.372	0.0182882
Fetal	chr7	UBE2D2	0.185951	50789589	55.4782	0.0182882
Adult	chr19	UBE2G1	0.142055	24884666	100.803	0.00148801
Fetal	chr19	UBE2G1	0.142055	24884815	50.4277	0.00148801
Adult	chr6	UBE2K	0.425266	58774573	44.0707	7.31835e-06
Fetal	chr6	UBE2K	0.425266	58774603	58.5326	7.31835e-06
Adult	chr16	UBE2T	0.67004	80305103	11.8118	1.7964e-06
Fetal	chr16	UBE2T	0.67004	80305123	74.8176	1.7964e-06
Adult	chr15	UBE4A	0.846365	29039838	15.9316	3.99223e-08
Fetal	chr15	UBE4A	0.846365	29039816	54.3793	3.99223e-08
Adult	chr16	UBE4B	0.252087	43501576	70.4945	0.040851
Fetal	chr16	UBE4B	0.252087	43501380	75.0343	0.040851
Adult	chr7	UBL5	0.758448	14420689	323.578	0
Fetal	chr7	UBL5	0.758448	14420707	458.796	0
Adult	chr6	UGDH	0.766051	58620111	49.476	7.45257e-13
Fetal	chr6	UGDH	0.766051	58620158	65.1132	7.45257e-13
Adult	chr17	UNC119B	0.660061	62955318	18.2257	0.000610669
Fetal	chr17	UNC119B	0.660061	62955336	25.1534	0.000610669
Adult	chr18	UQCRFS1	0.452087	1002071	33.9289	1.64189e-07
Fetal	chr18	UQCRFS1	0.452087	1002060	59.5787	1.64189e-07
Adult	chr6	USO1	0.423684	90560682	32.6318	0.00162088
Fetal	chr6	USO1	0.423684	90560697	43.9474	0.00162088
Adult	chr8	VCP	0.759258	59336527	51.6205	1.22759e-11
Fetal	chr8	VCP	0.759258	59336523	53.2642	1.22759e-11
Adult	chr7	VDAC1	0.686983	45689593	58.9971	1.28312e-10
Fetal	chr7	VDAC1	0.686983	45689596	59.5829	1.28312e-10
Adult	chr14	VPS28	0.326182	508426	31.9404	0.000117483
Fetal	chr14	VPS28	0.326182	508420	55.0562	0.000117483
Adult	chr17	VPS29	0.677892	54377421	16.2639	4.52309e-05
Fetal	chr17	VPS29	0.677892	54377459	29.378	4.52309e-05
Adult	chr19	WBP2	0.381616	55761617	43.8616	0.000365725
Fetal	chr19	WBP2	0.381616	55761609	59.7344	0.000365725
Adult	chr11	YIPF4	0.482576	14885078	54.3333	0.00239767
Fetal	chr11	YIPF4	0.482576	14885078	30.3082	0.00239767
Adult	chr14	YTHDF3	0.440649	28141162	17.4068	0.0190844
Fetal	chr14	YTHDF3	0.440649	28141140	28.9173	0.0190844
Adult	chr5	ZC3H10	0.155043	57205201	1018.01	2.64448e-09
Fetal	chr5	ZC3H10	0.155043	57205201	1002.36	2.64448e-09
Adult	chr29	ZDHHC24	0.696375	44584114	18.328	0.000735623
Fetal	chr29	ZDHHC24	0.696375	44584114	22.0877	0.000735623
Adult	chrX	ZDHHC9	0.580384	13864855	14.0779	0.000117483
Fetal	chrX	ZDHHC9	0.580384	13864816	32.3137	0.000117483
Adult	chr7	ZNF414	0.777564	17116252	13.2912	1.99229e-05
Fetal	chr7	ZNF414	0.777564	17116268	30.33	1.99229e-05
Adult	chr18	ZNF507	0.671013	42860315	15.4007	0.0105284
Fetal	chr18	ZNF507	0.671013	42860314	17.0004	0.0105284
