# Supplementary material for: Evolution of tissue and developmental specificity of transcription start sites in Bos taurus indicus
Source: Commun Biol. 2021 Jul 1;4:829. doi: 10.1038/s42003-021-02340-6 (PMC8249380; doi:10.1038/s42003-021-02340-6)
Supplement: Supplementary file 12 — Supplementary Data11 [file 42003_2021_2340_MOESM12_ESM.xlsx]

## Sheet: data6
Biological process	indicus Lung	indicus Liver	taurus Liver
GO:0003735~structural constituent of ribosome		2.29412
GO:0005615~extracellular space			5.94912
GO:0005576~extracellular region			2.61512
GO:0044421~extracellular region part			2.41879
GO:0031982~vesicle			2.36946
GO:0010951~negative regulation of endopeptidase activity			27.0598
GO:0005576~extracellular region	1.91622
GO:0005912~adherens junction	3.88077
GO:0005924~cell-substrate adherens junction	4.99425
GO:0005925~focal adhesion	5.03675
GO:0015629~actin cytoskeleton	4.50909
GO:0030054~cell junction	3.13546
GO:0030055~cell-substrate junction	4.97326
GO:0031982~vesicle	2.05164
GO:0031988~membrane-bounded vesicle	2.04075
GO:0043230~extracellular organelle	2.00941
GO:0044421~extracellular region part	1.96487
GO:0070062~extracellular exosome	2.01429
GO:0070161~anchoring junction	3.8059
GO:0098590~plasma membrane region	4.48772
GO:1903561~extracellular vesicle	2.00941
