# Supplementary material for: Evolution of tissue and developmental specificity of transcription start sites in Bos taurus indicus
Source: Commun Biol. 2021 Jul 1;4:829. doi: 10.1038/s42003-021-02340-6 (PMC8249380; doi:10.1038/s42003-021-02340-6)
Supplement: Supplementary file 13 — Supplementary Data12 [file 42003_2021_2340_MOESM13_ESM.xlsx]

## Sheet: data7
chr	consensus TSS cluster start	consensus TSS cluster end	tissue	TSS expression (TPM)	Gene
chr3	120153703	120153826	FetalLiver_rep1	105.014	AGXT
chr3	120153703	120153826	FetalLiver_rep2	73.0941	AGXT
chr3	120153703	120153826	AdultLiver_rep1	6.30037	AGXT
chr3	120153703	120153826	AdultLiver_rep2	9.70259	AGXT
chr3	120153859	120153905	FetalLiver_rep1	11.2751	AGXT
chr3	120153859	120153905	FetalLiver_rep2	2.77626	AGXT
chr3	120153859	120153905	AdultLiver_rep1	45.5671	AGXT
chr3	120153859	120153905	AdultLiver_rep2	42.6978	AGXT
chr3	8282833	8282879	FetalLiver_rep1	3645.14	APOA2
chr3	8282833	8282879	FetalLiver_rep2	2833.16	APOA2
chr3	8282833	8282879	AdultLiver_rep1	1350.62	APOA2
chr3	8282833	8282879	AdultLiver_rep2	1133.56	APOA2
chr3	8282904	8282968	FetalLiver_rep1	10.3497	APOA2
chr3	8282904	8282968	FetalLiver_rep2	6.76839	APOA2
chr3	8282904	8282968	AdultLiver_rep1	7.30626	APOA2
chr3	8282904	8282968	AdultLiver_rep2	10.7757	APOA2
chr3	8283023	8283104	FetalLiver_rep1	30.5435	APOA2
chr3	8283023	8283104	FetalLiver_rep2	23.245	APOA2
chr3	8283023	8283104	AdultLiver_rep1	5.29186	APOA2
chr3	8283023	8283104	AdultLiver_rep2	9.77525	APOA2
chr25	37742917	37742920	FetalLiver_rep1	7.29759	BRI3
chr25	37742917	37742920	FetalLiver_rep2	4.94294	BRI3
chr25	37742917	37742920	AdultLiver_rep1	5.03776	BRI3
chr25	37742917	37742920	AdultLiver_rep2	13.0032	BRI3
chr25	37742976	37743035	FetalLiver_rep1	47.7113	BRI3
chr25	37742976	37743035	FetalLiver_rep2	47.2829	BRI3
chr25	37742976	37743035	AdultLiver_rep1	24.685	BRI3
chr25	37742976	37743035	AdultLiver_rep2	28.2538	BRI3
chr25	37744303	37744304	FetalLiver_rep1	2.06228	BRI3
chr25	37744303	37744304	FetalLiver_rep2	1.38813	BRI3
chr25	37744303	37744304	AdultLiver_rep1	3.77876	BRI3
chr25	37744303	37744304	AdultLiver_rep2	3.81722	BRI3
chr19	26114946	26114969	FetalLiver_rep1	3.35935	C1QBP
chr19	26114946	26114969	FetalLiver_rep2	2.68542	C1QBP
chr19	26114946	26114969	AdultLiver_rep1	8.06143	C1QBP
chr19	26114946	26114969	AdultLiver_rep2	6.7136	C1QBP
chr19	26114996	26114996	FetalLiver_rep1	14.2545	C1QBP
chr19	26114996	26114996	FetalLiver_rep2	11.6389	C1QBP
chr19	26114996	26114996	AdultLiver_rep1	3.27416	C1QBP
chr19	26114996	26114996	AdultLiver_rep2	4.19305	C1QBP
chr19	58037589	58037612	FetalLiver_rep1	49.3445	CDC42EP4
chr19	58037589	58037612	FetalLiver_rep2	48.2085	CDC42EP4
chr19	58037589	58037612	AdultLiver_rep1	33.9737	CDC42EP4
chr19	58037589	58037612	AdultLiver_rep2	25.9742	CDC42EP4
chr19	58038603	58038633	FetalLiver_rep1	10.4966	CDC42EP4
chr19	58038603	58038633	FetalLiver_rep2	6.72676	CDC42EP4
chr19	58038603	58038633	AdultLiver_rep1	20.6503	CDC42EP4
chr19	58038603	58038633	AdultLiver_rep2	18.6437	CDC42EP4
chr10	36312768	36312787	FetalLiver_rep1	24.408	GCHFR
chr10	36312768	36312787	FetalLiver_rep2	25.3515	GCHFR
chr10	36312768	36312787	AdultLiver_rep1	23.6503	GCHFR
chr10	36312768	36312787	AdultLiver_rep2	21.5429	GCHFR
chr10	36312808	36312820	FetalLiver_rep1	17.7256	GCHFR
chr10	36312808	36312820	FetalLiver_rep2	20.2343	GCHFR
chr10	36312808	36312820	AdultLiver_rep1	30.1995	GCHFR
chr10	36312808	36312820	AdultLiver_rep2	30.3959	GCHFR
chr11	21735983	21735987	FetalLiver_rep1	4.60785	MAP4K3
chr11	21735983	21735987	FetalLiver_rep2	3.9505	MAP4K3
chr11	21735983	21735987	AdultLiver_rep1	1.26008	MAP4K3
chr11	21735983	21735987	AdultLiver_rep2	1.80385	MAP4K3
chr11	21736081	21736094	FetalLiver_rep1	11.8747	MAP4K3
chr11	21736081	21736094	FetalLiver_rep2	12.2342	MAP4K3
chr11	21736081	21736094	AdultLiver_rep1	15.8584	MAP4K3
chr11	21736081	21736094	AdultLiver_rep2	16.2866	MAP4K3
chr7	14771736	14771742	FetalLiver_rep1	4.37129	MRPL4
chr7	14771736	14771742	FetalLiver_rep2	4.08298	MRPL4
chr7	14771736	14771742	AdultLiver_rep1	7.80749	MRPL4
chr7	14771736	14771742	AdultLiver_rep2	7.63693	MRPL4
chr7	14771942	14771970	FetalLiver_rep1	24.9019	MRPL4
chr7	14771942	14771970	FetalLiver_rep2	25.0338	MRPL4
chr7	14771942	14771970	AdultLiver_rep1	18.3846	MRPL4
chr7	14771942	14771970	AdultLiver_rep2	15.7679	MRPL4
chr10	20437582	20437585	FetalLiver_rep1	7.49497	NPTN
chr10	20437582	20437585	FetalLiver_rep2	6.17024	NPTN
chr10	20437582	20437585	AdultLiver_rep1	10.5766	NPTN
chr10	20437582	20437585	AdultLiver_rep2	8.78236	NPTN
chr10	20437695	20437728	FetalLiver_rep1	15.6828	NPTN
chr10	20437695	20437728	FetalLiver_rep2	16.8388	NPTN
chr10	20437695	20437728	AdultLiver_rep1	7.30638	NPTN
chr10	20437695	20437728	AdultLiver_rep2	6.91005	NPTN
chr14	16442601	16442613	FetalLiver_rep1	4.37129	NTAQ1
chr14	16442601	16442613	FetalLiver_rep2	2.77626	NTAQ1
chr14	16442601	16442613	AdultLiver_rep1	9.5721	NTAQ1
chr14	16442601	16442613	AdultLiver_rep2	9.75018	NTAQ1
chr14	16442645	16442661	FetalLiver_rep1	5.31102	NTAQ1
chr14	16442645	16442661	FetalLiver_rep2	5.37084	NTAQ1
chr14	16442645	16442661	AdultLiver_rep1	3.78013	NTAQ1
chr14	16442645	16442661	AdultLiver_rep2	4.62331	NTAQ1
chr7	15811965	15811986	FetalLiver_rep1	4.53514	PRKCSH
chr7	15811965	15811986	FetalLiver_rep2	4.16438	PRKCSH
chr7	15811965	15811986	AdultLiver_rep1	21.4054	PRKCSH
chr7	15811965	15811986	AdultLiver_rep2	19.1574	PRKCSH
chr7	15812026	15812057	FetalLiver_rep1	4.988	PRKCSH
chr7	15812026	15812057	FetalLiver_rep2	7.71919	PRKCSH
chr7	15812026	15812057	AdultLiver_rep1	3.02463	PRKCSH
chr7	15812026	15812057	AdultLiver_rep2	1.80385	PRKCSH
chr25	1787269	1787305	FetalLiver_rep1	8.6557	RNPS1
chr25	1787269	1787305	FetalLiver_rep2	6.19276	RNPS1
chr25	1787269	1787305	AdultLiver_rep1	9.8203	RNPS1
chr25	1787269	1787305	AdultLiver_rep2	6.75932	RNPS1
chr25	1787555	1787589	FetalLiver_rep1	79.5971	RNPS1
chr25	1787555	1787589	FetalLiver_rep2	85.719	RNPS1
chr25	1787555	1787589	AdultLiver_rep1	25.4328	RNPS1
chr25	1787555	1787589	AdultLiver_rep2	30.2527	RNPS1
chr25	40725970	40726003	FetalLiver_rep1	35.0439	TTYH3
chr25	40725970	40726003	FetalLiver_rep2	31.129	TTYH3
chr25	40725970	40726003	AdultLiver_rep1	10.8334	TTYH3
chr25	40725970	40726003	AdultLiver_rep2	9.78985	TTYH3
chr25	40726078	40726078	FetalLiver_rep1	1.3137	TTYH3
chr25	40726078	40726078	FetalLiver_rep2	1.82546	TTYH3
chr25	40726078	40726078	AdultLiver_rep1	1.51192	TTYH3
chr25	40726078	40726078	AdultLiver_rep2	1.80385	TTYH3
