# Supplementary material for: Evolution of tissue and developmental specificity of transcription start sites in Bos taurus indicus
Source: Commun Biol. 2021 Jul 1;4:829. doi: 10.1038/s42003-021-02340-6 (PMC8249380; doi:10.1038/s42003-021-02340-6)
Supplement: Supplementary file 14 — Supplementary Data13 [file 42003_2021_2340_MOESM14_ESM.txt]

Bosindicus.FetalLung	Bosindicus.Lung
chr10:10003926-10004080:-	42.85794484318	73.4201947941775
chr10:100070198:-	2.48745670669115	0
chr10:100119434-100119454:+	5.58696131023267	0.606625320262594
chr10:100247595-100247624:-	3.74642659131357	1.83611452926971
chr10:100258132-100258210:+	84.6257052510237	82.4260042709819
chr10:101089867:-	0	1.01976715214588
chr10:101090016-101090094:-	1.87321329565678	3.19770623610023
chr10:101094552-101094626:-	18.0198538153204	22.6630746880284
chr10:101095547:-	3.70980855396801	0
chr10:101280674-101280700:-	15.3755714505197	18.4254174178197
chr10:101862205-101862248:+	43.9537393268215	33.0131367508986
chr10:101923715-101923777:-	6.79950128939667	4.26686108394013
chr10:102005620-102005686:+	40.6688607597216	52.9143172649796
chr10:102012292-102012293:+	6.19726526065917	4.97316297837779
chr10:102435789-102435808:-	5.58302184962479	4.63637021298399
chr10:102517583:+	0	2.27344063804276
chr10:102673870-102673873:-	1.87321329565678	1.90560665230893
chr10:102772428:-	1.87321329565678	0
chr10:102772627-102772849:+	6.23388329800472	20.4370797377878
chr10:102869572-102869619:+	29.5348178249534	36.0499816649559
chr10:102954897-102954979:+	24.136719898534	36.3923809774279
chr10:103051101:-	1.87321329565678	0.538155236472376
chr10:10305741-10305752:+	1.87321329565678	3.89311276725763
chr10:1043554-1043575:-	21.6243865267695	16.8527263250982
chr10:10611812-10611834:+	18.4089107872576	8.54150951328587
chr10:10675268-10675308:+	8.01163261925544	0.538155236472376
chr10:1094659-1094753:+	29.8743826297073	100.507506538747
chr10:10961439-10961442:-	1.87321329565678	3.42931176472577
chr10:11216779-11216812:-	9.27925836686696	23.6773834448002
chr10:11392656-11392747:+	0	16.188584174491
chr10:11460229-11460248:-	8.67933604719339	8.65035865582158
chr10:11473577:-	0	1.08893314161909
chr10:11498689-11498724:+	7.45623514528158	9.06680653703023
chr10:1161270-1161275:-	1.87321329565678	3.28915633045389
chr10:11926186-11926355:-	41.9144016006732	44.0151738897168
chr10:11961437-11961498:-	3.09950460354151	2.5939492417899
chr10:12010959-12011025:-	12.9985104964797	9.39499009386564
chr10:12082674-12082684:-	6.13841932359866	4.65675418377669
chr10:12129469-12129490:-	1.87321329565678	7.25563730383785
chr10:12166355:-	3.09950460354151	0.675223757791363
chr10:12228402:-	1.87321329565678	0.333698357739108
chr10:12228507-12228508:-	0	2.31641244686439
chr10:12228723-12228757:-	2.48745670669115	4.93776757891524
chr10:12312117-12312120:-	4.9727178991983	0
chr10:12354678-12354708:-	6.23388329800472	0
chr10:12354845-12354849:-	3.74642659131357	0
chr10:12424538-12424561:-	3.70980855396801	8.05469931223721
chr10:12435878-12435970:+	43.1708407319642	12.035358029445
chr10:12500805:-	2.48745670669115	1.92365606819895
chr10:12674856-12675048:-	0	19.1163101018293
chr10:12743619-12743657:+	48.4417427613552	77.2661849661512
chr10:1299352-1299376:-	8.07047855631595	9.66693583375505
chr10:13201766-13201806:+	6.19900920708302	7.74301763059807
chr10:13252124-13252129:-	20.760524127927	8.60707528077006
chr10:13276264-13276272:+	1.87321329565678	3.1499033048969
chr10:13356134-13356163:-	3.70980855396801	5.2612804470575
chr10:13359895-13359898:-	9.90881776105103	2.43949633606778
chr10:13360276-13360277:-	3.74642659131357	0.198505975318599
chr10:13362104-13362143:-	32.0579542293987	17.0451466255196
chr10:13362556:+	1.87321329565678	0
chr10:13544343-13544387:+	10.4990893259466	6.05885042700248
chr10:13544606:+	1.87321329565678	2.41361263634963
chr10:13895538-13895596:+	28.8642824466646	11.7479032353831
chr10:13895757-13895772:+	12.3220102650885	10.0926816332336
chr10:13896063:+	1.87321329565678	0.333698357739108
chr10:14103110-14103146:-	2.48745670669115	7.879578307438
chr10:14103307:+	0	1.08893314161909
chr10:14357613:+	0	1.29685151011045
chr10:14381718:+	2.48745670669115	0.265958530853445
chr10:14381837:+	0	1.57492618376927
chr10:14905223-14905253:+	85.4572085510037	157.398471100848
chr10:15044836-15044893:-	5.61963988697035	1.71427899538641
chr10:15067462:+	1.87321329565678	0
chr10:15067578-15067671:-	23.4538519184999	15.2157545521179
chr10:15105605-15105632:+	10.5525493428502	3.47146367710635
chr10:15105949:+	3.70980855396801	3.68049884990355
chr10:1518017-1518102:+	7.40604507121017	3.69952537638446
chr10:1518313:+	1.87321329565678	1.57492618376927
chr10:15419024-15419095:+	21.5306903927176	18.9537639256119
chr10:15555801:+	0	2.06345339308645
chr10:15565827:+	0	1.78402675147296
chr10:15652182-15652317:-	136.419525016594	45.0004406059085
chr10:16029515-16029561:+	3.09950460354151	8.62063641945292
chr10:16287697:+	2.48745670669115	0
chr10:16343848:+	6.7431478907059	4.10455698400323
chr10:16850295:+	0	1.01976715214588
chr10:16971873-16971884:-	6.7431478907059	5.04924540631408
chr10:17576154-17576185:-	15.3887604274326	4.25605075265372
chr10:17619224:-	0	1.43577730998143
chr10:1817589-1817591:-	264.45835218264	32.0495256812886
chr10:18361513:-	1.87321329565678	0
chr10:18399023-18399066:+	12.3962744677422	0.933355246331662
chr10:19061318-19061365:-	0	2.66325661522673
chr10:19061536-19061661:-	13.6940579038942	22.7796356819648
chr10:19128377:-	0	1.08893314161909
chr10:19136743-19136770:-	0	10.2991621856583
chr10:19138001:+	1.87321329565678	0
chr10:19138254:-	0	2.90523141068375
chr10:19138444:-	0	1.92365606819895
chr10:19138610:-	0	1.01976715214588
chr10:19141574-19141608:-	0	9.26342441656018
chr10:19145251-19145326:-	0	5.77174638490212
chr10:19147678-19147685:-	1.87321329565678	2.92380647352614
chr10:19164413-19164484:-	236.422658014053	350.527735557547
chr10:19197735-19197838:-	6.80612275153661	10.9783827592625
chr10:19214668:-	1.87321329565678	1.2274793052453
chr10:19296221-19296252:-	14.2662973574261	12.0178537618017
chr10:19367319-19367366:+	31.6102102560542	28.1085229589308
chr10:19367541-19367615:+	3.09950460354151	4.17043831979092
chr10:19486133-19486151:+	4.97491341338231	13.9728973383409
chr10:19578512-19578559:-	9.94369185197273	9.12811644855804
chr10:19888456-19888464:+	16.0208107718358	2.02603098484457
chr10:19888575-19888700:+	35.8790447943668	5.20066819997472
chr10:20437582-20437728:-	54.4782406748837	45.721541785961
chr10:20437926:+	1.87321329565678	0
chr10:20490792-20490988:+	121.042385646975	21.394464495577
chr10:20521432:+	0	3.18679295653024
chr10:20560491:-	2.48745670669115	0.401667995931391
chr10:20731384-20731411:+	27.6014452488934	8.16547185619177
chr10:20743642:+	0	2.41361263634963
chr10:20744430-20744431:-	5.58696131023267	1.43577730998143
chr10:20744707-20744792:-	3.74642659131357	0.397011950637198
chr10:20756486:-	0	1.43577730998143
chr10:20758931:-	0	1.15817193180847
chr10:20765847:-	0	1.29685151011045
chr10:20775457:+	3.09950460354151	2.69435406960871
chr10:20775911:-	1.87321329565678	0.265958530853445
chr10:20776095:-	4.92628799373989	1.36628518694222
chr10:20776200:-	1.87321329565678	0
chr10:20804658-20804690:-	4.9727178991983	0
chr10:20809181-20809255:-	22.848935033322	3.52667183875763
chr10:20810479-20810487:+	4.9727178991983	7.29203319248154
chr10:20832541-20832570:+	0	17.5892853736496
chr10:20837700:+	1.87321329565678	4.10455698400323
chr10:20871285:-	1.87321329565678	0.881673356809095
chr10:20871379-20871401:+	6.19726526065917	3.54668797122151
chr10:20893284-20893368:+	6.79950128939667	10.3459362250102
chr10:20902030:+	0	1.99353445474433
chr10:20926554-20926610:+	12.3891446011614	8.15010653300344
chr10:20936179-20936206:-	11.7788406507349	5.18867613272857
chr10:20936616-20936648:+	32.7340768273283	23.9255334279227
chr10:20946319-20946334:+	9.28695799608783	5.48476971921284
chr10:20948208-20948256:+	23.4787898635412	26.1894016953235
chr10:20949028:-	0	1.15817193180847
chr10:20961941:+	0	1.2274793052453
chr10:20962156-20962192:+	45.9086816734682	23.6288848643295
chr10:20967420-20967469:+	12.3962744677422	1.60846728744398
chr10:20989903:-	0	1.85381965753459
chr10:20991822-20991882:-	3.74642659131357	53.9151188042156
chr10:21003690-21003736:-	19.19478086535	10.562271069909
chr10:21003919-21003930:+	4.31866604484545	1.97060649842818
chr10:21004526-21004589:+	46.2792465083058	67.0323387560013
chr10:21010446:+	0	1.2274793052453
chr10:21015320-21015438:-	86.6956912028508	53.3284190822925
chr10:21029097-21029165:-	1.87321329565678	7.94936569816869
chr10:21029323-21029344:-	0	3.56823423342589
chr10:21044494-21044530:-	3.09950460354151	2.64769562556567
chr10:21100413-21100419:-	2.48745670669115	18.1733964884773
chr10:21100595-21100641:-	3.70980855396801	16.2883581291622
chr10:21381104-21381149:+	9.90168789447024	15.2133571113443
chr10:21381390:+	1.87321329565678	0
chr10:21392348-21392371:-	1.87321329565678	8.4151574695867
chr10:21395261-21395284:+	3.74642659131357	2.38167571086463
chr10:21468739-21468752:-	4.31866604484545	10.6790778017499
chr10:21488782:+	6.7431478907059	1.43577730998143
chr10:21557952:+	1.87321329565678	0
chr10:21558444-21558450:+	32.3663362795539	0.798679946568589
chr10:21559317:+	5.53283177555339	0
chr10:21559554-21559584:+	6.79950128939667	3.1662851921091
chr10:21572366-21572421:+	10.559679209431	0.469829342327493
chr10:21594750-21594757:-	4.9727178991983	0.675223757791363
chr10:21595205-21595273:-	47.6393071197363	19.8758871064597
chr10:21606888-21606909:-	0	2.80275009703541
chr10:21620432:+	3.09950460354151	1.08893314161909
chr10:21684152-21684156:+	7.40604507121017	2.10915266205439
chr10:21762007-21762041:-	27.1366643970139	31.2264971817863
chr10:21762390-21762431:+	68.4967711555513	98.4240700353739
chr10:21789774-21789779:+	33.3633865721654	7.22369645717696
chr10:21792579:+	0	1.15817193180847
chr10:21793452:+	0	1.29685151011045
chr10:21801649:+	2.48745670669115	0.401667995931391
chr10:21821853-21821857:+	154.610383675465	52.2328685037016
chr10:21839344:+	1.87321329565678	0.198505975318599
chr10:21862243-21862361:+	59.602128495261	21.2100976628077
chr10:21886912-21886921:+	3.74642659131357	0.667626526784836
chr10:21915947-21915977:+	69.0443373109023	26.5994077886423
chr10:21924872-21924987:+	58.1249070561882	23.0233681703932
chr10:21951074:-	0	1.01976715214588
chr10:21951342-21951343:-	0	6.67306746181368
chr10:21952184-21952279:-	0	8.86849525753292
chr10:21952651-21952685:-	0	2.17793908395435
chr10:21952901-21953070:-	0	9.66681425605263
chr10:21954258:-	0	1.15817193180847
chr10:21955556:-	0	1.01976715214588
chr10:21955680-21955869:-	58.3296069387348	126.76654296795
chr10:21969156:-	1.87321329565678	0
chr10:21973176:-	1.87321329565678	0.469829342327493
chr10:21977750-21977970:-	424.823321881819	246.730246907479
chr10:21984355-21984379:-	290.287993398588	106.099793154616
chr10:21992723-21992764:+	0	14.6067369365328
chr10:21995737-21995740:+	4.31866604484545	14.9224461844507
chr10:22042461-22042489:-	156.125089082728	117.550928611614
chr10:2212647-2213072:+	1735.91480569568	98.8249737330621
chr10:2221053:+	2.48745670669115	0
chr10:22212582-22212637:-	17.283720117066	18.5361284261721
chr10:22229532-22229621:+	88.9479063673381	107.775259309361
chr10:2243776:+	1.87321329565678	0
chr10:2244902-2244904:+	11.0280904250847	0.872583851116039
chr10:22583445:-	0	1.36628518694222
chr10:2413526-2413578:+	1.87321329565678	5.21881458088332
chr10:25650192-25650328:+	48.1806077525607	4.15596589979502
chr10:25662325-25662389:+	15.4788373365901	15.4201077527584
chr10:25692932-25692966:-	48.010028134662	23.1059014938897
chr10:25693051-25693053:+	0	3.36157962266215
chr10:25693286-25693314:+	22.989083821671	17.8032653392968
chr10:25712376-25712434:+	28.9740781992889	19.1382144826133
chr10:25725944-25725977:+	9.9383059318158	5.31981373644487
chr10:25771585:+	3.70980855396801	0.538155236472376
chr10:25771863-25771910:+	99.6655981722	58.1764082300132
chr10:25880945-25880988:+	178.708631038836	122.0163504703
chr10:25905693:+	1.87321329565678	0
chr10:25992714-25992843:+	9.27925836686696	4.95036707540349
chr10:26023758-26023846:-	32.9540499272229	26.5064749539482
chr10:26059469:-	0	1.29685151011045
chr10:26078527-26078576:+	20.4569411559453	34.7148016420168
chr10:26079181-26079231:+	105.681103164112	344.021372810188
chr10:26081057:+	0	1.15817193180847
chr10:26097381-26097439:-	0	37.2448388120709
chr10:26125174-26125237:-	37.4497301436433	19.9512226145731
chr10:26256227-26256285:+	119.470075218572	316.544844008155
chr10:26356008:+	0	2.3435092976262
chr10:26371060:-	0	1.08893314161909
chr10:26371728-26372006:-	8.6323363790949	168.276147028631
chr10:26396939:-	0	1.15817193180847
chr10:26412960-26413057:-	40.2783218119919	316.006354002028
chr10:26638325-26638329:-	0	112.012996278923
chr10:26667210-26667258:+	28.1179154296673	16.2851504013766
chr10:26672707:-	1.87321329565678	0
chr10:26673437-26673476:-	47.4646660278935	16.2351628371437
chr10:26673828:+	1.87321329565678	1.78402675147296
chr10:26708082-26708094:+	3.09950460354151	8.49411006941618
chr10:26778367-26778384:-	16.0433771609011	8.61510849761788
chr10:26778575-26778766:+	416.588180862811	146.860230732948
chr10:26780689-26780691:+	11.671251099152	9.91094292594682
chr10:26806108:+	3.70980855396801	0.881673356809095
chr10:28275953-28275954:+	4.36067000234794	0
chr10:28279488-28279559:+	65.4670565577517	42.6000232301547
chr10:28279785:+	1.87321329565678	0
chr10:28286190:+	0	1.71427899538641
chr10:28299482-28299537:+	330.597734852007	138.206012010728
chr10:28303400:+	1.87321329565678	0
chr10:28325713:+	0	1.08893314161909
chr10:28391810-28391872:-	67.4690936216846	28.1917733235758
chr10:28406106-28406113:+	0	3.08087826158341
chr10:28490749-28490797:+	5.61963988697035	19.7470474369243
chr10:28535848:+	0	1.15817193180847
chr10:29552029:+	0	1.85381965753459
chr10:29978633:-	5.53283177555339	9.95400681183121
chr10:30062362-30062428:-	22.9114567186118	0
chr10:30440159-30440195:-	29.0576060596805	24.457211991979
chr10:30457177:-	2.48745670669115	1.43577730998143
chr10:31026323-31026356:-	0	4.55213979867175
chr10:32002397:+	0	1.36628518694222
chr10:32244014-32244052:+	8.10709659366151	2.58080343116666
chr10:32769612:-	1.87321329565678	0
chr10:32769793-32769802:-	4.97491341338231	1.69499090993724
chr10:33846920-33847237:+	40.724341491048	34.5973776864038
chr10:33847532:+	0	1.2274793052453
chr10:33847707:+	0	1.99353445474433
chr10:34060104-34060156:+	29.049150931288	14.3720714929145
chr10:34179229:-	0	2.13341155336223
chr10:35209554-35209563:+	4.31866604484545	588.826941093894
chr10:35209713:+	0	3.11636248869031
chr10:35209849:+	0	1.92365606819895
chr10:35209990:+	0	2.06345339308645
chr10:35210370:+	0	3.96311980730622
chr10:35210962:+	0	5.09674138375386
chr10:35211155:+	0	2.3435092976262
chr10:35212147:+	0	1.29685151011045
chr10:35214062:+	0	2.3435092976262
chr10:35215591-35215608:+	0	2.31641244686439
chr10:35216023-35216089:+	0	10.785082757673
chr10:35216450-35216498:+	0	13.5323734143809
chr10:35216914:+	0	1.01976715214588
chr10:35217197-35217199:+	4.36067000234794	6.25491331556232
chr10:35217642-35217779:+	0	12.9235285331014
chr10:35218377-35218379:+	0	2.03953430429176
chr10:35222056:+	0	1.29685151011045
chr10:35222796:+	0	1.01976715214588
chr10:35223712:+	1.87321329565678	1.57492618376927
chr10:35224937:+	0	1.08893314161909
chr10:35225146-35225151:+	0	3.1499033048969
chr10:35590809-35590873:+	18.0181098688966	9.64533375787124
chr10:35625815:+	0	1.01976715214588
chr10:35691473-35691507:-	36.4314525969644	44.5961491594237
chr10:35757203-35757210:-	21.4470808675468	7.47234742746182
chr10:35786196-35786205:+	8.0257925972814	1.07689175372275
chr10:35866718-35866808:+	3.74642659131357	1.64457816522695
chr10:35926948-35926970:-	0	18.8530069462041
chr10:35927093-35927096:-	0	18.357965155523
chr10:35956876-35956896:-	0	4.23860981074216
chr10:35966340-35966350:+	1.87321329565678	29.550021612211
chr10:35967456-35967493:+	1.87321329565678	24.7179760272225
chr10:36000359-36000400:+	13.4660842439067	0.464464506172044
chr10:36022848-36022880:+	43.9849726310968	45.586058258243
chr10:36032230:+	0	1.36628518694222
chr10:36051690-36051725:+	4.97491341338231	9.67790938906018
chr10:36077188-36077262:+	16.7078106460068	2.16895186677982
chr10:36160881:-	3.09950460354151	2.27344063804276
chr10:36167625:+	1.87321329565678	0.198505975318599
chr10:36179440:+	1.87321329565678	0.198505975318599
chr10:36255428:+	1.87321329565678	0.198505975318599
chr10:36306629-36306635:-	2.48745670669115	1.42143514807727
chr10:36311955:+	1.87321329565678	0.538155236472376
chr10:36312770-36312820:+	31.2248046937304	7.27518148564879
chr10:36347349-36347366:-	11.0403664431563	6.41814324922514
chr10:36347547:+	4.31866604484545	0.401667995931391
chr10:36377670-36377863:+	17.290788703679	6.00776256952201
chr10:36378051:-	0	1.36628518694222
chr10:36390014:+	1.87321329565678	0
chr10:36433616-36433670:+	9.98030988931829	6.63212888955405
chr10:36464643-36464651:+	26.0813496613324	233.02528116698
chr10:36465398:+	0	4.60020583000585
chr10:36465502:+	0	1.78402675147296
chr10:36720027-36720032:+	29.7124453422058	48.7638986040109
chr10:36720149-36720232:+	26.2629246201707	15.1916437059493
chr10:36741098-36741103:+	0	3.63784640900754
chr10:36753758:+	0	1.85381965753459
chr10:36761527-36761531:+	0	2.59376449218752
chr10:36789316:-	1.87321329565678	0
chr10:36789600-36789602:+	40.3659639330873	10.264971628612
chr10:36836726-36836750:-	24.0333728245991	18.9882908449129
chr10:36864202-36864223:+	52.4173964848048	24.9901508849468
chr10:36909074:-	0	1.15817193180847
chr10:36918710-36918740:+	6.80612275153661	0.265958530853445
chr10:36955495-36955509:-	16.0264328988996	5.35209958850696
chr10:36962143-36962180:+	17.3274067410245	0.401667995931391
chr10:37066941-37066993:+	7.46017460588945	2.65010569640492
chr10:37170461-37170502:+	6.80931315750952	4.61801013780765
chr10:37222164-37222186:+	9.2928304035928	0.743937874186099
chr10:37371148:-	3.09950460354151	0
chr10:37379497-37379508:-	0	5.53804599107549
chr10:375206:-	0	1.36628518694222
chr10:37596881-37596916:-	11.1158536251782	9.34334555404168
chr10:37637410-37637465:-	14.9225447259629	33.1944860786995
chr10:37821768-37821793:-	4.9727178991983	9.49782578411704
chr10:37826000-37826021:+	11.7253806338313	21.4256962314404
chr10:37875077-37875101:-	3.09950460354151	3.82273620978758
chr10:37875130-37875152:+	10.5191217114775	7.31113984022057
chr10:37897018-37897074:+	6.19726526065917	10.28919869442
chr10:38032337-38032348:-	22.0772994713134	9.61419959825009
chr10:38168186-38168188:-	1.87321329565678	3.50351683168986
chr10:38333659-38333762:-	5.58302184962479	10.6867015575854
chr10:38358739:+	0	1.15817193180847
chr10:38393512-38393564:+	22.9463308095335	14.1218580961727
chr10:4104892-4104895:-	4.9727178991983	2.39937008421567
chr10:4139207:-	0	1.50532513966995
chr10:42629346-42629393:-	61.38310067982	6.87005337557396
chr10:42659076-42659094:-	65.7355686696601	36.339098553702
chr10:42659216-42659280:+	25.1857684051512	35.4284479900381
chr10:42670000-42670013:-	2.48745670669115	1.35346550988499
chr10:42670110:+	0	1.01976715214588
chr10:42705627:-	5.53283177555339	2.90523141068375
chr10:42707695:+	1.87321329565678	0.198505975318599
chr10:42749318-42749410:+	14.7608415521373	12.094794293441
chr10:42819452-42819482:-	9.29676986420068	10.8239243499049
chr10:42820754:-	7.95033221551981	1.99353445474433
chr10:42858206-42858231:+	16.5666934018825	18.3282060424987
chr10:42858638:+	0	1.2274793052453
chr10:43051975-43051985:-	6.79950128939667	4.66528329346642
chr10:43158198:-	1.87321329565678	0
chr10:43219968-43220012:+	1.87321329565678	3.06836401986802
chr10:43284380:-	1.87321329565678	2.20340769085368
chr10:43438100:-	2.48745670669115	0
chr10:43438270-43438302:-	2.48745670669115	7.20759242493792
chr10:43555234-43555380:-	10.5557397488231	13.8590388763513
chr10:43699978-43700020:-	0	4.69128867245959
chr10:43701378:-	1.87321329565678	0
chr10:43797367-43797412:-	15.2433200012374	149.69608121646
chr10:4387846:-	3.70980855396801	3.75112147362331
chr10:4387952-4387955:-	2.48745670669115	2.80206249692365
chr10:44057571-44057612:+	3.74642659131357	5.67984219446742
chr10:4444594-4444625:-	6.84593119485508	30.3309344230497
chr10:44477035-44477061:+	26.6271007166903	22.8383827726094
chr10:44659996-44660143:+	40.5759461330405	50.4023977382556
chr10:4471314-4471376:-	47.3580632136813	54.5868261796536
chr10:44831859-44831912:+	72.9040801523656	39.6068918565893
chr10:44868380:-	0	1.15817193180847
chr10:44939099-44939190:-	756.790405717338	99.6307580096864
chr10:44939362:-	3.09950460354151	0
chr10:45157955:+	1.87321329565678	1.43577730998143
chr10:45256207-45256239:-	14.7289935891369	45.9195217106005
chr10:45313004-45313054:+	4.36067000234794	10.7226007021282
chr10:45313299:+	2.48745670669115	0.265958530853445
chr10:45328733:+	0	1.99353445474433
chr10:45366555-45366560:+	56.9631699774997	34.153602040344
chr10:45582479:-	0	1.15817193180847
chr10:45582630:-	2.48745670669115	0.198505975318599
chr10:45639627-45639647:-	9.24495403858534	17.6897572475134
chr10:45645715-45645716:+	9.24495403858534	2.38950275317777
chr10:45661453-45661486:+	4.36067000234794	7.74393825500951
chr10:45818617-45818717:+	573.896702120775	123.401331527861
chr10:45830551-45830579:-	10.5132493039726	0
chr10:45876875-45876902:-	103.812123308485	54.9537060175468
chr10:45880272-45880424:+	28.4527039418474	29.2366688341149
chr10:45950465-45950500:+	3.74642659131357	8.33198819297323
chr10:46185094:+	0	2.83490987955584
chr10:46376479:-	0	1.01976715214588
chr10:46407884:-	2.48745670669115	4.17530599655055
chr10:46512769-46512816:-	25.9500826830601	10.582539269739
chr10:46649254:+	6.7431478907059	2.41361263634963
chr10:46772231:-	0	5.09674138375386
chr10:46834725:-	0	1.57492618376927
chr10:46850532-46850577:-	26.6757261363327	71.8554209348615
chr10:46889172-46889193:+	24.0054174928893	17.0348731514562
chr10:46923194:-	2.48745670669115	1.01976715214588
chr10:47016007-47016145:-	25.3121947158795	61.0388165424563
chr10:47022829-47022918:-	106.731948727519	148.835382019551
chr10:4702688-4702786:-	50.7298893071811	51.9665281728688
chr10:4702871-4702897:+	0	6.74218383984663
chr10:47742864-47742866:-	4.36067000234794	2.13341155336223
chr10:47902637-47902639:+	1.87321329565678	12.1131073056918
chr10:48034995-48035058:+	1.87321329565678	34.8037259919263
chr10:48892494:+	1.87321329565678	0
chr10:49591183:+	0	4.45849728193088
chr10:49707774-49707809:+	6.79950128939667	5.3420996796175
chr10:49799965-49799977:+	8.06509263615902	0
chr10:49800085-49800161:+	75.5347050695485	128.362971187471
chr10:49840633-49840639:+	0	2.73262882009188
chr10:49843117:+	0	1.29685151011045
chr10:5012251-5012272:+	29.4740198475993	24.4017193970523
chr10:50557234-50557271:+	7.95033221551981	28.064583250125
chr10:50583146-50583207:+	11.1601712917446	11.7179576216756
chr10:50957729-50957869:+	12.3110022178677	40.5835512156462
chr10:5109457-5109497:-	13.6535004059407	4.43007463276054
chr10:51209202:-	2.48745670669115	0.333698357739108
chr10:51247401:-	0	1.2274793052453
chr10:51318950-51319013:-	24.1533387865223	28.4778145302116
chr10:51347920-51348028:+	14.9552233027006	10.2349498537364
chr10:51508877-51508904:-	1.87321329565678	21.6894612810823
chr10:51535717-51535949:+	31.0559204042539	63.9311083411016
chr10:51701212:-	0	1.64457816522695
chr10:5186049-5186081:+	9.90562735507812	1.14918471463394
chr10:52136093-52136097:-	0	5.56748025344027
chr10:52215205-52215275:+	0	3.29038596485478
chr10:52590579-52590611:-	21.7171465825507	18.2246160844363
chr10:52719338-52719381:-	1.87321329565678	59.4421264377568
chr10:52936771-52936829:-	40.7826298537916	77.0216384932174
chr10:52936999:-	0	1.01976715214588
chr10:53053617:-	1.87321329565678	0
chr10:53083797-53083860:-	53.2658450563337	7.09408999615567
chr10:53415735:-	1.87321329565678	0
chr10:53416617-53416712:-	92.9848086436198	76.6808853324489
chr10:53648541-53648664:+	12.419141176367	11.2636020460286
chr10:53893420:+	1.87321329565678	1.2274793052453
chr10:54224152-54224180:+	7.41374470043104	2.04348037614233
chr10:54224356-54224400:+	4.36067000234794	9.73426267716647
chr10:54426314:+	1.87321329565678	0.401667995931391
chr10:54931335-54931427:+	1.87321329565678	18.3064741657398
chr10:5499758-5499790:-	4.31866604484545	15.3926248968224
chr10:54998925-54998946:-	4.92628799373989	1.64457816522695
chr10:55014872-55014886:+	0	8.18787771248055
chr10:55099775-55099791:+	17.7042383581546	11.4054531822806
chr10:5674954-5674994:-	1.87321329565678	2.38565123705376
chr10:57722583-57722651:+	1.87321329565678	9.25170339451633
chr10:57749187:+	3.09950460354151	0.198505975318599
chr10:57819054-57819118:+	33.5415242672218	68.1389394351171
chr10:57819287:+	2.48745670669115	0.812757292049251
chr10:57848915-57848928:+	1.87321329565678	11.7825171417593
chr10:58061499-58061571:+	12.4328925050877	16.8812344303989
chr10:58192078-58192101:+	11.7667150735581	8.0120455776285
chr10:58367458-58367495:-	6.7431478907059	24.8651198805576
chr10:58404105:+	1.87321329565678	1.2274793052453
chr10:58473854:-	0	1.08893314161909
chr10:58544505-58544630:-	38.0969032489083	124.022433312435
chr10:59314473-59314567:+	12.3444586421269	2.71411477067993
chr10:59460127-59460156:-	0	6.40963572050477
chr10:59575848-59575913:+	39.02327571378	63.7558488226487
chr10:59648220-59648297:+	17.9585944140604	29.7100069176831
chr10:59849828-59849922:-	13.0798144928598	33.4451398041816
chr10:59890250-59890334:+	19.1640019993357	11.3681130040412
chr10:60070832-60070833:-	4.36067000234794	0.401667995931391
chr10:60712281-60712301:-	1.87321329565678	3.82194380192628
chr10:60854157-60854262:-	1.87321329565678	5.0268991847707
chr10:61066012-61066066:-	0	4.6551775072085
chr10:61182296-61182438:+	64.7103472135741	228.991621917167
chr10:61372070-61372109:-	61.3753930127012	54.2970394507854
chr10:61654504-61654592:+	58.1126261294837	78.6659605947485
chr10:62070088-62070134:-	12.3723026216034	0.469829342327493
chr10:62070848:-	1.87321329565678	0.333698357739108
chr10:62071106:-	3.09950460354151	1.43577730998143
chr10:62211128-62211159:+	8.62587603028981	7.87919671957333
chr10:62697194:-	0	1.50532513966995
chr10:64828087-64828088:-	0	2.8021766497804
chr10:64864875-64864955:-	5.58302184962479	230.650495845343
chr10:64898336-64898376:-	6.79950128939667	9.26683195400119
chr10:64947664:+	2.48745670669115	3.68049884990355
chr10:65019315-65019386:-	0	22.0574674853798
chr10:65056998:-	1.87321329565678	1.29685151011045
chr10:65098718-65098720:+	25.3944598566997	16.4015311300787
chr10:65243770:+	21.7008127229504	1.99353445474433
chr10:65381978-65382024:-	3.70980855396801	1.83339568959983
chr10:65613531-65613607:-	73.4091106035608	73.7922225865721
chr10:65741018-65741115:-	5.58696131023267	9.75496836283598
chr10:663540-663572:+	22.5662500867029	14.8461411689952
chr10:66522193-66522222:-	5.58696131023267	3.91743830483518
chr10:66523253-66523257:-	4.9727178991983	3.1517063865528
chr10:66525602-66525633:-	49.1732003363323	23.9129225291627
chr10:66925211-66925228:+	10.5557397488231	0.265958530853445
chr10:66961765-66961811:-	28.4325436791553	17.927537668881
chr10:66996813-66996898:-	12.4328925050877	15.8677523032046
chr10:67014661-67014709:+	1.87321329565678	9.87760706919926
chr10:67063026-67063080:+	11.6294889855954	40.0842160242023
chr10:67064466:+	1.87321329565678	0
chr10:67400556-67400557:-	3.70980855396801	6.72922550281752
chr10:67504450:-	1.87321329565678	0.401667995931391
chr10:67504519-67504646:+	1.87321329565678	18.6214682655379
chr10:67525430-67525522:+	83.7235396179483	94.7800553028071
chr10:67532511-67532600:+	1.87321329565678	3.82251724918129
chr10:67611554-67611618:+	8.68252645316631	201.720689198593
chr10:6763980-6764055:+	67.0816384707826	176.185457195032
chr10:67753218-67753265:+	5.58696131023267	7.18869979333485
chr10:67879043:-	10.9575063855274	6.66220031461948
chr10:68006316-68006384:+	36.3477937188721	116.498178600263
chr10:68124569:-	1.87321329565678	0
chr10:68490051:-	1.87321329565678	0
chr10:69005129-69005172:+	19.1051560622752	14.3845517802859
chr10:6925120-6925136:-	13.5524610482154	12.2969580588461
chr10:6925390-6925392:+	0	8.0929117140954
chr10:69671043-69671096:-	11.206601197203	12.7472076727553
chr10:69671230-69671255:+	11.1667927538845	13.299100091315
chr10:69768292-69768312:+	9.29676986420068	8.76339157638211
chr10:70474668-70474703:-	22.5854889953013	0
chr10:70515413-70515448:+	52.2871450018801	58.1693733576523
chr10:70551072-70551148:+	17.3497369231829	29.1074185786404
chr10:70592296-70592304:-	2.48745670669115	2.73404614753229
chr10:70592695-70592745:+	8.07222250273981	15.9641865260902
chr10:70698277-70698279:-	6.19900920708302	4.27343765035774
chr10:70698808:+	0	1.01976715214588
chr10:70905782:+	4.31866604484545	0
chr10:70905997-70906158:+	18.0105284345556	4.82024017474544
chr10:7115658-7115708:-	4.36067000234794	3.27645115689278
chr10:71479315-71479404:+	25.3210072489163	32.2982599661981
chr10:71759830-71759871:-	1.87321329565678	1.01976715214588
chr10:71759951-71759998:+	6.84812670903909	13.9341391666757
chr10:71988547:-	0	1.36628518694222
chr10:72308587-72308628:+	11.2026617365951	2.83465637600321
chr10:72385739-72385850:-	1.87321329565678	19.4268121751059
chr10:72471418-72471518:+	5.58302184962479	9.40891211746074
chr10:72821041:-	3.09950460354151	0.812757292049251
chr10:72895073-72895107:+	0	5.11956364593413
chr10:73121603-73121605:-	0	3.28920517915568
chr10:73121754-73121775:+	0	4.83137112175719
chr10:73391756-73391820:-	12.8646856833959	36.7580817789544
chr10:73836383-73836487:+	149.204001859603	254.649051198219
chr10:73888951:+	1.87321329565678	0.333698357739108
chr10:75470763-75470792:+	10.5055496747517	6.98327128255364
chr10:75797017-75797103:-	24.1679852518963	41.2324064297576
chr10:75968043-75968050:-	6.13841932359866	18.4999271076979
chr10:76063053-76063170:+	23.9312580090531	74.0194598603557
chr10:7625523-7625587:+	1.87321329565678	8.96764911733996
chr10:76282338:+	0	1.64457816522695
chr10:76546433:+	1.87321329565678	0.469829342327493
chr10:76648148:-	1.87321329565678	0.265958530853445
chr10:76649278-76649363:+	6.19187934050223	8.74882190920877
chr10:76679838-76679840:+	0	19.1197499727544
chr10:76687486:+	0	1.2274793052453
chr10:76838586:+	2.48745670669115	0.950678739315339
chr10:76838714-76838746:+	10.4895744820195	2.19204043006293
chr10:77048084-77048142:+	71.0437146036587	165.956393633485
chr10:77070109-77070110:-	0	4.2020829207942
chr10:77072828-77073071:-	0	332.470289585484
chr10:77096568-77096609:-	8.67933604719339	2.44389761480779
chr10:77109415-77109444:+	17.3088111327614	9.73806028247145
chr10:77226288-77226365:-	67.9704721533426	59.6382359301336
chr10:77507946:+	2.48745670669115	1.15817193180847
chr10:77508860-77508887:+	0	2.38578465172954
chr10:77509193-77509201:+	0	2.3860523390881
chr10:7848092:-	0	1.08893314161909
chr10:7854546-7854666:-	5.61963988697035	134.198689454326
chr10:78563044-78563109:+	11.1038178930538	37.956754069367
chr10:78563301-78563460:+	13.0431964555142	9.44802752829624
chr10:79157720-79157772:+	8.6360965477079	14.00761204085
chr10:79255109-79255163:-	19.750503713337	27.0411079834917
chr10:79255693-79255717:+	23.5060763934205	50.2709362788368
chr10:79299452:-	1.87321329565678	0.812757292049251
chr10:79347264:-	0	1.78402675147296
chr10:79355233-79355238:-	0	28.7059715599875
chr10:79387919-79387922:-	0	2.52509229181583
chr10:79388195:-	0	1.15817193180847
chr10:79408225:+	1.87321329565678	0
chr10:7945873-7945905:+	55.8338660571774	123.974668954571
chr10:7946072:+	0	1.2274793052453
chr10:79474658:-	1.87321329565678	0.743937874186099
chr10:79499914:+	0	2.69435406960871
chr10:79553015-79553029:-	21.0296670968252	19.1623232115035
chr10:79566919-79566933:-	1.87321329565678	16.4587102024812
chr10:79667536-79667553:-	12.7558632945463	26.4859460768043
chr10:79669800-79669819:+	4.97491341338231	0.532204333057708
chr10:8022285-8022382:+	0	15.9224019724947
chr10:80615989:-	0	1.08893314161909
chr10:80616592-80616787:-	4.36067000234794	46.3767890435811
chr10:80616958-80616993:-	0	4.7721046781762
chr10:80617106-80617439:-	1.87321329565678	49.0549452865711
chr10:80619984-80620166:-	371.631065655888	536.576555360714
chr10:80673623:-	0	6.66220031461948
chr10:80675194-80675195:-	2.48745670669115	15.5316652876968
chr10:80678128:-	0	1.01976715214588
chr10:80686068:-	0	1.29685151011045
chr10:80711899-80711900:-	0	3.01258920981804
chr10:80770917-80770994:-	182.995761767782	271.226240925675
chr10:80934494-80934497:-	0	3.35981964168655
chr10:80934618-80934648:-	17.707786865893	9.35655438422818
chr10:80972556-80972558:+	1.87321329565678	1.97044589146122
chr10:81046068:+	2.48745670669115	3.11636248869031
chr10:81185029-81185084:-	165.062086831686	55.6535872794375
chr10:81185430-81185446:+	14.1587078058432	12.0768341241527
chr10:81344814-81344881:+	9.15487712942787	35.925114184954
chr10:81433839-81433904:+	0	3.29234083247277
chr10:81437094-81437095:+	0	5.81693946484081
chr10:81437571:+	0	2.20340769085368
chr10:81495906-81495954:+	41.348782353556	118.628860237941
chr10:81688465:+	1.87321329565678	0
chr10:8176670-8176709:+	12.2627182904331	5.70537500443889
chr10:82020578-82020581:-	9.82354551117659	13.0218612334822
chr10:82036650:-	3.70980855396801	0.812757292049251
chr10:82046839:+	1.87321329565678	1.08893314161909
chr10:82226956-82226964:-	18.3955622307125	21.3588056457289
chr10:82281525-82281564:+	8.10709659366151	10.1908375201693
chr10:82525314-82525403:+	4.36067000234794	6.23250118521969
chr10:82525650:+	1.87321329565678	1.2274793052453
chr10:8253182-8253204:-	27.1521228365913	0.464464506172044
chr10:82889292-82889325:+	1.87321329565678	4.01538438986717
chr10:82889591-82889622:+	13.5565899719856	5.83367868013193
chr10:82889731:+	1.87321329565678	0.333698357739108
chr10:82889950-82890002:+	3.09950460354151	5.56231298750073
chr10:82890310-82890331:+	8.71914449051186	16.7463794107905
chr10:82951276:+	0	1.15817193180847
chr10:83134403:+	2.48745670669115	0.881673356809095
chr10:83258800:+	0	1.85381965753459
chr10:84446582-84446645:+	0	5.22506278245528
chr10:84531215-84531275:-	14.8712153876956	24.2465468129985
chr10:84561389-84561433:+	36.8985087846016	50.6204930304247
chr10:84619632-84619696:+	1.87321329565678	25.545235713298
chr10:84774346:-	0	1.01976715214588
chr10:84901495-84901568:-	44.4654187482	87.6316511744355
chr10:84937970-84937994:+	8.67271458505346	2.1088506711238
chr10:84987973-84987981:+	4.36067000234794	3.37124251644031
chr10:85055059:+	0	2.62412124496817
chr10:85078228-85078231:+	8.62587603028981	9.0222516090913
chr10:85143231:-	0	1.2274793052453
chr10:85143382-85143431:-	0	2.5937030202209
chr10:85165249-85165290:-	8.67933604719339	7.32714890004111
chr10:85165497:-	1.87321329565678	0.606625320262594
chr10:85188107:-	1.87321329565678	0
chr10:85196677-85196718:-	36.3516499041879	41.3846450891303
chr10:85254439-85254462:+	7.41374470043104	11.2151683779142
chr10:85277932-85277962:+	11.2026617365951	29.933486146274
chr10:85333978:+	3.09950460354151	9.73869574839244
chr10:85384505-85384508:-	4.36067000234794	9.85276360933522
chr10:85447595-85447682:-	40.1702282764102	42.362717376644
chr10:85448141:+	1.87321329565678	1.29685151011045
chr10:85646992-85647014:-	11.7788406507349	4.14116951062783
chr10:85783536-85783580:-	114.56560290078	645.021389070046
chr10:85783710-85783712:-	9.23060459739705	1.83611452926971
chr10:85783971-85783973:+	16.5490208469506	5.45645963965554
chr10:85840420:-	0	1.2274793052453
chr10:85843408:-	0	1.08893314161909
chr10:85884170:-	0	1.01976715214588
chr10:85890788-85890804:-	0	12.8346547225769
chr10:85896909-85896961:+	0	6.76511172749126
chr10:85898035:-	0	1.2274793052453
chr10:85898251-85898362:-	1.87321329565678	73.3985305761649
chr10:85988294-85988412:-	34.704498043815	19.3318262683055
chr10:85988466-85988488:+	34.4220399945434	58.8936712520256
chr10:86019651-86019724:+	11.774414702779	11.7954135517767
chr10:86033190:+	0	2.48374967954398
chr10:86033336:+	0	1.2274793052453
chr10:86138252-86138312:+	98.0155896803077	113.740296552357
chr10:86141946:+	1.87321329565678	4.2460748473691
chr10:86259508-86259529:+	9.29676986420068	8.22164853593387
chr10:86313592-86313604:-	0	2.31661866225633
chr10:86375707:-	3.09950460354151	0.606625320262594
chr10:86407480-86407537:-	282.166700613295	350.196559607835
chr10:8642661-8642695:-	9.24495403858534	7.60589448905566
chr10:8642831-8642844:-	4.36067000234794	3.5717845681581
chr10:86488915-86488933:+	23.7447478270807	446.408403474188
chr10:86489161-86489162:+	0	3.22234469498131
chr10:86489865:+	0	1.50532513966995
chr10:86490163-86490232:+	0	12.4132006881137
chr10:86490777-86490778:+	0	4.13489148673152
chr10:86610215-86610220:+	0	7.57293118870144
chr10:86611354:+	5.53283177555339	2.20340769085368
chr10:86764146-86764205:+	3.74642659131357	43.7749675418131
chr10:86764401-86764402:+	0	4.33704375237054
chr10:86916731-86916758:-	11.1699831598575	3.39888988164714
chr10:86916891-86916913:+	3.70980855396801	4.9786007788686
chr10:86917146-86917176:+	2.48745670669115	6.47295493330921
chr10:86943285:+	0	1.01976715214588
chr10:87262028-87262049:-	5.58302184962479	0
chr10:87262408:-	3.09950460354151	0
chr10:87262844-87262926:-	11.0935234430198	0.950678739315339
chr10:87267966-87267988:+	39.3221931854876	19.0409334596767
chr10:87271276:-	0	1.71427899538641
chr10:87459428-87459449:+	14.8136264470218	21.7376377438917
chr10:88016481-88016561:+	77.5869886609198	25.8953410168728
chr10:88016769:+	0	1.78402675147296
chr10:88017064-88017066:+	0	4.26716536582515
chr10:88017540:+	0	1.50532513966995
chr10:88017754:+	1.87321329565678	0.950678739315339
chr10:88065310-88065330:-	5.61963988697035	1.75241597670424
chr10:88137595:+	1.87321329565678	0
chr10:88239434:-	0	1.36628518694222
chr10:88239577-88239655:-	37.4830286103736	13.2635941184866
chr10:88298625-88298761:+	4.36067000234794	15.58462339936
chr10:88494609-88494614:-	0	3.36157962266215
chr10:88521386:-	4.31866604484545	1.08893314161909
chr10:88521680-88521731:+	9.22031014736302	4.07346055239988
chr10:88581392-88581420:-	1.87321329565678	5.60629223003894
chr10:88648303-88648334:-	8.06509263615902	0.804113767325821
chr10:88648804-88648877:+	49.1910575044729	26.7594911789468
chr10:88689142:-	0	2.27344063804276
chr10:88784478-88784587:-	22.8762265448111	72.3341935908972
chr10:88846490-88846494:-	4.9727178991983	1.56117766298441
chr10:88846577-88846594:+	250.670752873926	37.6040214367801
chr10:8885031-8885109:-	24.1558596747195	9.77044915620755
chr10:88888797-88888829:-	25.2833354888904	20.7859186710952
chr10:88931656-88931666:+	4.36067000234794	3.3603049031969
chr10:91505240-91505242:-	0	9.01098559173792
chr10:92509961-92509966:+	0	2.03953430429176
chr10:92511429:-	2.48745670669115	3.32773063742298
chr10:92511532:-	0	1.71427899538641
chr10:92511758:+	0	1.43577730998143
chr10:92609266:-	0	1.01976715214588
chr10:92725563-92725585:-	2.48745670669115	18.605209013817
chr10:92823073-92823131:-	26.9858662723254	45.085377435664
chr10:9335330-9335423:-	22.2837245461437	22.416252330239
chr10:9404040-9404087:+	0	11.1042550476667
chr10:9538365-9538366:-	0	2.52509229181583
chr10:9561128:-	0	1.01976715214588
chr10:9585599-9585605:-	0	10.0824245030753
chr10:9708647-9708678:-	58.3896424836491	8.3919342814977
chr10:9708808:-	1.87321329565678	2.76461719617771
chr10:97153705:+	0	1.2274793052453
chr10:97153829-97153849:+	10.4895744820195	22.638181358541
chr10:97156881-97156889:+	39.0876031815268	31.1986872829524
chr10:97157034:+	0	2.06345339308645
chr10:97254229:+	0	2.27344063804276
chr10:97255077:+	0	1.08893314161909
chr10:9912769:-	0	1.2274793052453
chr10:99724502-99724560:-	2.48745670669115	14.2835817026672
chr10:99742350-99742381:+	0	8.66182734131691
chr11:100021367-100021376:+	5.58696131023267	1.35234673524673
chr11:100036597-100036658:-	44.792733117187	18.9879431324338
chr11:100133423-100133572:-	11.6294889855954	9.03659581068053
chr11:100188048-100188096:+	4.97491341338231	9.73480184333829
chr11:100205132-100205181:-	70.1340962153549	37.8460996638336
chr11:100214805-100214808:-	4.9727178991983	11.6219291992142
chr11:100214981-100215014:+	37.3292502124847	12.3628090223148
chr11:100274052:-	2.48745670669115	1.08893314161909
chr11:100292705-100292794:-	0	2.52509229181583
chr11:100399840-100399887:-	2.48745670669115	25.5792802417942
chr11:100410312:+	2.48745670669115	0.606625320262594
chr11:100410490-100410510:+	28.3237876586407	12.6506195291708
chr11:100464043:+	0	1.15817193180847
chr11:100465243:+	0	1.29685151011045
chr11:100490249-100490268:+	6.84593119485508	1.14918471463394
chr11:100546391:+	0	1.01976715214588
chr11:100882226-100882255:+	7.45623514528158	5.12511100130515
chr11:10088529-10088542:-	3.74642659131357	3.63873669303218
chr11:100975468-100975481:+	45.415880911286	9.70964896745917
chr11:100988143-100988161:+	18.5821632058595	9.31942039371844
chr11:101082664:+	0	1.01976715214588
chr11:10110319-10110416:-	5.61963988697035	2.0957318394342
chr11:10110570-10110644:+	110.795731728547	112.463081416498
chr11:10111182:+	2.48745670669115	0.606625320262594
chr11:101296774-101296775:+	15.2433200012374	2.48374967954398
chr11:101296902-101296989:+	23.5740260186072	0
chr11:10130561-10130594:+	25.9368789388024	13.1103961214953
chr11:101323352-101323400:+	14.2557364346782	16.2142484038237
chr11:101341309:+	0	1.43577730998143
chr11:101477654-101477685:+	6.19187934050223	1.00989640503954
chr11:10151920-10151949:+	3.74642659131357	0.333698357739108
chr11:101537148-101537278:+	3.09950460354151	4.84451237461883
chr11:10159203:+	1.87321329565678	0.812757292049251
chr11:101617322-101617397:+	0	4.9436101733208
chr11:101617888:+	0	1.15817193180847
chr11:101617994:+	0	1.57492618376927
chr11:101623047-101623073:+	11.1252972008229	2.51939310514346
chr11:10164090-10164107:+	13.6056240409333	11.426491681959
chr11:101645049-101645135:-	19.194518298063	3.87269458190507
chr11:101652907-101652939:+	10.4990893259466	10.9242099185908
chr11:101698625:-	0	1.08893314161909
chr11:10170263:-	1.87321329565678	0
chr11:10170406-10170448:-	144.908155085007	16.8009201368799
chr11:10170584:-	2.48745670669115	0
chr11:10173669-10173722:-	47.1702059727289	12.974083201074
chr11:101752215:-	0	1.08893314161909
chr11:101783246:-	0	2.90523141068375
chr11:101808856:-	0	1.92365606819895
chr11:101834155-101834252:-	5.58302184962479	8.59017515932184
chr11:10188666:+	1.87321329565678	0
chr11:10205674-10205721:-	4.9727178991983	16.2949154840473
chr11:10212310:+	0	3.18679295653024
chr11:102165125-102165164:-	49.638356761377	34.3508805860331
chr11:10238600-10238647:+	22.1519518705693	31.3404854820517
chr11:102426053-102426065:-	1.87321329565678	2.52433081535575
chr11:102480283-102480292:-	0	8.86564437302485
chr11:102728476:-	0	1.01976715214588
chr11:102733195-102733266:-	269.852352393268	146.365747440139
chr11:102733434:-	3.09950460354151	0.743937874186099
chr11:102733738-102733764:+	4.9727178991983	0.265958530853445
chr11:102733879-102733955:+	32.1358881458854	5.95423776651576
chr11:102911207:-	0	1.08893314161909
chr11:102911417:+	0	7.01889578825501
chr11:102975511-102975515:-	13.5461060587893	5.77468237787572
chr11:103037508-103037529:+	6.80931315750952	2.24853460203069
chr11:103037723:+	2.48745670669115	0.675223757791363
chr11:103106526-103106533:-	13.5278231498474	9.481016667581
chr11:103132097-103132124:-	4.9727178991983	0.53191706170689
chr11:103170947:+	1.87321329565678	0
chr11:103256131-103256140:+	711.79911579095	0
chr11:103256946-103257028:+	9.89350177790133	0
chr11:103257063:-	4.92628799373989	0
chr11:103259991:-	1.87321329565678	0
chr11:10337219-10337261:+	0	5.95365028258865
chr11:103437969-103437976:-	4.9727178991983	0.265958530853445
chr11:103481895-103481947:-	46.1775934599978	10.8337646081081
chr11:103597947-103597988:-	2.48745670669115	14.4924539922264
chr11:103618310-103618378:-	8.07047855631595	4.15365965258822
chr11:103618481-103618518:-	30.1484058004619	8.10428392030224
chr11:103716237-103716251:-	28.0562515861099	24.1527734835102
chr11:103776148:-	0	1.36628518694222
chr11:103788043-103788096:+	60.3513614497724	9.50677532887382
chr11:103823894-103823901:-	18.2327060749333	4.15032819223104
chr11:103855036-103855066:-	14.3083013149285	7.36408819142151
chr11:103865093-103865124:-	1.87321329565678	1.76479725207106
chr11:103865157-103865178:+	44.0272074499757	32.6925492072588
chr11:103886093-103886131:-	19.8466372055188	2.90560076018976
chr11:103912514:-	0	1.01976715214588
chr11:103916413-103916434:-	11.1197930857861	27.0579927631207
chr11:103916810-103916864:-	4.9727178991983	6.63943438241701
chr11:103935967:-	0	1.2274793052453
chr11:103936547:-	0	1.36628518694222
chr11:103936789:-	0	1.08893314161909
chr11:103936900:-	0	1.36628518694222
chr11:103939751-103939803:-	0	3.1499033048969
chr11:103940048:-	0	1.01976715214588
chr11:103980104-103980133:-	52.4715568472094	82.7827931667305
chr11:103980245:+	1.87321329565678	0
chr11:104075138-104075171:+	4.36067000234794	6.75778155940174
chr11:104077994-104078150:+	144.739023117246	254.85885272598
chr11:104080620-104080721:+	3.74642659131357	2.11440750755444
chr11:104080826-104080827:+	0	4.89742880389317
chr11:104081025:+	0	1.64457816522695
chr11:104081678-104081694:+	0	7.41939733708598
chr11:104082055-104082056:+	0	3.57368665841285
chr11:104082351:+	0	1.15817193180847
chr11:104082508:+	0	1.2274793052453
chr11:104083057:+	0	2.41361263634963
chr11:104083356:+	0	1.15817193180847
chr11:104084128-104084129:+	0	3.29158348517069
chr11:104085217-104085219:+	0	4.65599630731499
chr11:104085964:+	0	1.15817193180847
chr11:104089331:-	0	1.15817193180847
chr11:104100142-104100227:-	23.4252729815368	34.4134036508391
chr11:104131876-104131879:-	353.572353354176	13.3237232454121
chr11:104246907-104246966:-	6.19187934050223	3.25508965222742
chr11:104255597-104255717:-	18.0507884456342	6.26563437582129
chr11:104255832-104255851:+	922.775201249609	93.6490305847653
chr11:104257747:+	3.09950460354151	0
chr11:104257945-104257947:+	4.36067000234794	0
chr11:104263123-104263159:-	9.9012014071222	4.86508574353634
chr11:104263217-104263230:+	2.48745670669115	3.71305438658726
chr11:104278653-104278757:-	158.030713201643	84.1476803710873
chr11:104311954-104311991:-	14.2153582287197	8.71960198128836
chr11:104352213-104352256:+	29.6055948969895	8.75562923655856
chr11:104416321:+	0	2.97558111399933
chr11:10446278:-	1.87321329565678	0.198505975318599
chr11:10475440-10475542:+	30.2059742261512	27.9516870588559
chr11:104777985-104778035:-	8.67271458505346	5.23247033510714
chr11:104778427-104778442:-	4.9727178991983	0.743937874186099
chr11:104805079:-	0	1.01976715214588
chr11:104838081-104838223:-	239.990455467679	77.2531112880709
chr11:104868370-104868422:+	49.3322802298171	21.433429761327
chr11:105021592-105021629:+	35.6263619677289	14.8301952736864
chr11:10505144-10505192:+	22.2054402719237	10.6319870432851
chr11:105062164:+	0	12.7595470780495
chr11:105087048:+	1.87321329565678	0.538155236472376
chr11:105112052:+	0	1.36628518694222
chr11:105113335:+	0	1.01976715214588
chr11:105113445-105113518:+	0	2.80379390361884
chr11:105268012-105268164:+	283.555698540257	86.7018752035003
chr11:105305766:+	3.09950460354151	0.675223757791363
chr11:105311576-105311585:+	10.5159313055046	7.41830173294831
chr11:105402119-105402120:+	0	4.26994233584766
chr11:105417401:+	0	1.08893314161909
chr11:105450290-105450320:-	0	30.6942775751695
chr11:105803416-105803423:+	1.87321329565678	2.94275279915367
chr11:105803576-105803596:+	2.48745670669115	2.52796462565906
chr11:105821129-105821150:-	3.74642659131357	4.10721432395818
chr11:105821317:+	0	1.29685151011045
chr11:105822079-105822115:+	47.8793745089766	24.9848499000528
chr11:105895712-105895766:+	22.9908277680948	7.3553739933618
chr11:105908930-105908952:+	45.8905738925466	26.9011682755651
chr11:105924441:+	0	1.01976715214588
chr11:105936879-105936924:+	144.038960941263	43.6497420529102
chr11:105952115-105952208:-	95.8803290896433	33.6354174492243
chr11:105961141-105961176:+	9.33338790154623	2.91068764183653
chr11:105984108:-	0	1.57492618376927
chr11:105985275-105985366:-	12.3930840617693	15.1235470357963
chr11:106021880-106021958:+	541.660963168157	282.821496482352
chr11:106027823:+	2.48745670669115	0
chr11:106039617-106039708:+	42.3649296107246	12.7234371098376
chr11:106079149-106079296:-	13.6552443523646	45.5814507664615
chr11:106102004-106102027:-	3.74642659131357	0
chr11:106108126-106108177:+	5.61963988697035	2.48374967954398
chr11:106117601-106117676:+	140.393378718624	96.4141027843494
chr11:106134587-106134610:-	8.07222250273981	13.3860710474535
chr11:106191219:+	0	1.29685151011045
chr11:106197322-106197366:-	0	37.5637233979011
chr11:106202084-106202106:-	0	3.22317484299956
chr11:106210786-106210834:-	21.0618591862149	9.5056441988402
chr11:106220997-106220998:-	17.6355361450071	11.0510683104592
chr11:106224741-106224769:-	59.0125668114257	43.2092227783406
chr11:106224782-106224826:+	21.0734150007516	15.728676790952
chr11:106233497-106233499:+	0	3.08322054523233
chr11:106238066:-	3.09950460354151	0
chr11:106239801:-	2.48745670669115	2.27344063804276
chr11:106240675-106240677:+	3.70980855396801	4.9786007788686
chr11:106254782-106254817:+	606.345790689641	368.566845946633
chr11:106256099-106256215:+	8.0257925972814	10.169613058718
chr11:106266452-106266501:+	49.3666297517862	11.1587746087609
chr11:106276988-106277012:+	0	9.31204844716645
chr11:106325713:-	0	1.01976715214588
chr11:106326906-106326919:-	19.0072376211941	60.3124963001362
chr11:106405095-106405184:-	4.9727178991983	1.35056319444869
chr11:106405327-106405375:+	4.36067000234794	3.68882640411741
chr11:106442659-106442687:-	31.7729384183456	14.835317248544
chr11:106520900-106520957:+	71.088119671399	23.3502472318264
chr11:106542053:-	2.48745670669115	0.675223757791363
chr11:106555109-106555118:-	9.22031014736302	3.68049884990355
chr11:106567596-106567659:+	69.4663199552065	57.4295799408384
chr11:106578505-106578553:+	47.9931604742955	17.73426987816
chr11:10666517:-	0	1.36628518694222
chr11:10730386-10730441:-	55.414199418668	31.5076937783214
chr11:10761241-10761285:-	48.9111932881952	75.2164375314231
chr11:10817415-10817441:-	0	12.1614838206235
chr11:10848288-10848316:+	4.31866604484545	25.1331984577132
chr11:10874091-10874122:+	33.1773735104369	9.02758323367481
chr11:11079809:-	3.09950460354151	3.46876716148716
chr11:11214606-11214689:-	127.801179559324	53.2316631441092
chr11:11215677-11215719:+	10.5191217114775	11.2781486325894
chr11:11232124-11232143:-	42.3526898628781	11.3198720057618
chr11:11275353:+	0	1.08893314161909
chr11:11326347-11326352:+	0	5.17898880485301
chr11:11371629-11371657:+	14.2132459898277	31.8064616773199
chr11:11556689-11556726:-	17.8979635281004	3.05439430943724
chr11:11625776-11625846:+	28.9595103774442	18.6475161517138
chr11:1233260-1233262:-	5.58696131023267	1.48829867707169
chr11:1234928:-	0	1.43577730998143
chr11:12376585:+	0	1.99353445474433
chr11:12984290:-	0	1.2274793052453
chr11:13111606-13111655:-	49.3491910264148	64.3381130547329
chr11:13246766-13246799:-	34.3423474618326	69.9052054972028
chr11:13347829-13347856:+	5.58302184962479	2.57755454412031
chr11:13405818-13405871:-	4.36067000234794	12.7770595006049
chr11:13428940-13429034:+	9.24495403858534	7.46924975134439
chr11:13577738:-	0	1.01976715214588
chr11:13861368:+	1.87321329565678	0.538155236472376
chr11:14150182-14150190:+	3.74642659131357	0
chr11:14196667:-	0	2.83490987955584
chr11:14216290:-	0	1.64457816522695
chr11:14655139-14655187:-	1.87321329565678	4.4513797219971
chr11:14678437-14678507:-	151.723688270963	138.064411311307
chr11:14696373-14696385:+	4.9727178991983	0.198505975318599
chr11:14696510-14696522:+	4.36067000234794	0
chr11:14696831:+	0	1.08893314161909
chr11:14763570-14763588:+	16.532311983599	13.327916326857
chr11:14865092-14865103:-	0	2.87295989309204
chr11:14885058-14885159:+	12.9252456289021	54.6767298437664
chr11:14961121-14961219:+	11.8208446082374	15.2474608271838
chr11:15188493-15188496:+	3.09950460354151	4.19732895516079
chr11:15473629-15473653:+	4.36067000234794	5.29430157264466
chr11:15658456-15658509:+	9.90562735507812	27.7748780072451
chr11:1585402-1585408:+	4.9727178991983	0.265958530853445
chr11:15998575:+	2.48745670669115	0
chr11:16033501-16033504:+	0	7.5054372406896
chr11:16153850-16153941:-	16.1466405196636	29.0427353995034
chr11:1692372-1692392:+	24.6134953776599	18.8336167463136
chr11:1697133:+	1.87321329565678	2.20340769085368
chr11:1774721:+	0	1.15817193180847
chr11:1774882-1774918:+	24.5433059059034	39.9703092394596
chr11:1848627-1848666:+	7.40604507121017	39.9200009490062
chr11:18588993-18589017:-	11.7667150735581	0
chr11:18812814-18812847:+	34.7648473016078	62.0421360628803
chr11:18813059:+	0	1.15817193180847
chr11:18966468:+	0	2.27344063804276
chr11:18982153:+	0	1.01976715214588
chr11:190385-190415:-	3.74642659131357	1.35150269913659
chr11:1903872-1903949:+	0	9.24643715916928
chr11:19068875-19068908:-	29.0440831715648	31.7059319936785
chr11:19423480-19423502:-	1.87321329565678	8.75937056479002
chr11:1945616-1945632:-	11.127979202355	2.93131042023385
chr11:1945747-1945785:-	3.74642659131357	0
chr11:19542417-19542462:-	1.87321329565678	7.31679698759899
chr11:19542565-19542579:+	5.58302184962479	2.38851603941304
chr11:19597228-19597286:-	4.31866604484545	31.560275793529
chr11:19630146-19630152:+	3.74642659131357	1.35150269913659
chr11:19659078-19659123:-	23.9841594636566	37.1802400238392
chr11:19659176-19659186:+	5.58302184962479	5.02071695299151
chr11:1975343-1975362:+	7.45623514528158	0.7353663536705
chr11:19764925-19765003:-	18.6319017121708	24.6085845476264
chr11:19792172:+	0	1.43577730998143
chr11:20111910:-	3.09950460354151	0.743937874186099
chr11:2018042-2018075:+	1.87321329565678	6.58515482150906
chr11:20312672:+	0	1.01976715214588
chr11:2033006-2033008:+	0	3.5717845681581
chr11:20358816-20358819:+	0	2.31661866225633
chr11:20476486:-	1.87321329565678	2.27344063804276
chr11:20740080-20740102:-	34.0771170907249	58.0907979268515
chr11:20948031-20948056:-	6.80931315750952	5.19059911255152
chr11:21021143:+	3.09950460354151	0.265958530853445
chr11:21091532-21091537:-	185.99915355065	162.533651024891
chr11:21205605-21205635:-	11.208796711387	5.12842860296277
chr11:21205701:+	2.48745670669115	0.198505975318599
chr11:21435505-21435511:-	4.9727178991983	1.2274793052453
chr11:2153812-2153835:+	11.208796711387	0.198505975318599
chr11:21548974:-	0	2.69435406960871
chr11:21735983-21736121:-	39.5684776155689	27.3369439048199
chr11:22080784-22080790:-	5.61963988697035	2.37666401987924
chr11:2255092:-	1.87321329565678	0.401667995931391
chr11:2284653-2284654:-	0	22.1522437396339
chr11:2338004-2338048:-	60.7694262218715	23.0021902624501
chr11:2355777:-	0	1.50532513966995
chr11:2356194:-	0	2.69435406960871
chr11:2366642-2366709:-	0	3.92278912798618
chr11:2367303-2367380:-	80.9526839331066	126.686736682309
chr11:2367548-2367606:+	33.1165167519926	13.0529990510814
chr11:2380753:-	0	2.83490987955584
chr11:2381804:-	0	2.27344063804276
chr11:2382295:-	0	1.71427899538641
chr11:2385573:-	0	3.25724918579924
chr11:2400380-2400459:-	81.4575403883333	60.3717819753463
chr11:2425600-2425628:+	0	2.87155461996287
chr11:2433802-2433855:+	18.4055252792558	1.49060113755048
chr11:24464783-24464910:+	60.86045239473	17.592069160348
chr11:24586373-24586469:+	22.9273728526508	28.0316566426495
chr11:246295:-	1.87321329565678	0
chr11:24769215-24769275:-	97.5392698695748	91.4847456266643
chr11:25313594:-	1.87321329565678	0
chr11:25403201:-	1.87321329565678	0
chr11:25508743:-	0	1.01976715214588
chr11:25508949:-	1.87321329565678	4.60020583000585
chr11:25509145-25509271:-	0	29.9054660426054
chr11:25509475-25509536:-	0	19.5208999045283
chr11:25509842:-	0	1.71427899538641
chr11:25510062:-	0	1.01976715214588
chr11:25510495-25510496:-	0	7.44118296018648
chr11:25510625-25510820:-	135.503353214783	233.592032831391
chr11:2557647-2557730:+	8.55290973646513	28.5527716693646
chr11:25849623-25849672:-	0	6.05154085593959
chr11:25888965-25888989:+	2.48745670669115	2.1841083377139
chr11:26000351:+	2.48745670669115	2.48374967954398
chr11:26207408-26207421:-	11.6694358844458	11.5831131914532
chr11:2624718-2624768:-	70.4732930172252	36.037452115497
chr11:26360168-26360202:+	3.09950460354151	6.34581480953846
chr11:26771218-26771274:-	12.9980020920388	22.1688424661957
chr11:2763401-2763431:+	33.8046356581278	19.2419491045912
chr11:28050558-28050568:-	8.6373320896909	14.0318528115367
chr11:2805646:-	2.48745670669115	0.265958530853445
chr11:28093238-28093267:+	2.48745670669115	11.187313852041
chr11:2815121-2815163:-	34.8777733616596	13.2485079645138
chr11:2825368:-	1.87321329565678	0.265958530853445
chr11:2825892:-	1.87321329565678	0.333698357739108
chr11:2826072-2826105:-	22.2340209594203	3.78906774722824
chr11:28734998-28735263:+	53.4894215963342	1146.71972834686
chr11:28735423-28735566:+	0	34.4576910438598
chr11:28751753:+	0	1.15817193180847
chr11:28787204-28787313:+	0	13.5587860898384
chr11:28796397-28796426:+	0	14.1853929992245
chr11:28800495:+	0	1.01976715214588
chr11:28800647:+	0	1.01976715214588
chr11:28800853:+	0	1.08893314161909
chr11:28817031-28817105:+	0	14.9955585443127
chr11:28817892-28818007:+	0	10.9610614905919
chr11:28819120-28819230:+	0	49.67365252415
chr11:28819887:+	0	1.01976715214588
chr11:28821274-28821324:+	0	3.28920517915568
chr11:28821470-28821563:+	0	5.99058686014908
chr11:28821669:+	0	3.11636248869031
chr11:28822679-28822770:+	0	36.393712625426
chr11:28822990-28823058:+	0	24.5523188018566
chr11:28823345-28823347:+	0	2.17786628323817
chr11:28827000:+	0	4.31686321663886
chr11:28991476-28991590:+	21.6216826081446	30.8165049029479
chr11:29060433-29060438:-	3.70980855396801	4.31065456467799
chr11:29060602-29060682:+	19.7863443462201	48.8143622049393
chr11:29142812-29142823:+	3.09950460354151	2.73309811557774
chr11:29143118-29143189:+	4.36067000234794	3.96152545277759
chr11:29368698-29368742:-	9.29138394404375	20.856606711685
chr11:29404868-29404941:+	1.87321329565678	25.0939823243117
chr11:29405181-29405187:+	0	4.13090238311993
chr11:2949450-2949503:-	187.1298286846	119.618357002464
chr11:29594305-29594313:-	103.386766764969	152.080176491543
chr11:2974088-2974194:-	15.5579458187862	4.32198848026127
chr11:29782760-29782771:+	71.4573950123453	22.4949363071746
chr11:29804965-29805002:+	11.1235532543991	8.75786499607223
chr11:30122070-30122114:+	56.9166049353547	18.3710880537813
chr11:30255784-30255839:-	5.61963988697035	3.14070465860002
chr11:30256008-30256040:-	11.1235532543991	12.1886980706971
chr11:30256188-30256210:-	10.5557397488231	4.07304054533808
chr11:302575-302602:-	11.642333836119	2.3435092976262
chr11:30657382-30657434:+	7.46017460588945	15.669080322702
chr11:30751922-30751953:+	4.9727178991983	2.16911247374678
chr11:30836492-30836565:+	34.1373078726756	120.282892927858
chr11:31540075:+	2.48745670669115	0
chr11:3298390-3298457:-	11.1235532543991	22.9265543095606
chr11:3298723-3298728:-	1.87321329565678	1.97515448199744
chr11:361720-361729:-	2.48745670669115	7.61913412492355
chr11:3650987-3651028:+	5.58696131023267	3.94781336404588
chr11:36519640-36519642:-	3.74642659131357	2.53168969121671
chr11:36519728-36519878:+	21.7078860373336	31.3458146420068
chr11:36673091:-	0	1.43577730998143
chr11:37175994-37176062:+	6.80612275153661	13.4953583554765
chr11:37177141-37177357:+	192.117858356587	362.613730162129
chr11:37177993-37178086:+	4.9727178991983	14.5052272052801
chr11:37178600:+	0	1.36628518694222
chr11:37242347:+	0	1.36628518694222
chr11:37273540-37273581:+	0	5.7059534688224
chr11:37274160-37274183:+	17.7042383581546	8.30626076440712
chr11:37274354:+	1.87321329565678	1.2274793052453
chr11:37320193-37320195:+	0	8.52221719958346
chr11:37331485-37331589:+	0	15.179769272097
chr11:37336965:+	0	1.29685151011045
chr11:37345012:+	1.87321329565678	0
chr11:37345253:+	0	1.15817193180847
chr11:37378501:+	0	1.36628518694222
chr11:37758392-37758393:-	3.70980855396801	6.95176907361668
chr11:37796012-37796021:-	0	3.99416455230283
chr11:37796323-37796574:-	158.299346019653	167.639760085317
chr11:37970080-37970107:-	4.9727178991983	6.71069921696532
chr11:37970466-37970508:+	1084.14610062143	245.405393393521
chr11:38005897:+	12.7558632945463	2.62412124496817
chr11:38128509-38128539:-	18.4707523885487	9.58261852942687
chr11:38211844-38211867:+	14.7547805099613	17.6055797534166
chr11:3824563-3824617:-	8.10709659366151	7.9558641449636
chr11:3824729-3824769:+	0	2.31634386361693
chr11:38296576-38296609:-	22.9341773452184	26.7099882261333
chr11:38296850:+	0	1.29685151011045
chr11:38347127-38347143:-	8.10709659366151	26.4590290234651
chr11:38554340-38554430:-	34.4163382429317	384.112139178026
chr11:38850127:+	0	1.29685151011045
chr11:3960607-3960644:-	0	11.8484216951659
chr11:40689248:+	0	1.57492618376927
chr11:40886322-40886345:-	5.61963988697035	5.03710930108254
chr11:4296706:-	0	1.29685151011045
chr11:43309837-43309895:-	9.94369185197273	0.469829342327493
chr11:4336806-4336828:-	1.87321329565678	6.71771432122671
chr11:4336976-4336991:+	12.3110022178677	3.15408643016902
chr11:43514035-43514081:+	6.80931315750952	13.0547255358419
chr11:43625222-43625267:+	0	8.37247296354304
chr11:43759821:-	0	1.43577730998143
chr11:43760322-43760346:+	6.23388329800472	11.6963372489076
chr11:43921217-43921247:+	1.87321329565678	6.44034055259993
chr11:44266528-44266536:-	4.36067000234794	0.532204333057708
chr11:44267486-44267563:+	16.6421537836441	4.65014132100294
chr11:44503103-44503140:-	2.48745670669115	2.38578465172954
chr11:4454718:-	2.48745670669115	1.78402675147296
chr11:44555177-44555253:+	50.0107287923904	0.401667995931391
chr11:4455717-4455772:+	54.9357435598953	69.3373190033677
chr11:44708577-44708602:-	5.58302184962479	6.61396424120738
chr11:44731157-44731164:-	1.87321329565678	10.9508914020743
chr11:44746209-44746257:-	1.87321329565678	11.157177771422
chr11:44767491-44767516:-	0	6.18750947428961
chr11:44796590-44796654:-	70.120668355677	68.0527510119604
chr11:44840356-44840373:-	0	3.43026306347268
chr11:44855486:-	1.87321329565678	0.606625320262594
chr11:44862263-44862265:-	0	4.2052956303094
chr11:44869788-44869932:-	0	45.3820144587093
chr11:45552031:+	2.48745670669115	0.606625320262594
chr11:45721341-45721364:+	17.7765641721832	17.4528769219959
chr11:45838372-45838463:-	42.9241352769274	1.34613786298114
chr11:45838687-45838814:-	13.0431964555142	0
chr11:46033820-46033866:-	39.8866327130859	12.4481724662738
chr11:4616257-4616258:-	0	3.7083377371315
chr11:46209050:+	3.70980855396801	0.333698357739108
chr11:46209181-46209229:+	15.4718072251449	11.531766047338
chr11:46252616-46252618:+	4.97491341338231	2.87863144864505
chr11:46283011-46283085:+	34.0258684561038	8.11519342583733
chr11:46351779-46351783:+	38.4724177075363	75.585556932978
chr11:46473955-46473966:-	6.84812670903909	2.04150894473358
chr11:46493548:-	0	3.39823679460852
chr11:46538078-46538090:-	22.7822475643378	7.48795652078016
chr11:46551935-46551938:-	0	11.4726860161123
chr11:46830309-46830532:+	1.87321329565678	34.637872278559
chr11:46933577-46933596:-	19.0279849418433	4.66168876349832
chr11:46981257:-	0	1.15817193180847
chr11:47054104:+	0	1.01976715214588
chr11:47300795:+	0	1.08893314161909
chr11:47305472:+	2.48745670669115	0
chr11:47386186-47386206:-	11.1739226204653	0.798679946568589
chr11:47433963-47434030:+	1.87321329565678	7.63082876209805
chr11:47993852-47993873:+	8.67933604719339	15.6449174376629
chr11:48118105-48118106:+	0	3.57029214815321
chr11:48196358-48196419:-	12.2733848454461	6.92494342983134
chr11:48196545:-	4.92628799373989	1.43577730998143
chr11:48278062-48278108:+	26.3799011642147	14.2448050628278
chr11:48325548-48325639:+	8.67933604719339	16.1958285660693
chr11:48434822-48434833:-	8.62587603028981	11.7282757347105
chr11:48518920-48518959:+	1.87321329565678	1.85381965753459
chr11:48665764-48665780:-	4.36067000234794	7.91786532601989
chr11:48673694-48673705:+	0	2.3860523390881
chr11:48758966-48758984:-	27.672446898115	14.0895430651481
chr11:48759313-48759330:+	15.3587294709617	8.60841172735616
chr11:48977928-48978031:+	14.916409751171	21.5490662007455
chr11:48978257:+	3.09950460354151	9.81045743836596
chr11:49126114:-	1.87321329565678	0.198505975318599
chr11:49329766-49329854:+	108.337305201672	2165.98448027492
chr11:49330464-49330548:+	0	14.8486558046874
chr11:49330746-49330781:+	0	6.09200245653059
chr11:49331004-49331028:+	0	6.19680406613123
chr11:49331246:+	0	1.29685151011045
chr11:49331353-49331542:+	0	15.7632663453095
chr11:49332915-49333025:+	0	26.0269790890371
chr11:49336894-49337048:+	0	51.144631433112
chr11:49337185-49337325:+	0	39.4930368193674
chr11:49338155-49338213:+	0	25.1420163986315
chr11:49338984-49339047:+	0	16.271961624537
chr11:49339199-49339452:+	0	64.877426887228
chr11:49339567-49339803:+	0	15.5688266395502
chr11:49339977-49340053:+	0	26.7200910472206
chr11:49340152-49340160:-	0	2.45554446212731
chr11:49340162:+	0	1.50532513966995
chr11:49340889:+	0	1.36628518694222
chr11:49389971:-	1.87321329565678	0
chr11:49394325-49394378:-	38.4861858475929	13.2125012281533
chr11:49397892-49398045:+	27.2393890855288	15.8004726611033
chr11:49406564-49406573:+	8.01163261925544	1.28743911693769
chr11:49413408-49413451:-	81.3908507956842	69.3129981678756
chr11:49425363-49425368:-	18.3829341037298	7.95241162812785
chr11:49431057-49431117:-	35.2085596097612	55.6879818798391
chr11:49449533:-	2.48745670669115	0.401667995931391
chr11:49449698-49449754:+	108.569481016314	94.8939194153353
chr11:49449943:+	1.87321329565678	0
chr11:49472230-49472235:-	53.2644606848622	2.0499852823264
chr11:49587855-49587911:+	9.29357945822776	54.8779706517011
chr11:49590529:+	0	1.29685151011045
chr11:49590859-49590920:+	0	29.2494746490938
chr11:49598621:+	0	1.08893314161909
chr11:49642016-49642031:-	28.1561010576324	6.27949851024498
chr11:49642147-49642205:+	0	2.31661866225633
chr11:49659229:-	0	2.97558111399933
chr11:49664277:-	0	1.2274793052453
chr11:49665002-49665053:-	23.2707212452614	84.8468317245137
chr11:49877026-49877060:-	6.84593119485508	0.198505975318599
chr11:49948445:-	3.09950460354151	2.13341155336223
chr11:50018741-50018975:-	8.10709659366151	13.0280570660939
chr11:50018914:+	0	1.57492618376927
chr11:50095137-50095260:-	19.6892417847691	21.013939163989
chr11:50127122:+	0	1.01976715214588
chr11:50150933:-	6.7431478907059	3.60989863807385
chr11:50485882:-	0	1.15817193180847
chr11:50516881-50516941:+	78.2995367660228	48.678920179803
chr11:516500-516604:-	8.07222250273981	47.5712513597968
chr11:5243659-5243662:-	0	4.41224353205466
chr11:5244536:-	0	1.15817193180847
chr11:526225-526239:+	18.4519156294033	18.7129273535373
chr11:5289242:-	0	1.01976715214588
chr11:5522588-5522690:-	11.1717271062813	2.76633048185833
chr11:5581273-5581317:+	146.246772935498	116.44551046639
chr11:56536959:-	1.87321329565678	0
chr11:5972147-5972236:+	1117.6094231352	167.823033856652
chr11:5972678-5972694:+	11.7318409826364	1.27614220724381
chr11:59837493:+	0	2.3435092976262
chr11:60100537-60100621:-	3.74642659131357	2.83490987955584
chr11:60100875-60101066:-	2.48745670669115	41.4600952209635
chr11:60180152-60180153:-	0	3.98771963342917
chr11:60180329-60180474:-	59.3255061148413	14.2955085881916
chr11:60336916:-	0	1.15817193180847
chr11:60449688:-	0	1.92365606819895
chr11:60478269-60478278:-	22.1471642375239	37.2898769133786
chr11:60495961-60495978:+	22.7273817300741	3.79378486931162
chr11:60724008:+	1.87321329565678	6.3058206354694
chr11:61011387-61011393:-	2.48745670669115	3.64192161135244
chr11:61185230-61185262:+	6.79950128939667	21.4342176612944
chr11:61185381-61185422:+	4.36067000234794	1.90144050895497
chr11:6119306-6119372:-	0	9.74170697251054
chr11:6164588-6164645:+	41.7977353667608	24.0708552828313
chr11:62023644-62023697:+	71.4015721066798	59.9453708654434
chr11:6208526-6208547:-	13.5586243728348	25.6088431990679
chr11:62289145-62289190:+	15.5208412940926	7.90031122923225
chr11:62290033-62290092:+	1.87321329565678	10.6689616068338
chr11:62448881-62449010:-	10.5459278807102	11.2883355113324
chr11:62573773-62573823:-	24.6360674037641	49.5899897635154
chr11:62858228-62858302:+	11.1721786740415	22.1451441671717
chr11:62858535-62858635:+	7.49285318262713	2.29521535047423
chr11:62923129-62923263:+	2.48745670669115	5.89688368011039
chr11:63058432:-	0	1.08893314161909
chr11:63058545-63058556:-	5.58696131023267	4.24027473045528
chr11:63150720-63150729:-	1.87321329565678	3.56823423342589
chr11:63443981-63444029:+	21.6095570309678	12.7058964669922
chr11:63473037:-	3.09950460354151	0.265958530853445
chr11:63500591-63500656:-	124.018957895361	173.029884284269
chr11:63594778-63594899:+	45.6153116192149	13.8010338181215
chr11:63680453:-	0	1.08893314161909
chr11:63712480:-	0	1.01976715214588
chr11:63801074:-	0	1.29685151011045
chr11:63801200-63801225:-	30.2015777560552	23.5482862194565
chr11:64808571-64808838:+	71.9346998930175	22.675935060411
chr11:64809088:+	1.87321329565678	0
chr11:6481230-6481372:+	57.1309068738701	27.1271531935197
chr11:6481547-6481586:+	0	3.5687785327564
chr11:64963219:-	1.87321329565678	0
chr11:65044416:+	1.87321329565678	0
chr11:65838861-65838879:+	1.87321329565678	6.86138153567412
chr11:65945916:+	0	1.71427899538641
chr11:66513635-66513682:-	13.5278231498474	36.8478020533093
chr11:66589132-66589178:-	7.49285318262713	4.35582497727612
chr11:66589470-66589636:+	16.7476190893253	16.8008152162083
chr11:66667783-66667909:-	49.4270794515673	56.5194733759429
chr11:66729141-66729172:-	12.9865460326378	2.25385609380045
chr11:66729459-66729479:-	13.6088144469062	6.25203122427886
chr11:66787627-66787628:+	0	53.763510479738
chr11:66865083:-	1.87321329565678	0
chr11:66865375:+	3.09950460354151	1.2274793052453
chr11:6690101:+	0	1.36628518694222
chr11:67091074-67091107:+	0	5.36360894608149
chr11:67091211:+	0	1.43577730998143
chr11:67091389:+	0	1.08893314161909
chr11:67134498-67134586:+	6.84593119485508	50.4340923900821
chr11:67157637-67157639:+	0	2.45521832856131
chr11:67359820-67360090:+	80.6863203027809	74.4952882651571
chr11:67454448:+	0	1.15817193180847
chr11:67544171-67544172:+	0	2.73262882009188
chr11:67766706-67766748:-	40.9486149239436	53.514263097327
chr11:67807867-67807877:-	10.4466014552477	23.3503215505092
chr11:67873231:-	0	1.43577730998143
chr11:67970757:+	0	1.29685151011045
chr11:68096761-68096811:+	54.3380412954484	86.2650111487928
chr11:68176828-68176904:+	8.72134000469588	9.78673550675589
chr11:68242054-68242056:+	6.84593119485508	1.14645564978836
chr11:6825517-6825550:+	9.23792392714017	10.1385374048597
chr11:68259695-68259733:+	12.9404131513651	49.6246849447672
chr11:68411036-68411329:+	225.556037705743	167.46198508652
chr11:68411431:+	1.87321329565678	0.333698357739108
chr11:68411754-68411755:+	7.41374470043104	3.85160055021347
chr11:68411938-68411965:+	6.23388329800472	2.58005240345581
chr11:68513151:-	3.09950460354151	1.71427899538641
chr11:68554899-68555001:-	16.0930807476244	17.43507648081
chr11:68588207-68588259:+	37.484130368638	16.5037062806436
chr11:6858856:+	0	1.08893314161909
chr11:68611438:-	3.70980855396801	2.76461719617771
chr11:6863276-6863321:+	1.87321329565678	22.9735797589558
chr11:68689146-68689173:-	5.58696131023267	9.36820578685084
chr11:69424257-69424304:-	13.5985939294881	9.63526077258916
chr11:69643897-69643907:-	678.640309124708	101.883471860816
chr11:69727338-69727381:-	14.2677438169751	16.7559233465676
chr11:70768659:+	1.87321329565678	0
chr11:70905462-70905484:-	7.46017460588945	12.7945371980871
chr11:70915684-70915689:+	1.87321329565678	1.62708837809146
chr11:71012002-71012014:-	0	2.87295989309204
chr11:71012307-71012402:-	14.1564100092158	14.6312196705545
chr11:7127273:+	0	3.25724918579924
chr11:7133492:+	0	1.99353445474433
chr11:71340300:-	0	2.41361263634963
chr11:71341220:-	0	1.15817193180847
chr11:71344829:-	0	1.43577730998143
chr11:71357849:-	0	2.62412124496817
chr11:71360690-71360696:-	5.58302184962479	37.9195310462379
chr11:71530162:+	0	1.08893314161909
chr11:71835615-71835676:-	12.9350272312081	29.2635477948404
chr11:71836036-71836058:+	1.87321329565678	9.21279103270838
chr11:72030108-72030131:-	4.9727178991983	3.84735411227892
chr11:72030387-72030424:+	9.89350177790133	8.50870356585781
chr11:72067351-72067368:-	4.36067000234794	4.17530599655055
chr11:72106269-72106386:-	45.0920971979878	15.8136002400539
chr11:72189721-72189826:+	36.5103134818778	29.5801899595566
chr11:72195062-72195070:+	3.74642659131357	3.69054177117791
chr11:72233948:-	1.87321329565678	0
chr11:72234233-72234387:-	53.1016265473927	50.69653647356
chr11:72247032-72247092:-	81.5699678758159	56.1889909862387
chr11:72262266-72262333:+	20.9488427119995	3.94335639866603
chr11:72283291-72283301:+	6.80612275153661	4.72865896660406
chr11:72292683-72292696:-	79.6298848741166	46.7796975948408
chr11:72292919-72292944:+	17.8957680139164	16.101747955063
chr11:72301359-72301485:+	29.0122298769024	2.974779068044
chr11:72301960-72301987:+	20.7201627816245	20.8474182823722
chr11:72324942-72324972:+	58.8375730366364	24.8447244691698
chr11:72414639-72414672:-	6.23388329800472	2.73107991987128
chr11:72419499-72419530:-	36.120240854657	31.1449985346963
chr11:72420069:+	0	1.01976715214588
chr11:72504568-72504598:+	12.9135797388131	16.666663236348
chr11:72515566:-	2.48745670669115	7.87616339666424
chr11:72550447:-	0	1.01976715214588
chr11:72558547:-	2.48745670669115	0
chr11:72558675-72558772:-	97.5134278733715	13.9330701507545
chr11:72565355:+	3.09950460354151	0.812757292049251
chr11:72565875-72565940:+	929.300117356304	561.183396049854
chr11:72584857-72584892:-	6.80931315750952	7.47048887127394
chr11:72602161-72602225:-	94.7647183547028	89.3118090237602
chr11:72665057:-	7.34709685170623	8.94990872015326
chr11:72771796-72771804:-	3.74642659131357	0
chr11:72811694:-	0	1.43577730998143
chr11:72820749-72820806:-	36.3353651931707	24.8653440181826
chr11:72879574-72879662:-	39.8763248966983	6.96150528025442
chr11:73133442-73133454:-	0	4.93558820314263
chr11:73184404:-	0	1.2274793052453
chr11:73256296-73256340:-	29.4620553837573	40.5278996432134
chr11:73256566-73256643:+	9.98030988931829	6.58642239759067
chr11:73305025:-	1.87321329565678	0
chr11:73305156-73305182:-	5.58302184962479	0.668335317646092
chr11:73408800-73408867:-	128.293238508337	145.526355886622
chr11:73409002:-	0	1.08893314161909
chr11:73459418:+	1.87321329565678	0
chr11:73541923-73541928:+	11.7300970362126	9.29442094295683
chr11:73701602-73701646:+	3.74642659131357	0.599656888592554
chr11:73972164-73972173:+	1.87321329565678	1.55876248394658
chr11:74050909:+	2.48745670669115	0
chr11:74124269-74124287:+	3.74642659131357	1.21376721651359
chr11:74334079:+	1.87321329565678	0
chr11:7442805:-	3.70980855396801	1.57492618376927
chr11:74433205-74433250:+	61.5532021538917	40.7659919491032
chr11:74666977-74667016:-	18.510721945202	2.50737390555069
chr11:74806934-74806965:+	0	12.6171827932344
chr11:74852687:+	0	1.01976715214588
chr11:74983259:+	1.87321329565678	0.401667995931391
chr11:74990074-74990175:+	29.0472735775377	21.0113668241247
chr11:75081414-75081416:-	1.87321329565678	3.08246759636342
chr11:75091658:+	4.31866604484545	4.45849728193088
chr11:75572913:-	1.87321329565678	0
chr11:7634113:-	0	1.43577730998143
chr11:77885995:+	0	6.51960962249693
chr11:78103115-78103150:+	11.1645972397005	15.7979471553185
chr11:78161997:+	1.87321329565678	0
chr11:78220796-78220857:+	18.5335377862171	6.980067058686
chr11:78399126:-	0	1.15817193180847
chr11:78399280:-	0	1.15817193180847
chr11:78399574:-	0	4.88383762272774
chr11:78399713:-	0	1.2274793052453
chr11:78399919-78399945:-	0	2.45554446212731
chr11:78400064:-	0	1.08893314161909
chr11:78400181-78400610:-	0	45.7413976688227
chr11:78400846-78400851:-	189.715557195415	870.524038534856
chr11:78486942:+	0	1.15817193180847
chr11:78629558-78629648:+	141.769656001226	99.2065867162694
chr11:78652141-78652165:+	1.87321329565678	2.04475552609677
chr11:78652317:+	0	1.64457816522695
chr11:78796706-78796882:+	308.363458496626	249.115005831056
chr11:78846508-78846527:+	0	3.33638581440221
chr11:78890256:+	0	1.43577730998143
chr11:78904158-78904178:-	0	3.15238653470553
chr11:78904268:+	0	1.01976715214588
chr11:79405984-79406019:+	23.9465733063623	1.48883397578772
chr11:79414078:+	0	1.08893314161909
chr11:79667585:+	1.87321329565678	0
chr11:80160548-80160613:+	1.87321329565678	3.62127213098775
chr11:80742783-80742808:-	17.9133205137257	6.46099726218638
chr11:80851853-80851923:+	28.3653078891304	44.4249643897861
chr11:80922177:-	1.87321329565678	0
chr11:81786098-81786154:+	4.9727178991983	32.3120572131838
chr11:81826363:+	0	1.29685151011045
chr11:82412229:-	6.13841932359866	0.401667995931391
chr11:82412496-82412503:-	12.3110022178677	0.198505975318599
chr11:82413668-82413776:-	62.6259353884119	0.668335317646092
chr11:82709349-82709412:-	35.0006882985333	13.7547705736288
chr11:82739279-82739311:+	16.5762082458096	16.6402574554383
chr11:82868997:-	1.87321329565678	0
chr11:82871754-82871813:-	17.3552410382198	8.88479621539403
chr11:82873440-82873481:+	9.29676986420068	3.16227648144054
chr11:82902101-82902108:-	6.80931315750952	3.91952698952541
chr11:82902922-82902955:+	20.4628135634503	6.88135341357387
chr11:82956456-82956465:+	3.74642659131357	0
chr11:82956660-82956711:+	22.2290840797157	20.3314785173898
chr11:82966228-82966311:-	88.946966283975	0.798162863911153
chr11:82966514:-	7.95033221551981	0
chr11:82966723-82966749:-	3.74642659131357	0
chr11:83676237-83676241:-	42.6737900553413	8.88337881064162
chr11:85197012:+	0	1.01976715214588
chr11:85265755-85265768:-	17.2563971946785	2.64313726473488
chr11:85266602:-	0	1.01976715214588
chr11:85810206:+	0	1.15817193180847
chr11:858921-859009:+	1.87321329565678	9.1787591286304
chr11:86152103:-	2.48745670669115	1.64457816522695
chr11:86364766:-	2.48745670669115	0
chr11:86379626-86379631:+	5.58696131023267	3.8956442607389
chr11:86489043-86489093:+	19.1028038780435	26.9557197233418
chr11:86632410-86632431:-	0	28.2210281160887
chr11:86859618-86859693:+	49.0344930668807	14.7383132798761
chr11:86942910-86942912:-	0	6.30604497514752
chr11:86971510-86971557:+	1.87321329565678	5.88760726512783
chr11:87267346-87267493:-	14.1993830359875	9.34182300342244
chr11:87330539-87330659:-	13.0798144928598	33.245087940281
chr11:87495961:-	6.13841932359866	0.950678739315339
chr11:87525652-87525788:+	0	39.866061355732
chr11:87525924:+	0	1.50532513966995
chr11:87541968:+	0	2.83490987955584
chr11:87554578-87554579:-	0	5.67840630552429
chr11:87558801-87558835:-	33.7451251823304	57.9562258726331
chr11:87637680:-	3.09950460354151	3.68049884990355
chr11:87710173-87710184:-	2.48745670669115	4.62088452888171
chr11:87861970-87862042:+	610.996341784954	383.528246583135
chr11:87917584-87917725:+	3.74642659131357	12.4397469408171
chr11:87973185-87973196:-	42.0185221281608	17.5998858251641
chr11:88013652-88013716:-	9.94369185197273	13.0460892314233
chr11:88013842-88013854:+	1.87321329565678	4.23789551355439
chr11:88187573-88187610:-	13.6154359090461	3.95626719881613
chr11:88363054-88363095:+	13.0007060106637	3.06519152390804
chr11:88488054-88488082:+	126.351614482612	105.732225163955
chr11:88541115:+	0	1.01976715214588
chr11:88607113-88607196:-	162.802607879912	182.866207064681
chr11:88609231-88609234:+	4.9727178991983	1.55730405957793
chr11:88609910:-	0	1.01976715214588
chr11:90025780-90025882:-	28.9130350695416	10.7104257184288
chr11:90056285-90056292:-	0	33.4755625718625
chr11:90955530:-	5.53283177555339	0.333698357739108
chr11:9113998-9114012:+	9.2426403295214	6.33621268304361
chr11:9170146-9170158:+	4.9727178991983	0
chr11:91957342:+	0	1.08893314161909
chr11:92393654-92393657:-	0	2.5939492417899
chr11:92394761-92394795:-	4.97491341338231	20.3476152070213
chr11:92394952-92395006:-	0	4.65544151739611
chr11:92501150:+	1.87321329565678	0.538155236472376
chr11:92526679:-	0	1.99353445474433
chr11:92549171-92549212:+	0	3.57268282116307
chr11:9256062:-	1.87321329565678	0.198505975318599
chr11:9256355-9256415:+	22.8412342590095	11.2221097699296
chr11:92667696-92667713:+	0	2.31641244686439
chr11:9293374-9293430:-	6.80612275153661	6.97642141419644
chr11:93046771-93046810:-	41.6011842861909	26.5856185215595
chr11:93109757:-	3.70980855396801	1.2274793052453
chr11:93109896:-	1.87321329565678	0.333698357739108
chr11:93141340-93141374:-	24.00919545284	28.8169012195509
chr11:93141399-93141428:+	3.74642659131357	0.881673356809095
chr11:93236290-93236348:+	0	19.5317384968395
chr11:93994982-93995014:-	10.5132493039726	7.10062461361419
chr11:94068203-94068274:-	8.06509263615902	15.2679412395012
chr11:94096261-94096291:+	3.74642659131357	3.32705099787211
chr11:94105139-94105164:+	12.3891446011614	16.2679710191834
chr11:94420550-94420577:-	6.23388329800472	3.61516278106382
chr11:94516714:+	0	1.71427899538641
chr11:95058596:-	0	3.11636248869031
chr11:95058741-95058757:-	9.2928304035928	7.42136412284758
chr11:95315099-95315155:+	25.255544293003	26.0341795585055
chr11:95459330-95459437:-	22.1903728106296	10.0387091740661
chr11:95672274-95672276:+	10.4261230321219	1.14645564978836
chr11:95780302-95780376:+	70.9298526925509	35.5544672537946
chr11:95800073:+	0	1.71427899538641
chr11:95805137:+	0	1.08893314161909
chr11:95805439:+	0	1.01976715214588
chr11:95854575-95854639:-	20.7986404290697	5.14722343640821
chr11:95859743-95859768:+	9.94369185197273	8.6646183037758
chr11:95911837-95911842:-	0	2.8021766497804
chr11:96046138:-	0	1.36628518694222
chr11:96085214-96085263:-	24.1350069662712	46.2977852826182
chr11:96091223-96091225:+	4.9727178991983	1.21663727016878
chr11:96119422-96119480:-	138.859174700594	174.559299838715
chr11:96142879-96142924:+	20.9663963569005	27.1272276486256
chr11:96359224:+	0	1.01976715214588
chr11:96551152-96551192:+	8.67933604719339	7.25019629902245
chr11:96551899:+	1.87321329565678	0.469829342327493
chr11:96563644:+	1.87321329565678	0
chr11:97112046:+	4.31866604484545	0.333698357739108
chr11:9717892-9717922:-	20.9450212634186	9.4275614610852
chr11:97584379:+	0	1.36628518694222
chr11:97633690:+	1.87321329565678	0.950678739315339
chr11:97676249-97676259:+	3.74642659131357	1.41982859328147
chr11:97841830:-	0	1.01976715214588
chr11:97857659:+	2.48745670669115	0
chr11:97857952:-	0	1.08893314161909
chr11:97858360:-	0	1.57492618376927
chr11:97871602-97871748:-	23.4080877923845	83.1694423066817
chr11:9810528-9810551:-	0	7.25420854031407
chr11:98149415-98149418:+	6.79950128939667	2.5959523521955
chr11:98162344-98162371:+	4.36067000234794	1.76343603136459
chr11:98183559:-	4.31866604484545	0
chr11:98183820-98183846:-	44.7058979774707	9.38502868829152
chr11:98183914:+	2.48745670669115	0.812757292049251
chr11:98224959:-	1.87321329565678	1.29685151011045
chr11:98271655-98271721:-	112.138511373142	105.776111758026
chr11:98313544-98313634:+	16.0457629190923	5.96843032163079
chr11:98371880:+	0	1.08893314161909
chr11:98381110:+	0	1.29685151011045
chr11:98415754-98415773:-	23.5740260186072	12.0273080823309
chr11:98431935:-	0	1.2274793052453
chr11:98436110:-	0	1.64457816522695
chr11:98449868-98449872:-	42.31523113705	154.768859550444
chr11:98454880-98454886:-	3.09950460354151	6.89343848967184
chr11:98461830-98461880:+	71.8368144561595	42.7651191119483
chr11:98464507:+	2.48745670669115	0.265958530853445
chr11:98485945-98485954:+	3.74642659131357	0.265958530853445
chr11:98498060-98498099:-	0	5.33203628924853
chr11:98506588:-	0	1.43577730998143
chr11:98529567-98529677:-	131.373564979307	171.084322567473
chr11:98568414:-	0	2.41361263634963
chr11:98582854-98582885:-	56.492266680404	37.0720913008721
chr11:98603738-98603792:-	87.3825012367141	80.1621847883124
chr11:98609525:-	0	1.43577730998143
chr11:98609697:-	0	1.36628518694222
chr11:98643294:-	0	1.78402675147296
chr11:98643775-98643819:-	28.208191319342	13.3703071335275
chr11:98711461:-	2.48745670669115	0
chr11:98711608:-	0	2.20340769085368
chr11:98712498:+	0	1.99353445474433
chr11:98738574-98738577:+	6.7431478907059	1.9714171794314
chr11:98764059-98764065:-	6.19726526065917	1.57492618376927
chr11:98781762-98781840:+	0	7.19130172684613
chr11:98789842-98790009:+	33.3888038037002	28.1433364062632
chr11:98795025:-	0	1.2274793052453
chr11:98798279:-	8.55290973646513	0
chr11:98811063-98811109:-	2.48745670669115	10.5061218418811
chr11:98812268-98812308:-	27.2585546842339	26.9258773152469
chr11:98822585-98822622:+	18.524881923228	6.71495093490669
chr11:98883201-98883294:-	64.2838664824803	76.7694376174275
chr11:98883483-98883594:+	12.4311485586639	9.11705810528299
chr11:98918688-98918698:-	7.45623514528158	2.02806046833986
chr11:98918783-98918834:+	14.3043618543207	3.65488442965126
chr11:98919052-98919131:+	11.7810361649189	5.13213938232788
chr11:98967369-98967416:+	29.7361995228122	13.945135282804
chr11:98982414-98982444:+	3.70980855396801	2.59425828128904
chr11:99005492-99005551:+	27.5959871812774	5.47037085320267
chr11:99035117-99035153:+	6.80612275153661	16.448703146159
chr11:99065744-99065770:+	17.3472160349857	9.46367259319744
chr11:99101240-99101244:+	208.099555586787	171.136643353561
chr11:99157777:+	0	1.15817193180847
chr11:99178624-99178669:-	59.7120969605057	11.4861115710432
chr11:99195891:+	1.87321329565678	0
chr11:99200375-99200481:+	195.617915032075	88.7167408406021
chr11:99200657-99200794:+	60.0976977425506	63.7710030504353
chr11:99211375-99211411:+	8.67933604719339	5.12231288498098
chr11:99212449:+	4.31866604484545	0.606625320262594
chr11:99212593:+	0	1.36628518694222
chr11:99223682:+	0	1.2274793052453
chr11:99228044-99228066:-	19.0988376171754	35.5552629101317
chr11:99262745-99262801:-	49.0444038882934	37.4661934957322
chr11:99262842:+	0	1.2274793052453
chr11:99276459-99276518:+	14.8175659076297	5.17061846333978
chr11:99293047-99293086:+	8.67271458505346	1.07631047294475
chr11:99293265-99293303:+	58.3526792140731	24.8764206899721
chr11:99394159-99394229:+	41.4187248620627	38.6789887240365
chr11:99413427:+	0	1.15817193180847
chr11:99424407-99424439:+	10.437788922211	6.12773385810422
chr11:99445713-99445735:-	6.84593119485508	4.8448081192586
chr11:99445796-99445816:+	1.87321329565678	11.2240962499489
chr11:99465704:+	1.87321329565678	0
chr11:99506793-99506856:-	9.9383059318158	18.9043072270514
chr11:99510656:+	1.87321329565678	2.62412124496817
chr11:99546695-99546721:+	18.4509147447601	8.12720612682885
chr11:99572506-99572599:-	0	5.00390739163817
chr11:99573096-99573119:+	125.626967143107	73.6938276412307
chr11:99573466:+	1.87321329565678	0
chr11:99597208-99597327:+	188.90883955977	42.7819432834218
chr11:99598034-99598069:+	1.87321329565678	2.85588168141559
chr11:99627833:+	1.87321329565678	0
chr11:99629189-99629195:-	63.6463992226501	29.2649465466044
chr11:99762345:+	0	1.43577730998143
chr11:9986253-9986283:-	3.74642659131357	4.25259824601833
chr12:11142691-11142885:-	34.0353757156439	32.5669128094118
chr12:11214822-11214825:-	1.87321329565678	4.19686494644867
chr12:11239978-11240000:-	9.90562735507812	17.6156789737003
chr12:11276944-11276949:-	5.58302184962479	6.9770079111981
chr12:11277052-11277107:+	18.3755031815166	25.7585349026922
chr12:11336195:-	0	1.71427899538641
chr12:11336384:-	2.48745670669115	0.469829342327493
chr12:11414417-11414428:-	10.5176752519285	1.75393958069406
chr12:11463256:-	0	1.01976715214588
chr12:11478922-11478979:+	7.45623514528158	2.97966852102133
chr12:11594848-11594882:+	65.1624528745616	64.9598338751109
chr12:12071799-12071833:-	1.87321329565678	8.5542998653187
chr12:12164651:+	0	1.92365606819895
chr12:12171357-12171390:+	0	2.94219868328142
chr12:12292270:+	0	10.8160063723289
chr12:13115341-13115371:-	0	11.4168476264463
chr12:13141591-13141632:+	30.2129761470297	25.0070126356214
chr12:14027007:+	1.87321329565678	3.25724918579924
chr12:14091206:+	3.70980855396801	6.02095579678715
chr12:14681364:-	0	1.01976715214588
chr12:14681531-14681585:-	454.264167801197	588.97609897543
chr12:14681958-14681979:-	9.90881776105103	2.30159126783697
chr12:14802420-14802448:-	0	12.9856111741202
chr12:15157120-15157164:-	26.9479111048373	25.6674412981222
chr12:15157232-15157265:+	0	12.7532477913464
chr12:15228156-15228161:+	1.87321329565678	8.31775068843828
chr12:15282693-15282733:+	5.58302184962479	6.42401393132345
chr12:15475354-15475389:-	11.1247887963821	2.03081529710808
chr12:15475722-15475891:-	84.4010231259154	98.3926493282246
chr12:15541387-15541401:+	5.58302184962479	12.7021492181593
chr12:15582711-15582772:+	4.36067000234794	12.6734615486229
chr12:16137354-16137400:-	1.87321329565678	15.5978933677279
chr12:16229367:-	0	1.43577730998143
chr12:16232153:+	1.87321329565678	0
chr12:16273594-16273676:-	0	190.661034458756
chr12:16312292:-	0	1.29685151011045
chr12:16378977:+	1.87321329565678	0
chr12:16397940:-	0	1.29685151011045
chr12:16492646-16492822:+	19.6915395813966	47.6692309628484
chr12:16743946-16744021:-	22.7827686214268	33.2871320047441
chr12:17853925-17853938:-	19.7416583871856	14.4550393666678
chr12:17883590-17883643:+	11.7214411732235	7.25777359291397
chr12:17911234-17911266:-	27.806335804279	17.471437226536
chr12:18036703-18037016:+	582.122034275653	952.288818968258
chr12:18056762-18056845:+	6.84812670903909	28.1931234504741
chr12:18058498:+	0	1.57492618376927
chr12:18118257:+	0	1.36628518694222
chr12:18118546:+	0	1.08893314161909
chr12:1813743-1813771:-	11.6967588068334	15.7608178854056
chr12:18206025:-	14.550570834879	15.3584864443333
chr12:18284131-18284231:-	27.0845531353635	8.07015393009939
chr12:18428895:+	2.48745670669115	11.6791450801852
chr12:18728458-18728480:+	8.07441801692382	14.8947337840469
chr12:18788886-18788959:+	7.45623514528158	7.78454611880974
chr12:18867216-18867269:+	0	10.5723847059093
chr12:18983864:-	0	1.99353445474433
chr12:19012164-19012178:-	0	6.23227056888143
chr12:19012435:+	3.70980855396801	0.538155236472376
chr12:19055792-19055843:+	42.3773717730811	53.2134040929937
chr12:19155634-19155670:-	8.06509263615902	5.02532517269998
chr12:19179803-19179805:+	0	6.73655955428088
chr12:19232919-19232956:-	4.9727178991983	0.805131295581193
chr12:19339395-19339413:-	0	10.0599852506349
chr12:19339535:-	1.87321329565678	1.2274793052453
chr12:19416080-19416295:-	33.9680574562407	87.3267477768045
chr12:19448346-19448348:+	4.31866604484545	3.64036080773665
chr12:19462712:+	0	2.55391950626697
chr12:19573048-19573062:-	7.40604507121017	23.332626987235
chr12:20346932-20346961:+	6.19187934050223	3.68736109453093
chr12:20347136-20347178:+	4.97491341338231	6.65362141512192
chr12:20385047:+	0	1.36628518694222
chr12:20902680:+	1.87321329565678	0.401667995931391
chr12:21011879-21011940:+	11.1235532543991	12.9508487442663
chr12:21067268:+	2.48745670669115	0
chr12:21164053:-	0	1.01976715214588
chr12:21246115-21246136:-	0	6.54234958465057
chr12:21415347:+	0	3.11636248869031
chr12:21575161-21575185:-	1.87321329565678	2.10915266205439
chr12:21607128-21607218:-	82.5718374393228	16.1621088508365
chr12:21615418-21615495:+	30.8893441579993	22.0400332387779
chr12:21615712-21615717:+	5.58696131023267	5.39020064738392
chr12:21651384-21651436:+	33.071514266487	7.66106998789407
chr12:2180854-2180866:+	14.2033224965954	5.19646191264957
chr12:21814531:-	3.09950460354151	1.01976715214588
chr12:21829228:+	1.87321329565678	0
chr12:21839901-21839951:+	22.2188206438427	16.2946654506806
chr12:21900234-21900289:+	0	7.75144281123927
chr12:22753052-22753102:-	13.6591838129725	9.75066147474891
chr12:22796847-22797029:+	127.127339025518	27.2663494595754
chr12:22797170:+	1.87321329565678	0
chr12:23219115-23219165:-	8.68252645316631	2.29869347729183
chr12:23219457-23219491:+	4.9727178991983	13.028687573254
chr12:23243200:+	1.87321329565678	0
chr12:23449107-23449135:-	39.9494858499399	0.401667995931391
chr12:24219439:+	29.4084575475599	299.716075138128
chr12:24646233-24646347:+	4.97491341338231	4.4250441573819
chr12:24646510-24646534:+	27.4846289968179	19.4350010844518
chr12:24694911:-	1.87321329565678	1.15817193180847
chr12:24696527-24696554:+	0	5.49574852332645
chr12:24815708-24815773:-	51.2473279293044	19.953967057548
chr12:24924822:+	1.87321329565678	0
chr12:24926050-24926330:-	89.073779187104	1.56117766298441
chr12:25176755-25176817:+	30.7820248303419	20.5667840545354
chr12:25258761:+	2.48745670669115	0
chr12:25340449-25340496:+	9.90168789447024	3.74706140576491
chr12:26442149-26442153:-	4.36067000234794	2.24724645739118
chr12:27177551:+	0	1.15817193180847
chr12:27396183-27396213:-	8.67271458505346	3.1185163773223
chr12:27845052-27845101:+	4.36067000234794	18.5066870928388
chr12:28088350:-	0	2.97558111399933
chr12:28495269-28495407:-	27.3453627956509	27.6923933978534
chr12:28524449-28524520:+	25.8975788999248	44.6237286528167
chr12:28591584-28591650:+	8.02847459881346	20.792994475487
chr12:28668656:-	4.31866604484545	1.01976715214588
chr12:28668753:+	0	1.2274793052453
chr12:28775090-28775123:-	0	3.49839782276153
chr12:28778152-28778220:-	0	35.1474696464754
chr12:29076065-29076067:-	1.87321329565678	2.52433081535575
chr12:29175327-29175381:-	0	12.5651206439327
chr12:29796052-29796219:+	26.6340194874991	57.3612590217905
chr12:30014636-30014640:-	0	4.27151659762596
chr12:30134509-30134574:-	0	56.0075447348256
chr12:30209400-30209468:-	3.74642659131357	7.4453306625497
chr12:30209837-30209838:+	6.19726526065917	0.736661211790975
chr12:30327766-30327857:+	251.755532677517	129.248842722478
chr12:30328971:+	2.48745670669115	0.743937874186099
chr12:30478999:+	2.48745670669115	0.812757292049251
chr12:30551721:-	1.87321329565678	0
chr12:30805336-30805431:+	23.5183812625922	18.6857776276105
chr12:30805626-30805683:+	0	10.2210291750339
chr12:30934098-30934150:+	0	5.8584379338579
chr12:31440721-31440787:+	0	43.5816151564319
chr12:31482846-31482893:-	61.7460566062612	138.56129537535
chr12:31624193-31624197:+	11.5573985702167	36.7103699103588
chr12:31957629-31957713:-	2.48745670669115	7.67308205016677
chr12:31958019-31958030:-	2.48745670669115	4.23828118544785
chr12:32321302-32321352:-	16.1409571126319	17.5136641155862
chr12:32322876-32322954:+	26.564661150389	28.3844491451442
chr12:32473420-32473432:+	4.9727178991983	5.56848802591048
chr12:32495574-32495670:-	31.5430956927926	19.8978330282085
chr12:32606863:-	3.09950460354151	2.76461719617771
chr12:32621587-32621603:-	16.6576205719354	3.95073737795354
chr12:32655090-32655162:+	8.72134000469588	35.133279755459
chr12:32989790:-	1.87321329565678	0.333698357739108
chr12:33154096-33154169:-	8.10709659366151	31.3985505462205
chr12:33169213:+	0	1.08893314161909
chr12:33169608-33169640:+	0	6.19265981646807
chr12:33337302:+	9.75627568993865	0.198505975318599
chr12:33925855-33926028:-	23.4786414028544	20.1693076154534
chr12:33932078-33932100:+	12.3923350071343	19.7142937262599
chr12:34185380-34185386:+	1.87321329565678	1.83611452926971
chr12:34305318-34305371:+	22.3262149909942	19.6354209245473
chr12:34334802:+	0	1.43577730998143
chr12:34338844-34338868:+	20.8929819859469	0
chr12:34500731-34500758:-	2.48745670669115	2.94175830063171
chr12:34509283-34509327:-	11.7820310567078	1.76370502633198
chr12:34509646-34509702:-	3.74642659131357	0.265958530853445
chr12:34588298:+	2.48745670669115	0.198505975318599
chr12:35406277:-	0	1.08893314161909
chr12:35458655-35458673:+	41.3768092066652	33.2096758217775
chr12:35523613-35523759:+	26.4944566453472	64.569545032369
chr12:35583872-35583909:-	128.243895904695	20.2057011730883
chr12:35584003-35584009:+	15.2433200012374	2.32723281248344
chr12:35610760-35610875:-	218.702813839369	166.780084874754
chr12:35652038-35652046:+	10.4261230321219	2.46336379707183
chr12:35700885-35700896:+	27.0188702404495	16.766685734437
chr12:35797694-35797728:+	14.831915348818	3.34063374865939
chr12:35914342-35914380:-	1.87321329565678	4.31015311700066
chr12:35928998-35929013:+	4.9727178991983	19.7328048588831
chr12:36076842:+	0	1.78402675147296
chr12:36195648:-	3.09950460354151	0.606625320262594
chr12:36353508:+	0	1.29685151011045
chr12:36383648:-	0	2.27344063804276
chr12:36395098-36395256:-	14.9110238310141	18.7709495809427
chr12:36414403:-	0	1.99353445474433
chr12:36474667-36474706:-	0	6.72958482264668
chr12:40603389:-	0	1.15817193180847
chr12:4082688:-	4.92628799373989	0.469829342327493
chr12:46548508-46548527:-	4.9727178991983	0.812757292049251
chr12:46548718-46548770:-	13.5027022812522	10.9650215976509
chr12:47476375:+	1.87321329565678	0.198505975318599
chr12:47476626-47476659:-	3.74642659131357	4.98063675394314
chr12:47532690:-	0	1.64457816522695
chr12:47799458-47799461:+	12.1568433062741	11.868639309387
chr12:47799564:+	0	1.50532513966995
chr12:49048008:-	1.87321329565678	0
chr12:49048658-49048695:-	3.74642659131357	6.09676165268003
chr12:50540662:-	1.87321329565678	0.881673356809095
chr12:50593135:-	0	2.13341155336223
chr12:50599669-50599712:+	1.87321329565678	1.48959649447337
chr12:50677113-50677119:+	1.87321329565678	1.83252444419513
chr12:50792826:+	1.87321329565678	0.401667995931391
chr12:50792941-50793145:+	3.74642659131357	78.5336167195957
chr12:50824128-50824134:+	0	7.95039880069634
chr12:50884953-50885061:+	0	4.45003021561855
chr12:50885173-50885174:+	0	5.47660393639161
chr12:50890950:+	0	1.71427899538641
chr12:52003719:+	1.87321329565678	0
chr12:52003908-52003951:-	5.58302184962479	4.17043831979092
chr12:52005061-52005065:-	100.989805590257	33.0132547897401
chr12:52005423:-	3.09950460354151	0.333698357739108
chr12:52105258-52105307:+	11.8230401224214	8.29639545199433
chr12:52137942-52137978:-	1.87321329565678	5.84702612931606
chr12:52138298:-	0	1.36628518694222
chr12:5221359:-	0	1.50532513966995
chr12:5222348:-	2.48745670669115	6.16336098804164
chr12:5223959-5223969:-	65.8034319373754	118.277794272737
chr12:52420045-52420066:-	6.84593119485508	3.90357827282545
chr12:52683429-52683522:+	0	47.5683131039385
chr12:52840136-52840171:+	6.84812670903909	1.82074187084912
chr12:53067227-53067491:-	25.8764047228902	129.825415283225
chr12:53067629:-	0	1.36628518694222
chr12:53067733:-	2.48745670669115	1.57492618376927
chr12:53068132-53068243:-	19.6750433315754	21.0375813675846
chr12:53240177:-	0	1.08893314161909
chr12:53801250:-	0	1.29685151011045
chr12:54506529-54506556:-	0	3.54389175210968
chr12:54506957-54506970:-	0	4.86738987983266
chr12:54578594-54578597:+	0	4.34618232741832
chr12:54578734-54578935:+	55.9989824033232	123.726921754977
chr12:55347251-55347294:-	65.1891362173688	12.8812274512463
chr12:55732927:+	1.87321329565678	0
chr12:60508796:-	1.87321329565678	0
chr12:62215217:+	1.87321329565678	0
chr12:65686494-65686497:+	37.2559382677644	4.2460748473691
chr12:67193518:-	1.87321329565678	0
chr12:67701771-67701811:+	9.84822787756667	5.57483571085053
chr12:69038198-69038244:-	4.9727178991983	3.17408708931792
chr12:69095842-69095970:-	1.87321329565678	9.7829231326043
chr12:69099249-69099259:+	5.58302184962479	3.76062093117362
chr12:69205254-69205256:-	5.58302184962479	0
chr12:69666216-69666227:-	0	8.93892878611756
chr12:69666497-69666499:-	0	4.83217536956851
chr12:7125286:+	0	1.08893314161909
chr12:72989049-72989052:+	11.1181673342421	1.55792238861826
chr12:73061948-73062107:-	42.2026678638688	4.81290348608193
chr12:73095404-73095408:+	0	5.460233594573
chr12:73313709-73313724:-	9.28695799608783	0.397011950637198
chr12:74101442:+	0	1.50532513966995
chr12:74410749-74410846:+	15.944102816681	66.240789225127
chr12:74461878:+	0	1.01976715214588
chr12:74633436-74633503:+	1.87321329565678	7.63343876145163
chr12:75029683-75029811:+	92.8996968949363	39.528316742378
chr12:75063125:+	7.34709685170623	1.85381965753459
chr12:75149642-75149976:+	85.7242275512248	55.9330061939333
chr12:75554693-75554705:-	21.9542021898526	15.7657150214037
chr12:75835355:-	1.87321329565678	1.36628518694222
chr12:75891205:-	0	1.57492618376927
chr12:75894383-75894423:-	5.58696131023267	10.6824701572261
chr12:76005594-76005671:-	1.87321329565678	3.06626873162355
chr12:76005848-76005851:-	3.09950460354151	4.62693909329563
chr12:76079655-76079660:+	6.84593119485508	4.31530307001797
chr12:76079766-76079814:+	25.8088972526658	9.81210070076008
chr12:76121780:-	0	3.18679295653024
chr12:76180059-76180064:-	0	5.18482482184312
chr12:76343338-76343422:+	100.775668184375	110.618420490085
chr12:76430690-76430721:+	0	6.86270550271796
chr12:76812923-76812953:+	9.29138394404375	26.3799633806036
chr12:77225444:-	2.48745670669115	0.743937874186099
chr12:77292243-77292345:-	17.1913896835321	12.5534120346065
chr12:77311237:+	1.87321329565678	0
chr12:78857751-78857777:+	3.70980855396801	7.88495318216023
chr12:79014940:-	0	1.2274793052453
chr12:79029797-79029871:-	57.9861766706717	10.1957139800566
chr12:79029980-79030057:+	8.07222250273981	1.88871843092107
chr12:79079721-79079749:+	9.23060459739705	8.69735400832688
chr12:80831980:+	0	1.64457816522695
chr12:82289601-82289605:-	64.6599851201879	39.2227594175703
chr12:82312347:-	1.87321329565678	0
chr12:82313801:-	1.87321329565678	1.43577730998143
chr12:82316367:-	0	1.08893314161909
chr12:82322797-82322862:-	30.7732497433003	43.4092048929173
chr12:82322950:+	4.31866604484545	0.198505975318599
chr12:82457590:-	1.87321329565678	0
chr12:83602391-83602447:-	6.84812670903909	4.70226989931009
chr12:83604895-83605024:+	15.5306531622054	41.9808803939166
chr12:84652776:-	0	1.01976715214588
chr12:84655632-84655681:-	19.7362414528676	17.6254869141647
chr12:84864711-84864714:-	0	4.90560644880768
chr12:84866563:-	0	1.08893314161909
chr12:84872366:-	0	1.15817193180847
chr12:84995242-84995258:+	4.36067000234794	0.538155236472376
chr12:84995858-84995962:-	99.2665890575647	26.8621066748982
chr12:84995994-84996052:+	289.876837186217	160.736870957859
chr12:85136218-85136219:+	0	2.66313669705267
chr12:85149187:+	0	2.13341155336223
chr12:85151326:+	0	1.08893314161909
chr12:85153046-85153345:+	0	36.0561516864469
chr12:85153564-85153690:+	1.87321329565678	9.96811066394403
chr12:85200363:-	0	1.15817193180847
chr12:85200547:+	1.87321329565678	0
chr12:85224864-85224962:+	50.8618721688502	15.2295081662468
chr12:85258282-85258291:-	3.09950460354151	3.29320779018864
chr12:85263854-85263872:+	26.9721932417657	3.58944977208647
chr12:85265792-85265806:+	3.74642659131357	1.55339764779113
chr12:85358941-85358992:-	20.2806308796207	64.330024434893
chr12:85463225-85463254:+	6.19187934050223	3.1517063865528
chr12:85474343:+	6.13841932359866	11.3913108959179
chr12:85514750-85514752:+	1.87321329565678	7.766893485446
chr12:85518483:+	0	1.92365606819895
chr12:86222083-86222130:-	32.668101023687	26.9185428458974
chr12:86287801-86287890:+	9.36606647828392	5.11770659764533
chr12:86429806:+	3.70980855396801	1.36628518694222
chr12:86432781:+	0	2.83490987955584
chr12:86443891:+	1.87321329565678	0
chr12:86452939:-	2.48745670669115	0.538155236472376
chr12:86545240-86545249:-	7.45623514528158	9.10783104625933
chr12:86545345-86545445:+	48.7163519127828	32.6453442718531
chr12:86593264-86593315:+	295.520534478094	456.385801992116
chr12:86623768-86623778:-	4.9727178991983	0
chr12:86682932-86683041:+	30.7921791272042	5.91541341758723
chr12:86721221-86721251:+	16.698875474803	3.52783298136345
chr12:86838775-86838859:-	44.7481254644248	148.849566068417
chr12:86988584-86988622:-	28.1538811667484	22.8029854841366
chr12:87009959-87009990:+	0	2.9414296753374
chr12:87032008-87032043:+	10.559679209431	17.4322013003094
chr12:87064198-87064203:+	2.48745670669115	3.63811261997128
chr12:87088067-87088183:+	28.3847174461823	13.6532179096135
chr12:87143810-87143812:+	0	2.59425828128904
chr13:10363742-10363754:+	8.68252645316631	7.14473341607571
chr13:10377490-10377558:-	6.84593119485508	6.14573905485907
chr13:10545547:-	1.87321329565678	0
chr13:10562619-10562658:+	43.6363974163863	29.5726763483092
chr13:11569647:+	0	1.08893314161909
chr13:12062798:-	0	1.78402675147296
chr13:12189425-12189461:-	38.2254714376525	18.6495444830518
chr13:12189789-12189805:+	13.6596353807326	12.015201858796
chr13:12235181-12235252:-	56.245800849593	11.3526575714107
chr13:12281655-12281738:-	11.1524716625237	1.01126326736785
chr13:12301071-12301116:+	4.31866604484545	10.5914077506585
chr13:12479160-12479184:-	0	9.88525062197443
chr13:12533429-12533508:-	8.10709659366151	3.93145943705952
chr13:13034675-13034747:-	0	48.2353147165378
chr13:13184698-13184717:-	4.36067000234794	6.93105419919618
chr13:13184836-13184891:-	1.87321329565678	7.18131745992075
chr13:13197331-13197404:-	16.517513308622	1.00174640403438
chr13:13425070-13425209:-	11.206601197203	6.93260493980846
chr13:15925945-15925957:-	0	11.1876191073493
chr13:16086355-16086376:-	8.67933604719339	10.6015602041899
chr13:16109723-16109760:-	54.5975424680754	81.3027820776488
chr13:16109949-16109969:+	4.36067000234794	2.16582489534184
chr13:16172554:-	0	1.01976715214588
[truncated: 17,150 more rows]
